# Supplementary material for: Specific MHC-I Peptides Are Induced Using PROTACs
Source: Front Immunol. 2018 Nov 22;9:2697. doi: 10.3389/fimmu.2018.02697 (PMC6262898; doi:10.3389/fimmu.2018.02697)
Supplement: Table S1 — All observed HLA peptides. [file Table_1.XLSX]

## Sheet: ALL
Sequence	Modification Type(s)	Length	Accession	Name	Species	Gene	IP Antibody
AAAALVLKA	-	9	Q9Y490	TLN1_HUMAN Talin-1	Homo sapiens	TLN1	W6/32
AAAAPSPVL	-	9	P81877	SSBP2_HUMAN Single-stranded DNA-binding protein 2	Homo sapiens	SSBP2	W6/32
AAADSIKIW	-	9	Q9UNX4	WDR3_HUMAN WD repeat-containing protein 3	Homo sapiens	WDR3	W6/32
AAAIEVHEV	-	9	P07954	FUMH_HUMAN Fumarate hydratase, mitochondrial	Homo sapiens	FH	BB7.2
AAALIIHHV	-	9	Q96ST3	SIN3A_HUMAN Paired amphipathic helix protein Sin3a	Homo sapiens	SIN3A	BB7.2
AAALIIHHV	-	9	Q96ST3	SIN3A_HUMAN Paired amphipathic helix protein Sin3a	Homo sapiens	SIN3A	W6/32
AAANAIRVY	-	9	Q9NRK6	ABCBA_HUMAN ATP-binding cassette sub-family B member 10, mitochondrial	Homo sapiens	ABCB10	W6/32
AAAPAGTTF	-	9	Q9H0Z9	RBM38_HUMAN RNA-binding protein 38	Homo sapiens	RBM38	W6/32
AAAPASGEM	-	9	Q86XL3	ANKL2_HUMAN Ankyrin repeat and LEM domain-containing protein 2	Homo sapiens	ANKLE2	W6/32
AAAPASGEM	M[+16]	9	Q86XL3	ANKL2_HUMAN Ankyrin repeat and LEM domain-containing protein 2	Homo sapiens	ANKLE2	W6/32
AAAPVIKAY	-	9	Q8IW45	NNRD_HUMAN ATP-dependent (S)-NAD(P)H-hydrate dehydratase	Homo sapiens	CARKD	W6/32
AAAPVLTPA	-	9	Q8N6L1	KTAP2_HUMAN Keratinocyte-associated protein 2	Homo sapiens	KRTCAP2	W6/32
AAAPVPTTTL	-	10	P18583	SON_HUMAN Protein SON	Homo sapiens	SON	W6/32
AAAPVVPAV	-	9	O95271	TNKS1_HUMAN Tankyrase-1	Homo sapiens	TNKS	BB7.2
AAAPVVPAV	-	9	O95271	TNKS1_HUMAN Tankyrase-1	Homo sapiens	TNKS	W6/32
AAASEDAPYPV	-	11	P41226	UBA7_HUMAN Ubiquitin-like modifier-activating enzyme 7	Homo sapiens	UBA7	W6/32
AAASLVPVV	-	9	O14981	BTAF1_HUMAN TATA-binding protein-associated factor 172	Homo sapiens	BTAF1	BB7.2
AAATSVHVV	-	9	Q68EM7	RHG17_HUMAN Rho GTPase-activating protein 17	Homo sapiens	ARHGAP17	W6/32
AAAYPHTSL	-	9	Q9P2R6	RERE_HUMAN Arginine-glutamic acid dipeptide repeats protein	Homo sapiens	RERE	W6/32
AAEDAIRNL	-	9	Q9BWF3	RBM4_HUMAN RNA-binding protein 4	Homo sapiens	RBM4	W6/32
AAEEGLREL	-	9	O43293	DAPK3_HUMAN Death-associated protein kinase 3	Homo sapiens	DAPK3	W6/32
AAEKGVRTL	-	9	O60664	PLIN3_HUMAN Perilipin-3	Homo sapiens	PLIN3	W6/32
AAFAYTVKY	-	9	Q8N2K1	UB2J2_HUMAN Ubiquitin-conjugating enzyme E2 J2	Homo sapiens	UBE2J2	W6/32
AAFDGGFTV	-	9	Q86WA8	LONP2_HUMAN Lon protease homolog 2, peroxisomal	Homo sapiens	LONP2	BB7.2
AAFDGGFTV	-	9	Q86WA8	LONP2_HUMAN Lon protease homolog 2, peroxisomal	Homo sapiens	LONP2	W6/32
AAFEGTVFF	-	9	Q8NB49	AT11C_HUMAN Phpholipid-transporting ATPase IG	Homo sapiens	ATP11C	W6/32
AAFPGASLY	-	9	Q15038	DAZP2_HUMAN DAZ-associated protein 2	Homo sapiens	DAZAP2	W6/32
AAFPSEGVVV	-	10	Q8N485	LIX1_HUMAN Protein limb expression 1 homolog	Homo sapiens	LIX1	W6/32
AAFRIVVM	-	8	Q8WUI4	HDAC7_HUMAN Histone deacetylase 7	Homo sapiens	HDAC7	W6/32
AAFRIVVM	M[+16]	8	Q8WUI4	HDAC7_HUMAN Histone deacetylase 7	Homo sapiens	HDAC7	W6/32
AAGPPISEGKY	-	11	Q15517	CDSN_HUMAN Corneodesmin	Homo sapiens	CDSN	BB7.2
AAGPPISEGKY	-	11	Q15517	CDSN_HUMAN Corneodesmin	Homo sapiens	CDSN	W6/32
AAGQAGNEAGRFGQGVH	-	17	Q6UWP8	SBSN_HUMAN Suprabasin	Homo sapiens	SBSN	W6/32
AAGQAGNEAGRFGQGVHH	-	18	Q6UWP8	SBSN_HUMAN Suprabasin	Homo sapiens	SBSN	BB7.2
AAGQAGNEAGRFGQGVHH	-	18	Q6UWP8	SBSN_HUMAN Suprabasin	Homo sapiens	SBSN	W6/32
AAIEASQSL	-	9	Q7Z7A4	PXK_HUMAN PX domain-containing protein kinase-like protein	Homo sapiens	PXK	W6/32
AAIKPGTPL	-	9	P09001	RM03_HUMAN 39S ribomal protein L3, mitochondrial	Homo sapiens	MRPL3	W6/32
AAITLIIGT	-	9	Q96QK1	VPS35_HUMAN Vacuolar protein sorting-associated protein 35	Homo sapiens	VPS35	BB7.2
AAITLIIGT	-	9	Q96QK1	VPS35_HUMAN Vacuolar protein sorting-associated protein 35	Homo sapiens	VPS35	W6/32
AAKAVLA	-	7	Q9NVN8	GNL3L_HUMAN Guanine nucleotide-binding protein-like 3-like protein	Homo sapiens	GNL3L	W6/32
AALEPKESR	-	9	Q6IBW4	CNDH2_HUMAN Condensin-2 complex subunit H2	Homo sapiens	NCAPH2	BB7.2
AALEPKESR	-	9	Q6IBW4	CNDH2_HUMAN Condensin-2 complex subunit H2	Homo sapiens	NCAPH2	W6/32
AALPNVYEV	-	9	P33992	MCM5_HUMAN DNA replication licensing factor MCM5	Homo sapiens	MCM5	BB7.2
AALPNVYEV	-	9	P33992	MCM5_HUMAN DNA replication licensing factor MCM5	Homo sapiens	MCM5	W6/32
AALSKIFAV	-	9	Q9H2D1	MFTC_HUMAN Mitochondrial folate transporter/carrier	Homo sapiens	SLC25A32	BB7.2
AALTAERI	-	8	Q15910	EZH2_HUMAN Histone-lysine N-methyltransferase EZH2	Homo sapiens	EZH2	W6/32
AAMPRPVSY	-	9	Q6TFL4	KLH24_HUMAN Kelch-like protein 24	Homo sapiens	KLHL24	W6/32
AAMPRPVSY	M[+16]	9	Q6TFL4	KLH24_HUMAN Kelch-like protein 24	Homo sapiens	KLHL24	W6/32
AAPGVDLTQ	-	9	P13645	K1C10_HUMAN Keratin, type I cytkeletal 10	Homo sapiens	KRT10	BB7.2
AAPPPSVTV	-	9	Q9H0E3	SP130_HUMAN Histone deacetylase complex subunit SAP130	Homo sapiens	SAP130	BB7.2
AAQEAVKLY	-	9	O60506	HNRPQ_HUMAN Heterogeneous nuclear ribonucleoprotein Q	Homo sapiens	SYNCRIP	W6/32
AASLVPVVE	-	9	O14981	BTAF1_HUMAN TATA-binding protein-associated factor 172	Homo sapiens	BTAF1	W6/32
AASPIITLV	-	9	Q8TEM1	PO210_HUMAN Nuclear pore membrane glycoprotein 210	Homo sapiens	NUP210	W6/32
AASPQAPTL	-	9	Q12772	SRBP2_HUMAN Sterol regulatory element-binding protein 2	Homo sapiens	SREBF2	W6/32
AASPSSSSL	-	9	Q58A45	PAN3_HUMAN PAB-dependent poly(A)-specific ribonuclease subunit PAN3	Homo sapiens	PAN3	W6/32
AASPTIALLL	-	10	Q14160	SCRIB_HUMAN Protein scribble homolog	Homo sapiens	SCRIB	BB7.2
AASPTIALLL	-	10	Q14160	SCRIB_HUMAN Protein scribble homolog	Homo sapiens	SCRIB	W6/32
AASPVVSSM	M[+16]	9	P18583	SON_HUMAN Protein SON	Homo sapiens	SON	W6/32
AATEIVERV	-	9	Q9UID3	VPS51_HUMAN Vacuolar protein sorting-associated protein 51 homolog	Homo sapiens	VPS51	BB7.2
AATEVSKEL	-	9	Q02952	AKA12_HUMAN A-kinase anchor protein 12	Homo sapiens	AKAP12	W6/32
AATTSQPVL	-	9	P11274	BCR_HUMAN Breakpoint cluster region protein	Homo sapiens	BCR	W6/32
AAVAASSSL	-	9	Q9Y2U8	MAN1_HUMAN Inner nuclear membrane protein Man1	Homo sapiens	LEMD3	W6/32
AAVDAGMAM	-	9	P26599	PTBP1_HUMAN Polypyrimidine tract-binding protein 1	Homo sapiens	PTBP1	W6/32
AAVDAGMAM	M[+16]	9	P26599	PTBP1_HUMAN Polypyrimidine tract-binding protein 1	Homo sapiens	PTBP1	W6/32
AAVEGIVPSA	-	10	Q13363	CTBP1_HUMAN C-terminal-binding protein 1	Homo sapiens	CTBP1	BB7.2
AAVEGIVPSA	-	10	Q13363	CTBP1_HUMAN C-terminal-binding protein 1	Homo sapiens	CTBP1	W6/32
AAVNHISQL	-	9	Q5T2E6	CJ076_HUMAN UPF0668 protein C10orf76	Homo sapiens	C10orf76	W6/32
AAVPRAAFL	-	9	P30040	ERP29_HUMAN Endoplasmic reticulum resident protein 29	Homo sapiens	ERP29	W6/32
AAVPSGASTGIYEALELR	-	18	P06733	ENOA_HUMAN Alpha-enolase	Homo sapiens	ENO1	BB7.2
AAVPSGASTGIYEALELR	-	18	P06733	ENOA_HUMAN Alpha-enolase	Homo sapiens	ENO1	W6/32
AAYEGSVAKV	-	10	Q8IWY9	CDAN1_HUMAN Codanin-1	Homo sapiens	CDAN1	BB7.2
ACTLEKAQV	-	9	Q8NG31	CASC5_HUMAN Protein CASC5	Homo sapiens	CASC5	W6/32
ADAAGTGEAPV	-	11	O60667	FAIM3_HUMAN Fas apoptotic inhibitory molecule 3	Homo sapiens	FAIM3	BB7.2
ADASLLKKV	-	9	Q9UBB4	ATX10_HUMAN Ataxin-10	Homo sapiens	ATXN10	BB7.2
ADASLLKKV	-	9	Q9UBB4	ATX10_HUMAN Ataxin-10	Homo sapiens	ATXN10	W6/32
ADEDYGRDSGPPT	-	13	Q9H1E3	NUCKS_HUMAN Nuclear ubiquitous casein and cyclin-dependent kinase substrate 1	Homo sapiens	NUCKS1	W6/32
ADGTNIKKPIKCS	-	13	Q9H8S9	MOB1A_HUMAN MOB kinase activator 1A	Homo sapiens	MOB1A	W6/32
ADKEEPPSKK	-	10	Q10570	CPSF1_HUMAN Cleavage and polyadenylation specificity factor subunit 1	Homo sapiens	CPSF1	BB7.2
ADKIHSV	-	7	O95147	DUS14_HUMAN Dual specificity protein phphatase 14	Homo sapiens	DUSP14	BB7.2
ADKIHSV	-	7	O95147	DUS14_HUMAN Dual specificity protein phphatase 14	Homo sapiens	DUSP14	W6/32
ADLINNLGTIAK	-	12	P08238	HS90B_HUMAN Heat shock protein HSP 90-beta	Homo sapiens	HSP90AB1	W6/32
ADLVHHV	-	7	Q9Y4A5	TRRAP_HUMAN Transformation/transcription domain-associated protein	Homo sapiens	TRRAP	BB7.2
ADLVHHV	-	7	Q9Y4A5	TRRAP_HUMAN Transformation/transcription domain-associated protein	Homo sapiens	TRRAP	W6/32
ADVDQDGRVN	-	10	Q9NZT1	CALL5_HUMAN Calmodulin-like protein 5	Homo sapiens	CALML5	BB7.2
ADVDQDGRVNY	-	11	Q9NZT1	CALL5_HUMAN Calmodulin-like protein 5	Homo sapiens	CALML5	BB7.2
ADVDQDGRVNYE	-	12	Q9NZT1	CALL5_HUMAN Calmodulin-like protein 5	Homo sapiens	CALML5	BB7.2
ADVDQDGRVNYEE	-	13	Q9NZT1	CALL5_HUMAN Calmodulin-like protein 5	Homo sapiens	CALML5	BB7.2
AEAALSHSY	-	9	Q07002	CDK18_HUMAN Cyclin-dependent kinase 18	Homo sapiens	CDK18	W6/32
AEAFDDVVGETVGKTD	-	16	P27816	MAP4_HUMAN Microtubule-associated protein 4	Homo sapiens	MAP4	BB7.2
AEAFDDVVGETVGKTD	-	16	P27816	MAP4_HUMAN Microtubule-associated protein 4	Homo sapiens	MAP4	W6/32
AEAPAGPAL	-	9	Q53F19	CQ085_HUMAN Uncharacterized protein C17orf85	Homo sapiens	C17orf85	W6/32
AEAVLTSQL	-	9	P49590	SYHM_HUMAN Probable histidine--tRNA ligase, mitochondrial	Homo sapiens	HARS2	W6/32
AEFEVHEVY	-	9	Q9UQ80	PA2G4_HUMAN Proliferation-associated protein 2G4	Homo sapiens	PA2G4	W6/32
AEGMA	-	5	Q92522	H1X_HUMAN Histone H1x	Homo sapiens	H1FX	BB7.2
AEGWMDWAA	M[+16]	9	Q92597	NDRG1_HUMAN Protein NDRG1	Homo sapiens	NDRG1	BB7.2
AEGWMDWAA	M[+16]	9	Q92597	NDRG1_HUMAN Protein NDRG1	Homo sapiens	NDRG1	W6/32
AEIAHNV	-	7	P62910	RL32_HUMAN 60S ribomal protein L32	Homo sapiens	RPL32	BB7.2
AELIASTF	-	8	Q9UBB4	ATX10_HUMAN Ataxin-10	Homo sapiens	ATXN10	W6/32
AEMYVAKF	-	8	P13639	EF2_HUMAN Elongation factor 2	Homo sapiens	EEF2	W6/32
AEPEKRPKKV	-	10	Q5THK1	PR14L_HUMAN Protein PRR14L	Homo sapiens	PRR14L	W6/32
AEPPL	-	5	P0C7U0	ELFN1_HUMAN Protein ELFN1	Homo sapiens	ELFN1	BB7.2
AEPPL	-	5	P0C7U0	ELFN1_HUMAN Protein ELFN1	Homo sapiens	ELFN1	W6/32
AETLYLAVN	-	9	P78396	CCNA1_HUMAN Cyclin-A1	Homo sapiens	CCNA1	W6/32
AEVHLKF	-	7	O60861	GAS7_HUMAN Growth arrest-specific protein 7	Homo sapiens	GAS7	W6/32
AEVSINQTI	-	9	Q8WXH0	SYNE2_HUMAN Nesprin-2	Homo sapiens	SYNE2	W6/32
AEWDQVTVY	-	9	Q9Y4W2	LAS1L_HUMAN Ribomal biogenesis protein LAS1L	Homo sapiens	LAS1L	W6/32
AEYLIKEGY	-	9	P48147	PPCE_HUMAN Prolyl endopeptidase	Homo sapiens	PREP	W6/32
AFRVPTANV	-	9	P04406	G3P_HUMAN Glyceraldehyde-3-phphate dehydrogenase	Homo sapiens	GAPDH	W6/32
AGFAGDDAPR	-	10	P60709	ACTB_HUMAN Actin, cytoplasmic 1	Homo sapiens	ACTB	BB7.2
AGFAGDDAPR	-	10	P60709	ACTB_HUMAN Actin, cytoplasmic 1	Homo sapiens	ACTB	W6/32
AGGAAGSKVSEAL	-	13	Q6E0U4	DMKN_HUMAN Dermokine	Homo sapiens	DMKN	BB7.2
AGGAAGSKVSEAL	-	13	Q6E0U4	DMKN_HUMAN Dermokine	Homo sapiens	DMKN	W6/32
AGGAAGSKVSEALGQGT	-	17	Q6E0U4	DMKN_HUMAN Dermokine	Homo sapiens	DMKN	BB7.2
AGGAAGSKVSEALGQGT	-	17	Q6E0U4	DMKN_HUMAN Dermokine	Homo sapiens	DMKN	W6/32
AGGFGGRGGGFGGGSS	-	16	P35908	K22E_HUMAN Keratin, type II cytkeletal 2 epidermal	Homo sapiens	KRT2	BB7.2
AGGFGGRGGGFGGGSS	-	16	P35908	K22E_HUMAN Keratin, type II cytkeletal 2 epidermal	Homo sapiens	KRT2	W6/32
AGIALNDNFVK	-	11	O14556	G3PT_HUMAN Glyceraldehyde-3-phphate dehydrogenase, testis-specific	Homo sapiens	GAPDHS	BB7.2
AGIALNDNFVK	-	11	O14556	G3PT_HUMAN Glyceraldehyde-3-phphate dehydrogenase, testis-specific	Homo sapiens	GAPDHS	W6/32
AGLPPTLLSP	-	10	Q9NYP3	DONS_HUMAN Protein downstream neighbor of Son	Homo sapiens	DONSON	BB7.2
AGLPTVLPLS	-	10	Q5T1A1	DCST2_HUMAN DC-STAMP domain-containing protein 2	Homo sapiens	DCST2	BB7.2
AGLQFPVGR	-	9	P20671	H2A1D_HUMAN Histone H2A type 1-D	Homo sapiens	HIST1H2AD	BB7.2
AGLQFPVGR	-	9	P20671	H2A1D_HUMAN Histone H2A type 1-D	Homo sapiens	HIST1H2AD	W6/32
AGLSPVLHSF	-	10	Q15911	ZFHX3_HUMAN Zinc finger homeobox protein 3	Homo sapiens	ZFHX3	W6/32
AGQVGKEAEKF	-	11	Q6UWP8	SBSN_HUMAN Suprabasin	Homo sapiens	SBSN	BB7.2
AGQVGKEAEKF	-	11	Q6UWP8	SBSN_HUMAN Suprabasin	Homo sapiens	SBSN	W6/32
AGVIDAYMTL	-	10	P78527	PRKDC_HUMAN DNA-dependent protein kinase catalytic subunit	Homo sapiens	PRKDC	BB7.2
AHAAHVTGL	-	9	Q9NNW5	WDR6_HUMAN WD repeat-containing protein 6	Homo sapiens	WDR6	W6/32
AHAEKALKM	-	9	Q9BZ95	NSD3_HUMAN Histone-lysine N-methyltransferase NSD3	Homo sapiens	WHSC1L1	W6/32
AHAHPQEVY	-	9	Q13433	S39A6_HUMAN Zinc transporter ZIP6	Homo sapiens	SLC39A6	W6/32
AHAKAIEM	-	8	Q14203	DCTN1_HUMAN Dynactin subunit 1	Homo sapiens	DCTN1	W6/32
AHAKLDNLTL	-	10	Q9Y248	PSF2_HUMAN DNA replication complex GINS protein PSF2	Homo sapiens	GINS2	W6/32
AHAKSSVAL	-	9	Q9ULK4	MED23_HUMAN Mediator of RNA polymerase II transcription subunit 23	Homo sapiens	MED23	W6/32
AHALPAQVAF	-	10	P20333	TNR1B_HUMAN Tumor necris factor receptor superfamily member 1B	Homo sapiens	TNFRSF1B	W6/32
AHALPTTL	-	8	Q8NBJ5	GT251_HUMAN Procollagen galactyltransferase 1	Homo sapiens	COLGALT1	W6/32
AHAQPQTTM	-	9	O00268	TAF4_HUMAN Transcription initiation factor TFIID subunit 4	Homo sapiens	TAF4	W6/32
AHAQPQTTM	M[+16]	9	O00268	TAF4_HUMAN Transcription initiation factor TFIID subunit 4	Homo sapiens	TAF4	W6/32
AHASTTRISL	-	10	Q14565	DMC1_HUMAN Meiotic recombination protein DMC1/LIM15 homolog	Homo sapiens	DMC1	W6/32
AHATYPIKAV	-	10	P16885	PLCG2_HUMAN 1-phphatidylinitol 4,5-bisphphate phphodiesterase gamma-2	Homo sapiens	PLCG2	W6/32
AHDKPRYTL	-	9	Q12931	TRAP1_HUMAN Heat shock protein 75 kDa, mitochondrial	Homo sapiens	TRAP1	W6/32
AHDLAVRLL	-	9	Q92611	EDEM1_HUMAN ER degradation-enhancing alpha-mannidase-like protein 1	Homo sapiens	EDEM1	W6/32
AHDPAGPSL	-	9	Q9H7S9	ZN703_HUMAN Zinc finger protein 703	Homo sapiens	ZNF703	W6/32
AHDPISPVL	-	9	O75063	XYLK_HUMAN Glycaminoglycan xylylkinase	Homo sapiens	FAM20B	W6/32
AHDQAVRTL	-	9	Q8WUA4	TF3C2_HUMAN General transcription factor 3C polypeptide 2	Homo sapiens	GTF3C2	W6/32
AHDSAIKAL	-	9	Q8TDJ6	DMXL2_HUMAN DmX-like protein 2	Homo sapiens	DMXL2	W6/32
AHEEANAARKL	-	11	O43395	PRPF3_HUMAN U4/U6 small nuclear ribonucleoprotein Prp3	Homo sapiens	PRPF3	W6/32
AHEENVRFV	-	9	Q9BUT9	F195A_HUMAN Protein FAM195A	Homo sapiens	FAM195A	W6/32
AHEEYKRIL	-	9	Q86VD7	S2542_HUMAN Mitochondrial coenzyme A transporter SLC25A42	Homo sapiens	SLC25A42	W6/32
AHEIYQKIL	-	9	Q8IZT6	ASPM_HUMAN Abnormal spindle-like microcephaly-associated protein	Homo sapiens	ASPM	W6/32
AHFAKSISL	-	9	Q8N0T1	CH059_HUMAN Uncharacterized protein C8orf59	Homo sapiens	C8orf59	W6/32
AHFPINVVI	-	9	P32969	RL9_HUMAN 60S ribomal protein L9	Homo sapiens	RPL9	W6/32
AHFQKSYTL	-	9	Q9BW83	IFT27_HUMAN Intraflagellar transport protein 27 homolog	Homo sapiens	IFT27	W6/32
AHGPPVTCL	-	9	Q8N3Y1	FBXW8_HUMAN F-box/WD repeat-containing protein 8	Homo sapiens	FBXW8	W6/32
AHGTSFLL	-	8	Q9H9Y6	RPA2_HUMAN DNA-directed RNA polymerase I subunit RPA2	Homo sapiens	POLR1B	W6/32
AHHAGPEL	-	8	Q9Y6M7	S4A7_HUMAN Sodium bicarbonate cotransporter 3	Homo sapiens	SLC4A7	W6/32
AHHGISRTL	-	9	Q9NXP7	GIN1_HUMAN Gypsy retrotranspon integrase-like protein 1	Homo sapiens	GIN1	W6/32
AHIDSGKTTL	-	10	Q96RP9	EFGM_HUMAN Elongation factor G, mitochondrial	Homo sapiens	GFM1	W6/32
AHIEGNMKL	-	9	O60547	GMDS_HUMAN GDP-manne 4,6 dehydratase	Homo sapiens	GMDS	W6/32
AHIEGNMKL	M[+16]	9	O60547	GMDS_HUMAN GDP-manne 4,6 dehydratase	Homo sapiens	GMDS	W6/32
AHIGPVLSL	-	9	Q13033	STRN3_HUMAN Striatin-3	Homo sapiens	STRN3	W6/32
AHIKDAVAL	-	9	Q9NQW7	XPP1_HUMAN Xaa-Pro aminopeptidase 1	Homo sapiens	XPNP1	W6/32
AHIPKSDAL	-	9	Q16236	NF2L2_HUMAN Nuclear factor erythroid 2-related factor 2	Homo sapiens	NFE2L2	W6/32
AHIQASGHL	-	9	Q96BT3	CENPT_HUMAN Centromere protein T	Homo sapiens	CENPT	W6/32
AHIQDERVL	-	9	Q9P2D1	CHD7_HUMAN Chromodomain-helicase-DNA-binding protein 7	Homo sapiens	CHD7	W6/32
AHISGATSV	-	9	Q9NR30	DDX21_HUMAN Nucleolar RNA helicase 2	Homo sapiens	DDX21	W6/32
AHISSSAVAM	M[+16]	10	Q9BY78	RNF26_HUMAN RING finger protein 26	Homo sapiens	RNF26	W6/32
AHLDATTVL	-	9	P06576	ATPB_HUMAN ATP synthase subunit beta, mitochondrial	Homo sapiens	ATP5B	W6/32
AHLRAAVL	-	8	Q9BZE4	NOG1_HUMAN Nucleolar GTP-binding protein 1	Homo sapiens	GTPBP4	W6/32
AHMDTVRTL	-	9	A2RUS2	DEND3_HUMAN DENN domain-containing protein 3	Homo sapiens	DENND3	W6/32
AHMDTVRTL	M[+16]	9	A2RUS2	DEND3_HUMAN DENN domain-containing protein 3	Homo sapiens	DENND3	W6/32
AHNVKAMVL	-	9	Q9Y5A7	NUB1_HUMAN NEDD8 ultimate buster 1	Homo sapiens	NUB1	W6/32
AHNVKAMVL	M[+16]	9	Q9Y5A7	NUB1_HUMAN NEDD8 ultimate buster 1	Homo sapiens	NUB1	W6/32
AHNVSMKSL	-	9	O14777	NDC80_HUMAN Kinetochore protein NDC80 homolog	Homo sapiens	NDC80	W6/32
AHNVSMKSL	M[+16]	9	O14777	NDC80_HUMAN Kinetochore protein NDC80 homolog	Homo sapiens	NDC80	W6/32
AHQKPITAL	-	9	Q12770	SCAP_HUMAN Sterol regulatory element-binding protein cleavage-activating protein	Homo sapiens	SCAP	W6/32
AHQQSGSEL	-	9	O95235	KI20A_HUMAN Kinesin-like protein KIF20A	Homo sapiens	KIF20A	W6/32
AHQQSIPAVL	-	10	Q16864	VATF_HUMAN V-type proton ATPase subunit F	Homo sapiens	ATP6V1F	W6/32
AHQTISALI	-	9	Q96QK1	VPS35_HUMAN Vacuolar protein sorting-associated protein 35	Homo sapiens	VPS35	W6/32
AHQVPAVSSV	-	10	P25440	BRD2_HUMAN Bromodomain-containing protein 2	Homo sapiens	BRD2	W6/32
AHSDPVSAV	-	9	Q86VZ2	WDR5B_HUMAN WD repeat-containing protein 5B	Homo sapiens	WDR5B	W6/32
AHSIQIMKV	-	9	Q02543	RL18A_HUMAN 60S ribomal protein L18a	Homo sapiens	RPL18A	W6/32
AHSIQIMKV	M[+16]	9	Q02543	RL18A_HUMAN 60S ribomal protein L18a	Homo sapiens	RPL18A	W6/32
AHSKGVTCL	-	9	Q2TAY7	SMU1_HUMAN WD40 repeat-containing protein SMU1	Homo sapiens	SMU1	W6/32
AHSNLASVL	-	9	O15294	OGT1_HUMAN UDP-N-acetylglucamine--peptide N-acetylglucaminyltransferase 110 kDa subunit	Homo sapiens	OGT	W6/32
AHSPASLSF	-	9	Q9UKK3	PARP4_HUMAN Poly [ADP-ribe] polymerase 4	Homo sapiens	PARP4	W6/32
AHSPLAAQL	-	9	Q9HCE1	MOV10_HUMAN Putative helicase MOV-10	Homo sapiens	MOV10	W6/32
AHSPSLQSL	-	9	Q8N1G1	REXO1_HUMAN RNA exonuclease 1 homolog	Homo sapiens	REXO1	W6/32
AHSTIMPRL	-	9	P33991	MCM4_HUMAN DNA replication licensing factor MCM4	Homo sapiens	MCM4	W6/32
AHSTIMPRL	M[+16]	9	P33991	MCM4_HUMAN DNA replication licensing factor MCM4	Homo sapiens	MCM4	W6/32
AHSVPSPAF	-	9	Q9H000	MKRN2_HUMAN Probable E3 ubiquitin-protein ligase makorin-2	Homo sapiens	MKRN2	W6/32
AHTAGVVL	-	8	Q12788	TBL3_HUMAN Transducin beta-like protein 3	Homo sapiens	TBL3	W6/32
AHTKPRPAL	-	9	Q9Y6J0	CABIN_HUMAN Calcineurin-binding protein cabin-1	Homo sapiens	CABIN1	W6/32
AHTLVLT	-	7	O95199	RCBT2_HUMAN RCC1 and BTB domain-containing protein 2	Homo sapiens	RCBTB2	W6/32
AHTQATLLL	-	9	O75330	HMMR_HUMAN Hyaluronan mediated motility receptor	Homo sapiens	HMMR	W6/32
AHTRTVTTL	-	9	Q86V97	KBTB6_HUMAN Kelch repeat and BTB domain-containing protein 6	Homo sapiens	KBTBD6	W6/32
AHTYQSPLL	-	9	Q9NSP4	CENPM_HUMAN Centromere protein M	Homo sapiens	CENPM	W6/32
AHVASQPVM	-	9	Q8TET4	GANC_HUMAN Neutral alpha-glucidase C	Homo sapiens	GANC	W6/32
AHVASQPVM	M[+16]	9	Q8TET4	GANC_HUMAN Neutral alpha-glucidase C	Homo sapiens	GANC	W6/32
AHVQTGITA	-	9	Q8WWM7	ATX2L_HUMAN Ataxin-2-like protein	Homo sapiens	ATXN2L	W6/32
AHVSGRVVM	-	9	Q96CW1	AP2M1_HUMAN AP-2 complex subunit mu	Homo sapiens	AP2M1	W6/32
AHVSGRVVM	M[+16]	9	Q96CW1	AP2M1_HUMAN AP-2 complex subunit mu	Homo sapiens	AP2M1	W6/32
AHYPSQPVF	-	9	Q8WWM7	ATX2L_HUMAN Ataxin-2-like protein	Homo sapiens	ATXN2L	W6/32
AHYSAVTSL	-	9	Q12788	TBL3_HUMAN Transducin beta-like protein 3	Homo sapiens	TBL3	W6/32
AIAIPVTVA	-	9	Q8TEM1	PO210_HUMAN Nuclear pore membrane glycoprotein 210	Homo sapiens	NUP210	BB7.2
AIAIPVTVA	-	9	Q8TEM1	PO210_HUMAN Nuclear pore membrane glycoprotein 210	Homo sapiens	NUP210	W6/32
AIANAISVV	-	9	O95071	UBR5_HUMAN E3 ubiquitin-protein ligase UBR5	Homo sapiens	UBR5	BB7.2
AIANAISVV	-	9	O95071	UBR5_HUMAN E3 ubiquitin-protein ligase UBR5	Homo sapiens	UBR5	W6/32
AIAPIIAAV	-	9	Q9BQ52	RNZ2_HUMAN Zinc phphodiesterase ELAC protein 2	Homo sapiens	ELAC2	BB7.2
AIAPIIAAV	-	9	Q9BQ52	RNZ2_HUMAN Zinc phphodiesterase ELAC protein 2	Homo sapiens	ELAC2	W6/32
AIATELAQA	-	9	Q86Y56	DAAF5_HUMAN Dynein assembly factor 5, axonemal	Homo sapiens	DNAAF5	BB7.2
AIATELAQA	-	9	Q86Y56	DAAF5_HUMAN Dynein assembly factor 5, axonemal	Homo sapiens	DNAAF5	W6/32
AIDAALTSV	-	9	Q8TEM1	PO210_HUMAN Nuclear pore membrane glycoprotein 210	Homo sapiens	NUP210	BB7.2
AIDAALTSV	-	9	Q8TEM1	PO210_HUMAN Nuclear pore membrane glycoprotein 210	Homo sapiens	NUP210	W6/32
AIDEKVQAV	-	9	Q96AY4	TTC28_HUMAN Tetratricopeptide repeat protein 28	Homo sapiens	TTC28	BB7.2
AIDEKVQAV	-	9	Q96AY4	TTC28_HUMAN Tetratricopeptide repeat protein 28	Homo sapiens	TTC28	W6/32
AIDPHLLLSV	-	10	Q29RF7	PDS5A_HUMAN Sister chromatid cohesion protein PDS5 homolog A	Homo sapiens	PDS5A	BB7.2
AIDPHLLLSV	-	10	Q29RF7	PDS5A_HUMAN Sister chromatid cohesion protein PDS5 homolog A	Homo sapiens	PDS5A	W6/32
AIDRVTTSV	-	9	Q9BTT6	LRRC1_HUMAN Leucine-rich repeat-containing protein 1	Homo sapiens	LRRC1	BB7.2
AIESLVKPQAKK	-	12	Q12772	SRBP2_HUMAN Sterol regulatory element-binding protein 2	Homo sapiens	SREBF2	W6/32
AIIGGTFTV	-	9	Q969X5	ERGI1_HUMAN Endoplasmic reticulum-Golgi intermediate compartment protein 1	Homo sapiens	ERGIC1	BB7.2
AIIGGTFTV	-	9	Q969X5	ERGI1_HUMAN Endoplasmic reticulum-Golgi intermediate compartment protein 1	Homo sapiens	ERGIC1	W6/32
AIISELVSI	-	9	P78344	IF4G2_HUMAN Eukaryotic translation initiation factor 4 gamma 2	Homo sapiens	EIF4G2	BB7.2
AIKAKIMAK	-	9	Q6P1J9	CDC73_HUMAN Parafibromin	Homo sapiens	CDC73	W6/32
AIKDKIEKA	-	9	Q58FF3	ENPLL_HUMAN Putative endoplasmin-like protein	Homo sapiens	HSP90B2P	BB7.2
AIKDKIEKA	-	9	Q58FF3	ENPLL_HUMAN Putative endoplasmin-like protein	Homo sapiens	HSP90B2P	W6/32
AILAHLNTV	-	9	Q9UNS1	TIM_HUMAN Protein timeless homolog	Homo sapiens	TIMELESS	BB7.2
AILAHLNTV	-	9	Q9UNS1	TIM_HUMAN Protein timeless homolog	Homo sapiens	TIMELESS	W6/32
AILEKVFTA	-	9	Q6ZMG9	CERS6_HUMAN Ceramide synthase 6	Homo sapiens	CERS6	BB7.2
AILEKVFTA	-	9	Q6ZMG9	CERS6_HUMAN Ceramide synthase 6	Homo sapiens	CERS6	W6/32
AILGETSTV	-	9	Q15653	IKBB_HUMAN NF-kappa-B inhibitor beta	Homo sapiens	NFKBIB	BB7.2
AILPTSIFL	-	9	O14744	ANM5_HUMAN Protein arginine N-methyltransferase 5	Homo sapiens	PRMT5	BB7.2
AILTTLIHL	-	9	Q9UI26	IPO11_HUMAN Importin-11	Homo sapiens	IPO11	BB7.2
AILTTLIHL	-	9	Q9UI26	IPO11_HUMAN Importin-11	Homo sapiens	IPO11	W6/32
AILTVVPKI	-	9	Q9Y4B6	VPRBP_HUMAN Protein VPRBP	Homo sapiens	VPRBP	BB7.2
AILVDLEPGTMDSVR	M[+16]	15	P07437	TBB5_HUMAN Tubulin beta chain	Homo sapiens	TUBB	W6/32
AIMDIVIKV	-	9	Q9NZJ5	E2AK3_HUMAN Eukaryotic translation initiation factor 2-alpha kinase 3	Homo sapiens	EIF2AK3	BB7.2
AIMDIVIKV	-	9	Q9NZJ5	E2AK3_HUMAN Eukaryotic translation initiation factor 2-alpha kinase 3	Homo sapiens	EIF2AK3	W6/32
AIMDIVIKV	M[+16]	9	Q9NZJ5	E2AK3_HUMAN Eukaryotic translation initiation factor 2-alpha kinase 3	Homo sapiens	EIF2AK3	BB7.2
AIMDIVIKV	M[+16]	9	Q9NZJ5	E2AK3_HUMAN Eukaryotic translation initiation factor 2-alpha kinase 3	Homo sapiens	EIF2AK3	W6/32
AIPGVVEKV	-	9	P42285	SK2L2_HUMAN Superkiller viralicidic activity 2-like 2	Homo sapiens	SKIV2L2	W6/32
AIQDEIRSV	-	9	Q13257	MD2L1_HUMAN Mitotic spindle assembly checkpoint protein MAD2A	Homo sapiens	MAD2L1	BB7.2
AIQDEIRSV	-	9	Q13257	MD2L1_HUMAN Mitotic spindle assembly checkpoint protein MAD2A	Homo sapiens	MAD2L1	W6/32
AIQDKLFQV	-	9	Q9BRQ6	MIC25_HUMAN MIC complex subunit MIC25	Homo sapiens	CHCHD6	BB7.2
AIQDKLFQV	-	9	Q9BRQ6	MIC25_HUMAN MIC complex subunit MIC25	Homo sapiens	CHCHD6	W6/32
AIQEQITRV	-	9	A5YKK6	CNOT1_HUMAN CCR4-NOT transcription complex subunit 1	Homo sapiens	CNOT1	BB7.2
AIQEQITRV	-	9	A5YKK6	CNOT1_HUMAN CCR4-NOT transcription complex subunit 1	Homo sapiens	CNOT1	W6/32
AISEVIGKITA	-	11	O43264	ZW10_HUMAN Centromere/kinetochore protein zw10 homolog	Homo sapiens	ZW10	BB7.2
AISEVIGKITA	-	11	O43264	ZW10_HUMAN Centromere/kinetochore protein zw10 homolog	Homo sapiens	ZW10	W6/32
AISGIIMGI	M[+16]	9	P55344	LMIP_HUMAN Lens fiber membrane intrinsic protein	Homo sapiens	LIM2	BB7.2
AIVDKVPSV	-	9	Q9Y678	COPG1_HUMAN Coatomer subunit gamma-1	Homo sapiens	COPG1	BB7.2
AIVDKVPSV	-	9	Q9Y678	COPG1_HUMAN Coatomer subunit gamma-1	Homo sapiens	COPG1	W6/32
AIVDKVSSV	-	9	Q9UBF2	COPG2_HUMAN Coatomer subunit gamma-2	Homo sapiens	COPG2	BB7.2
AIVDKVSSV	-	9	Q9UBF2	COPG2_HUMAN Coatomer subunit gamma-2	Homo sapiens	COPG2	W6/32
AIVRSLPSV	-	9	O14983	AT2A1_HUMAN Sarcoplasmic/endoplasmic reticulum calcium ATPase 1	Homo sapiens	ATP2A1	BB7.2
AKEESEESDEDMG	-	13	Q8NHW5	RLA0L_HUMAN 60S acidic ribomal protein P0-like	Homo sapiens	RPLP0P6	BB7.2
AKQLIEKAKALH	-	12	Q96QE3	ATAD5_HUMAN ATPase family AAA domain-containing protein 5	Homo sapiens	ATAD5	BB7.2
AKRYISLLPVIPVTLR	-	16	Q12770	SCAP_HUMAN Sterol regulatory element-binding protein cleavage-activating protein	Homo sapiens	SCAP	W6/32
AKSKGASA	-	8	Q92922	SMRC1_HUMAN SWI/SNF complex subunit SMARCC1	Homo sapiens	SMARCC1	BB7.2
ALAAAGYDVEK	-	11	P16402	H13_HUMAN Histone H1.3	Homo sapiens	HIST1H1D	BB7.2
ALAAAGYDVEK	-	11	P16402	H13_HUMAN Histone H1.3	Homo sapiens	HIST1H1D	W6/32
ALAAALAHI	-	9	Q9NR30	DDX21_HUMAN Nucleolar RNA helicase 2	Homo sapiens	DDX21	BB7.2
ALAAALAHI	-	9	Q9NR30	DDX21_HUMAN Nucleolar RNA helicase 2	Homo sapiens	DDX21	W6/32
ALAAPDIVPAL	-	11	Q9H8G2	CAAP1_HUMAN Caspase activity and apoptis inhibitor 1	Homo sapiens	CAAP1	BB7.2
ALAATNPAV	-	9	Q14008	CKAP5_HUMAN Cytkeleton-associated protein 5	Homo sapiens	CKAP5	BB7.2
ALAATNPAV	-	9	Q14008	CKAP5_HUMAN Cytkeleton-associated protein 5	Homo sapiens	CKAP5	W6/32
ALADDDFLTV	-	10	P33991	MCM4_HUMAN DNA replication licensing factor MCM4	Homo sapiens	MCM4	BB7.2
ALADDDFLTV	-	10	P33991	MCM4_HUMAN DNA replication licensing factor MCM4	Homo sapiens	MCM4	W6/32
ALADGVPVA	-	9	Q2VPB7	AP5B1_HUMAN AP-5 complex subunit beta-1	Homo sapiens	AP5B1	BB7.2
ALADGVPVA	-	9	Q2VPB7	AP5B1_HUMAN AP-5 complex subunit beta-1	Homo sapiens	AP5B1	W6/32
ALADGVPVAL	-	10	Q2VPB7	AP5B1_HUMAN AP-5 complex subunit beta-1	Homo sapiens	AP5B1	BB7.2
ALADGVPVAL	-	10	Q2VPB7	AP5B1_HUMAN AP-5 complex subunit beta-1	Homo sapiens	AP5B1	W6/32
ALADGVQKV	-	9	O14791	APOL1_HUMAN Apolipoprotein L1	Homo sapiens	APOL1	BB7.2
ALADGVQKV	-	9	O14791	APOL1_HUMAN Apolipoprotein L1	Homo sapiens	APOL1	W6/32
ALADGVTMQV	-	10	Q9UBF2	COPG2_HUMAN Coatomer subunit gamma-2	Homo sapiens	COPG2	BB7.2
ALADGVTMQV	M[+16]	10	Q9UBF2	COPG2_HUMAN Coatomer subunit gamma-2	Homo sapiens	COPG2	BB7.2
ALADGVTMQV	M[+16]	10	Q9UBF2	COPG2_HUMAN Coatomer subunit gamma-2	Homo sapiens	COPG2	W6/32
ALADGVVSQA	-	10	Q92917	GPKOW_HUMAN G patch domain and KOW motifs-containing protein	Homo sapiens	GPKOW	BB7.2
ALADGVVSQA	-	10	Q92917	GPKOW_HUMAN G patch domain and KOW motifs-containing protein	Homo sapiens	GPKOW	W6/32
ALADIAQSQL	-	10	Q13503	MED21_HUMAN Mediator of RNA polymerase II transcription subunit 21	Homo sapiens	MED21	BB7.2
ALADNLLRV	-	9	P16444	DPEP1_HUMAN Dipeptidase 1	Homo sapiens	DP1	BB7.2
ALADNLLRV	-	9	P16444	DPEP1_HUMAN Dipeptidase 1	Homo sapiens	DP1	W6/32
ALADTVFST	-	9	Q99720	SGMR1_HUMAN Sigma non-opioid intracellular receptor 1	Homo sapiens	SIGMAR1	BB7.2
ALAEAGVAV	-	9	O43865	SAHH2_HUMAN Adenylhomocysteinase 2	Homo sapiens	AHCYL1	BB7.2
ALAEALKEV	-	9	Q6PI26	SHQ1_HUMAN Protein SHQ1 homolog	Homo sapiens	SHQ1	BB7.2
ALAEALKEV	-	9	Q6PI26	SHQ1_HUMAN Protein SHQ1 homolog	Homo sapiens	SHQ1	W6/32
ALAEDPQEL	-	9	Q8IX12	CCAR1_HUMAN Cell division cycle and apoptis regulator protein 1	Homo sapiens	CCAR1	BB7.2
ALAEEVEQV	-	9	Q9BQE5	APOL2_HUMAN Apolipoprotein L2	Homo sapiens	APOL2	BB7.2
ALAEEVEQV	-	9	Q9BQE5	APOL2_HUMAN Apolipoprotein L2	Homo sapiens	APOL2	W6/32
ALAEIAKAEL	-	10	P23246	SFPQ_HUMAN Splicing factor, proline- and glutamine-rich	Homo sapiens	SFPQ	BB7.2
ALAEIAKAEL	-	10	P23246	SFPQ_HUMAN Splicing factor, proline- and glutamine-rich	Homo sapiens	SFPQ	W6/32
ALAEKTSHV	-	9	Q658P3	STEA3_HUMAN Metalloreductase STEAP3	Homo sapiens	STEAP3	BB7.2
ALAEKVKEA	-	9	P57678	GEMI4_HUMAN Gem-associated protein 4	Homo sapiens	GEMIN4	BB7.2
ALAELVAAA	-	9	Q14746	COG2_HUMAN Conserved oligomeric Golgi complex subunit 2	Homo sapiens	COG2	BB7.2
ALAELVAAA	-	9	Q14746	COG2_HUMAN Conserved oligomeric Golgi complex subunit 2	Homo sapiens	COG2	W6/32
ALAEMPDSAAA	-	11	O60443	DFNA5_HUMAN Non-syndromic hearing impairment protein 5	Homo sapiens	DFNA5	BB7.2
ALAEMPDSAAA	-	11	O60443	DFNA5_HUMAN Non-syndromic hearing impairment protein 5	Homo sapiens	DFNA5	W6/32
ALAEMPDSAAA	M[+16]	11	O60443	DFNA5_HUMAN Non-syndromic hearing impairment protein 5	Homo sapiens	DFNA5	BB7.2
ALAEMPDSAAA	M[+16]	11	O60443	DFNA5_HUMAN Non-syndromic hearing impairment protein 5	Homo sapiens	DFNA5	W6/32
ALAGAPYQA	-	9	O43175	SERA_HUMAN D-3-phphoglycerate dehydrogenase	Homo sapiens	PHGDH	BB7.2
ALAGAVTHTV	-	10	P51788	CLCN2_HUMAN Chloride channel protein 2	Homo sapiens	CLCN2	BB7.2
ALAGDQPSV	-	9	P21333	FLNA_HUMAN Filamin-A	Homo sapiens	FLNA	BB7.2
ALAGGITMV	-	9	P27708	PYR1_HUMAN CAD protein	Homo sapiens	CAD	BB7.2
ALAGGITMV	-	9	P27708	PYR1_HUMAN CAD protein	Homo sapiens	CAD	W6/32
ALAGGITMV	M[+16]	9	P27708	PYR1_HUMAN CAD protein	Homo sapiens	CAD	BB7.2
ALAGGITMV	M[+16]	9	P27708	PYR1_HUMAN CAD protein	Homo sapiens	CAD	W6/32
ALAGHQDGITFI	-	12	Q8TEB1	DCA11_HUMAN DDB1- and CUL4-associated factor 11	Homo sapiens	DCAF11	BB7.2
ALAGIVTNV	-	9	O75031	HSF2B_HUMAN Heat shock factor 2-binding protein	Homo sapiens	HSF2BP	BB7.2
ALAGIVTNV	-	9	O75031	HSF2B_HUMAN Heat shock factor 2-binding protein	Homo sapiens	HSF2BP	W6/32
ALAGVSFEI	-	9	Q15155	NOMO1_HUMAN Nodal modulator 1	Homo sapiens	NOMO1	BB7.2
ALAGVSFEI	-	9	Q15155	NOMO1_HUMAN Nodal modulator 1	Homo sapiens	NOMO1	W6/32
ALAIAALEL	-	9	P78395	PRAME_HUMAN Melanoma antigen preferentially expressed in tumors	Homo sapiens	PRAME	W6/32
ALAKEIDSV	-	9	P15153	RAC2_HUMAN Ras-related C3 botulinum toxin substrate 2	Homo sapiens	RAC2	BB7.2
ALAKLVEAI	-	9	P62424	RL7A_HUMAN 60S ribomal protein L7a	Homo sapiens	RPL7A	BB7.2
ALAKLVEAI	-	9	P62424	RL7A_HUMAN 60S ribomal protein L7a	Homo sapiens	RPL7A	W6/32
ALAKPPVVSV	-	10	Q96L91	EP400_HUMAN E1A-binding protein p400	Homo sapiens	EP400	BB7.2
ALAKPPVVSV	-	10	Q96L91	EP400_HUMAN E1A-binding protein p400	Homo sapiens	EP400	W6/32
ALALGGIAVV	-	10	Q14865	ARI5B_HUMAN AT-rich interactive domain-containing protein 5B	Homo sapiens	ARID5B	BB7.2
ALALGGIAVV	-	10	Q14865	ARI5B_HUMAN AT-rich interactive domain-containing protein 5B	Homo sapiens	ARID5B	W6/32
ALALTEAAR	-	9	P23610	F8I2_HUMAN Factor VIII intron 22 protein	Homo sapiens	F8A1	BB7.2
ALALTEAAR	-	9	P23610	F8I2_HUMAN Factor VIII intron 22 protein	Homo sapiens	F8A1	W6/32
ALANGVSRI	-	9	O00442	RTCA_HUMAN RNA 3'-terminal phphate cyclase	Homo sapiens	RTCA	BB7.2
ALANHLIKV	-	9	Q9H4M9	EHD1_HUMAN EH domain-containing protein 1	Homo sapiens	EHD1	BB7.2
ALANHLIKV	-	9	Q9H4M9	EHD1_HUMAN EH domain-containing protein 1	Homo sapiens	EHD1	W6/32
ALANQIPTV	-	9	P43246	MSH2_HUMAN DNA mismatch repair protein Msh2	Homo sapiens	MSH2	BB7.2
ALANQIPTV	-	9	P43246	MSH2_HUMAN DNA mismatch repair protein Msh2	Homo sapiens	MSH2	W6/32
ALANQKLYSV	-	10	Q9NU22	MDN1_HUMAN Midasin	Homo sapiens	MDN1	BB7.2
ALANQKLYSV	-	10	Q9NU22	MDN1_HUMAN Midasin	Homo sapiens	MDN1	W6/32
ALAPAPPQV	-	9	Q04206	TF65_HUMAN Transcription factor p65	Homo sapiens	RELA	BB7.2
ALAPAPPQV	-	9	Q04206	TF65_HUMAN Transcription factor p65	Homo sapiens	RELA	W6/32
ALAPGLPTA	-	9	Q9UMX5	NENF_HUMAN Neudesin	Homo sapiens	NENF	BB7.2
ALAPGLPTA	-	9	Q9UMX5	NENF_HUMAN Neudesin	Homo sapiens	NENF	W6/32
ALAPGVRAV	-	9	Q9Y508	RN114_HUMAN E3 ubiquitin-protein ligase RNF114	Homo sapiens	RNF114	BB7.2
ALAPGVRAV	-	9	Q9Y508	RN114_HUMAN E3 ubiquitin-protein ligase RNF114	Homo sapiens	RNF114	W6/32
ALAPHLDDA	-	9	Q86Y56	DAAF5_HUMAN Dynein assembly factor 5, axonemal	Homo sapiens	DNAAF5	BB7.2
ALAPSEGVQAA	-	11	P28360	MSX1_HUMAN Homeobox protein MSX-1	Homo sapiens	MSX1	BB7.2
ALAPSPAAA	-	9	Q12796	PNRC1_HUMAN Proline-rich nuclear receptor coactivator 1	Homo sapiens	PNRC1	BB7.2
ALAPSPAAA	-	9	Q12796	PNRC1_HUMAN Proline-rich nuclear receptor coactivator 1	Homo sapiens	PNRC1	W6/32
ALAPTPSAV	-	9	Q9UPR0	PLCL2_HUMAN Inactive phpholipase C-like protein 2	Homo sapiens	PLCL2	BB7.2
ALAPTPSAV	-	9	Q9UPR0	PLCL2_HUMAN Inactive phpholipase C-like protein 2	Homo sapiens	PLCL2	W6/32
ALAPVSGVVLP	-	11	Q96S59	RANB9_HUMAN Ran-binding protein 9	Homo sapiens	RANBP9	BB7.2
ALAPVSGVVLP	-	11	Q96S59	RANB9_HUMAN Ran-binding protein 9	Homo sapiens	RANBP9	W6/32
ALASEEPRV	-	9	Q6ZMZ3	SYNE3_HUMAN Nesprin-3	Homo sapiens	SYNE3	BB7.2
ALASEPLKV	-	9	Q8N573	OXR1_HUMAN Oxidation resistance protein 1	Homo sapiens	OXR1	BB7.2
ALASEPLKV	-	9	Q8N573	OXR1_HUMAN Oxidation resistance protein 1	Homo sapiens	OXR1	W6/32
ALASGKIAAA	-	10	Q9UBQ7	GRHPR_HUMAN Glyoxylate reductase/hydroxypyruvate reductase	Homo sapiens	GRHPR	BB7.2
ALASHILTA	-	9	O00273	DFFA_HUMAN DNA fragmentation factor subunit alpha	Homo sapiens	DFFA	BB7.2
ALASHILTA	-	9	O00273	DFFA_HUMAN DNA fragmentation factor subunit alpha	Homo sapiens	DFFA	W6/32
ALASISHVA	-	9	P40692	MLH1_HUMAN DNA mismatch repair protein Mlh1	Homo sapiens	MLH1	BB7.2
ALASISHVA	-	9	P40692	MLH1_HUMAN DNA mismatch repair protein Mlh1	Homo sapiens	MLH1	W6/32
ALASLENHV	-	9	Q9UPN9	TRI33_HUMAN E3 ubiquitin-protein ligase TRIM33	Homo sapiens	TRIM33	BB7.2
ALASLENHV	-	9	Q9UPN9	TRI33_HUMAN E3 ubiquitin-protein ligase TRIM33	Homo sapiens	TRIM33	W6/32
ALASVIMGL	-	9	P30154	2AAB_HUMAN Serine/threonine-protein phphatase 2A 65 kDa regulatory subunit A beta isoform	Homo sapiens	PPP2R1B	W6/32
ALASVIMGL	M[+16]	9	P30154	2AAB_HUMAN Serine/threonine-protein phphatase 2A 65 kDa regulatory subunit A beta isoform	Homo sapiens	PPP2R1B	BB7.2
ALASVIMGL	M[+16]	9	P30154	2AAB_HUMAN Serine/threonine-protein phphatase 2A 65 kDa regulatory subunit A beta isoform	Homo sapiens	PPP2R1B	W6/32
ALATLIHQV	-	9	Q9UBW8	CSN7A_HUMAN COP9 signalome complex subunit 7a	Homo sapiens	COPS7A	BB7.2
ALATLIHQV	-	9	Q9UBW8	CSN7A_HUMAN COP9 signalome complex subunit 7a	Homo sapiens	COPS7A	W6/32
ALATSPITV	-	9	P13994	CC130_HUMAN Coiled-coil domain-containing protein 130	Homo sapiens	CCDC130	BB7.2
ALAVNISAA	-	9	P40227	TCPZ_HUMAN T-complex protein 1 subunit zeta	Homo sapiens	CCT6A	BB7.2
ALAVNISAA	-	9	P40227	TCPZ_HUMAN T-complex protein 1 subunit zeta	Homo sapiens	CCT6A	W6/32
ALCEENMRGV	-	10	P13639	EF2_HUMAN Elongation factor 2	Homo sapiens	EEF2	BB7.2
ALCEENMRGV	M[+16]	10	P13639	EF2_HUMAN Elongation factor 2	Homo sapiens	EEF2	BB7.2
ALCEENMRGV	M[+16]	10	P13639	EF2_HUMAN Elongation factor 2	Homo sapiens	EEF2	W6/32
ALCPQVINA	-	9	P35221	CTNA1_HUMAN Catenin alpha-1	Homo sapiens	CTNNA1	BB7.2
ALCPQVINA	-	9	P35221	CTNA1_HUMAN Catenin alpha-1	Homo sapiens	CTNNA1	W6/32
ALDANIARL	-	9	Q49A88	CCD14_HUMAN Coiled-coil domain-containing protein 14	Homo sapiens	CCDC14	BB7.2
ALDANIARL	-	9	Q49A88	CCD14_HUMAN Coiled-coil domain-containing protein 14	Homo sapiens	CCDC14	W6/32
ALDASILNV	-	9	O14924	RGS12_HUMAN Regulator of G-protein signaling 12	Homo sapiens	RGS12	BB7.2
ALDCSEVTV	-	9	Q6XQN6	PNCB_HUMAN Nicotinate phphoribyltransferase	Homo sapiens	NAPRT	BB7.2
ALDDFSISV	-	9	Q8NI36	WDR36_HUMAN WD repeat-containing protein 36	Homo sapiens	WDR36	BB7.2
ALDDFSISV	-	9	Q8NI36	WDR36_HUMAN WD repeat-containing protein 36	Homo sapiens	WDR36	W6/32
ALDDISESI	-	9	Q9Y3B8	ORN_HUMAN Oligoribonuclease, mitochondrial	Homo sapiens	REXO2	BB7.2
ALDEAAAAL	-	9	Q8IWZ3	ANKH1_HUMAN Ankyrin repeat and KH domain-containing protein 1	Homo sapiens	ANKHD1	BB7.2
ALDEGDIAL	-	9	P35998	PRS7_HUMAN 26S protease regulatory subunit 7	Homo sapiens	PSMC2	BB7.2
ALDEKLLNI	-	9	Q10570	CPSF1_HUMAN Cleavage and polyadenylation specificity factor subunit 1	Homo sapiens	CPSF1	BB7.2
ALDESHNQNL	-	10	O94804	STK10_HUMAN Serine/threonine-protein kinase 10	Homo sapiens	STK10	BB7.2
ALDESHNQNL	-	10	O94804	STK10_HUMAN Serine/threonine-protein kinase 10	Homo sapiens	STK10	W6/32
ALDEVFTKV	-	9	Q9UMX5	NENF_HUMAN Neudesin	Homo sapiens	NENF	BB7.2
ALDEVFTKV	-	9	Q9UMX5	NENF_HUMAN Neudesin	Homo sapiens	NENF	W6/32
ALDFKLAAA	-	9	Q8IWZ3	ANKH1_HUMAN Ankyrin repeat and KH domain-containing protein 1	Homo sapiens	ANKHD1	BB7.2
ALDGAAGTVYL	-	11	Q9Y4D7	PLXD1_HUMAN Plexin-D1	Homo sapiens	PLXND1	BB7.2
ALDILITNV	-	9	P62380	TBPL1_HUMAN TATA box-binding protein-like protein 1	Homo sapiens	TBPL1	BB7.2
ALDILITNV	-	9	P62380	TBPL1_HUMAN TATA box-binding protein-like protein 1	Homo sapiens	TBPL1	W6/32
ALDKALTSV	-	9	Q13617	CUL2_HUMAN Cullin-2	Homo sapiens	CUL2	BB7.2
ALDKALTSV	-	9	Q13617	CUL2_HUMAN Cullin-2	Homo sapiens	CUL2	W6/32
ALDKATVLL	-	9	Q53EL6	PDCD4_HUMAN Programmed cell death protein 4	Homo sapiens	PDCD4	BB7.2
ALDKATVLL	-	9	Q53EL6	PDCD4_HUMAN Programmed cell death protein 4	Homo sapiens	PDCD4	W6/32
ALDKITASL	-	9	Q01581	HMCS1_HUMAN Hydroxymethylglutaryl-CoA synthase, cytoplasmic	Homo sapiens	HMGCS1	BB7.2
ALDKITASL	-	9	Q01581	HMCS1_HUMAN Hydroxymethylglutaryl-CoA synthase, cytoplasmic	Homo sapiens	HMGCS1	W6/32
ALDLTVPAA	-	9	Q86XN8	MEX3D_HUMAN RNA-binding protein MEX3D	Homo sapiens	MEX3D	BB7.2
ALDLTVPAA	-	9	Q86XN8	MEX3D_HUMAN RNA-binding protein MEX3D	Homo sapiens	MEX3D	W6/32
ALDPASISV	-	9	Q96GG9	DCNL1_HUMAN DCN1-like protein 1	Homo sapiens	DCUN1D1	BB7.2
ALDPASISV	-	9	Q96GG9	DCNL1_HUMAN DCN1-like protein 1	Homo sapiens	DCUN1D1	W6/32
ALDPEISSGEGLR	-	13	Q08554	DSC1_HUMAN Desmocollin-1	Homo sapiens	DSC1	BB7.2
ALDPEISSGEGLR	-	13	Q08554	DSC1_HUMAN Desmocollin-1	Homo sapiens	DSC1	W6/32
ALDPGAKIS	-	9	P04843	RPN1_HUMAN Dolichyl-diphphooligaccharide--protein glycyltransferase subunit 1	Homo sapiens	RPN1	W6/32
ALDPGAKISV	-	10	P04843	RPN1_HUMAN Dolichyl-diphphooligaccharide--protein glycyltransferase subunit 1	Homo sapiens	RPN1	BB7.2
ALDPGAKISV	-	10	P04843	RPN1_HUMAN Dolichyl-diphphooligaccharide--protein glycyltransferase subunit 1	Homo sapiens	RPN1	W6/32
ALDPLADKILI	-	11	Q9UJA2	CRLS1_HUMAN Cardiolipin synthase (CMP-forming)	Homo sapiens	CRLS1	W6/32
ALDPNIATL	-	9	Q8WXA9	SREK1_HUMAN Splicing regulatory glutamine/lysine-rich protein 1	Homo sapiens	SREK1	BB7.2
ALDPNIATL	-	9	Q8WXA9	SREK1_HUMAN Splicing regulatory glutamine/lysine-rich protein 1	Homo sapiens	SREK1	W6/32
ALDPSLDNHQV	-	11	O60508	PRP17_HUMAN Pre-mRNA-processing factor 17	Homo sapiens	CDC40	BB7.2
ALDQDHVAV	-	9	Q9H8H0	NOL11_HUMAN Nucleolar protein 11	Homo sapiens	NOL11	BB7.2
ALDQDHVAV	-	9	Q9H8H0	NOL11_HUMAN Nucleolar protein 11	Homo sapiens	NOL11	W6/32
ALDQEIIEV	-	9	P0CW22	RS17L_HUMAN 40S ribomal protein S17-like	Homo sapiens	RPS17L	BB7.2
ALDQEIIEV	-	9	P0CW22	RS17L_HUMAN 40S ribomal protein S17-like	Homo sapiens	RPS17L	W6/32
ALDQKVRSV	-	9	P78559	MAP1A_HUMAN Microtubule-associated protein 1A	Homo sapiens	MAP1A	BB7.2
ALDRQTATQLL	-	11	P62424	RL7A_HUMAN 60S ribomal protein L7a	Homo sapiens	RPL7A	BB7.2
ALDRQTATQLL	-	11	P62424	RL7A_HUMAN 60S ribomal protein L7a	Homo sapiens	RPL7A	W6/32
ALDSGAFQSV	-	10	Q8NFW8	NEUA_HUMAN N-acylneuraminate cytidylyltransferase	Homo sapiens	CMAS	BB7.2
ALDSGFNSV	-	9	Q96II8	LRCH3_HUMAN Leucine-rich repeat and calponin homology domain-containing protein 3	Homo sapiens	LRCH3	BB7.2
ALDSQVPKV	-	9	Q5JSP0	FGD3_HUMAN FYVE, RhoGEF and PH domain-containing protein 3	Homo sapiens	FGD3	BB7.2
ALDSQVPKV	-	9	Q5JSP0	FGD3_HUMAN FYVE, RhoGEF and PH domain-containing protein 3	Homo sapiens	FGD3	W6/32
ALDSTNVEA	-	9	P62491	RB11A_HUMAN Ras-related protein Rab-11A	Homo sapiens	RAB11A	BB7.2
ALDSTNVEA	-	9	P62491	RB11A_HUMAN Ras-related protein Rab-11A	Homo sapiens	RAB11A	W6/32
ALDTNQVLL	-	9	Q96GC6	ZN274_HUMAN Neurotrophin receptor-interacting factor homolog	Homo sapiens	ZNF274	BB7.2
ALDTNQVSL	-	9	Q96GC6	ZN274_HUMAN Neurotrophin receptor-interacting factor homolog	Homo sapiens	ZNF274	BB7.2
ALDTNQVSL	-	9	Q96GC6	ZN274_HUMAN Neurotrophin receptor-interacting factor homolog	Homo sapiens	ZNF274	W6/32
ALDTRVVEL	-	9	Q9Y240	CLC11_HUMAN C-type lectin domain family 11 member A	Homo sapiens	CLEC11A	BB7.2
ALDTRVVEL	-	9	Q9Y240	CLC11_HUMAN C-type lectin domain family 11 member A	Homo sapiens	CLEC11A	W6/32
ALDTSNVMV	-	9	Q27J81	INF2_HUMAN Inverted formin-2	Homo sapiens	INF2	BB7.2
ALDTSNVMV	-	9	Q27J81	INF2_HUMAN Inverted formin-2	Homo sapiens	INF2	W6/32
ALDTSNVMV	M[+16]	9	Q27J81	INF2_HUMAN Inverted formin-2	Homo sapiens	INF2	BB7.2
ALDTSNVMV	M[+16]	9	Q27J81	INF2_HUMAN Inverted formin-2	Homo sapiens	INF2	W6/32
ALDTTRHEL	-	9	Q9BT25	HAUS8_HUMAN HAUS augmin-like complex subunit 8	Homo sapiens	HAUS8	BB7.2
ALDTTRHEL	-	9	Q9BT25	HAUS8_HUMAN HAUS augmin-like complex subunit 8	Homo sapiens	HAUS8	W6/32
ALDVMVSTFHK	M[+16]	11	P26447	S10A4_HUMAN Protein S100-A4	Homo sapiens	S100A4	BB7.2
ALDVMVSTFHK	M[+16]	11	P26447	S10A4_HUMAN Protein S100-A4	Homo sapiens	S100A4	W6/32
ALDVSPKHV	-	9	Q8IV63	VRK3_HUMAN Inactive serine/threonine-protein kinase VRK3	Homo sapiens	VRK3	BB7.2
ALDVSPKHV	-	9	Q8IV63	VRK3_HUMAN Inactive serine/threonine-protein kinase VRK3	Homo sapiens	VRK3	W6/32
ALEEANTELEVK	-	12	Q04695	K1C17_HUMAN Keratin, type I cytkeletal 17	Homo sapiens	KRT17	BB7.2
ALEEANTELEVK	-	12	Q04695	K1C17_HUMAN Keratin, type I cytkeletal 17	Homo sapiens	KRT17	W6/32
ALEEKLENV	-	9	Q9BU64	CENPO_HUMAN Centromere protein O	Homo sapiens	CENPO	BB7.2
ALEEQLQQIR	-	10	P13645	K1C10_HUMAN Keratin, type I cytkeletal 10	Homo sapiens	KRT10	BB7.2
ALEEQLQQIR	-	10	P13645	K1C10_HUMAN Keratin, type I cytkeletal 10	Homo sapiens	KRT10	W6/32
ALEEQLQQIRAE	-	12	P13645	K1C10_HUMAN Keratin, type I cytkeletal 10	Homo sapiens	KRT10	BB7.2
ALEEQLQQIRAE	-	12	P13645	K1C10_HUMAN Keratin, type I cytkeletal 10	Homo sapiens	KRT10	W6/32
ALEERLAQA	-	9	O43164	PJA2_HUMAN E3 ubiquitin-protein ligase Praja-2	Homo sapiens	PJA2	BB7.2
ALEPIDITV	-	9	O60216	RAD21_HUMAN Double-strand-break repair protein rad21 homolog	Homo sapiens	RAD21	BB7.2
ALEPIDITV	-	9	O60216	RAD21_HUMAN Double-strand-break repair protein rad21 homolog	Homo sapiens	RAD21	W6/32
ALEQHIASV	-	9	Q96AY4	TTC28_HUMAN Tetratricopeptide repeat protein 28	Homo sapiens	TTC28	BB7.2
ALESFLKQV	-	9	P78527	PRKDC_HUMAN DNA-dependent protein kinase catalytic subunit	Homo sapiens	PRKDC	BB7.2
ALESFLKQV	-	9	P78527	PRKDC_HUMAN DNA-dependent protein kinase catalytic subunit	Homo sapiens	PRKDC	W6/32
ALESTVSSV	-	9	Q9UPN7	PP6R1_HUMAN Serine/threonine-protein phphatase 6 regulatory subunit 1	Homo sapiens	PPP6R1	BB7.2
ALESTVSSV	-	9	Q9UPN7	PP6R1_HUMAN Serine/threonine-protein phphatase 6 regulatory subunit 1	Homo sapiens	PPP6R1	W6/32
ALFDQDKSSMRL	-	12	Q96FN4	CPNE2_HUMAN Copine-2	Homo sapiens	CPNE2	BB7.2
ALFDSGLHPA	-	10	Q8TAT5	NEIL3_HUMAN Endonuclease 8-like 3	Homo sapiens	NEIL3	BB7.2
ALFDSGLHPA	-	10	Q8TAT5	NEIL3_HUMAN Endonuclease 8-like 3	Homo sapiens	NEIL3	W6/32
ALFEGKVQL	-	9	Q8NEZ3	WDR19_HUMAN WD repeat-containing protein 19	Homo sapiens	WDR19	BB7.2
ALFEGKVQL	-	9	Q8NEZ3	WDR19_HUMAN WD repeat-containing protein 19	Homo sapiens	WDR19	W6/32
ALFEQKGPVYV	-	11	P54709	AT1B3_HUMAN Sodium/potassium-transporting ATPase subunit beta-3	Homo sapiens	ATP1B3	BB7.2
ALFPALRPGGFQA	-	13	Q13501	SQSTM_HUMAN Sequestome-1	Homo sapiens	SQSTM1	W6/32
ALFPAPLAQI	-	10	Q8ND24	RN214_HUMAN RING finger protein 214	Homo sapiens	RNF214	BB7.2
ALFQHITAL	-	9	Q9P055	JKAMP_HUMAN JNK1/MAPK8-associated membrane protein	Homo sapiens	JKAMP	BB7.2
ALFQRPPLI	-	9	O60832	DKC1_HUMAN H/ACA ribonucleoprotein complex subunit 4	Homo sapiens	DKC1	BB7.2
ALFQRPPLI	-	9	O60832	DKC1_HUMAN H/ACA ribonucleoprotein complex subunit 4	Homo sapiens	DKC1	W6/32
ALFSDTPANA	-	10	Q2QGD7	ZXDC_HUMAN Zinc finger protein ZXDC	Homo sapiens	ZXDC	BB7.2
ALFSDTPANA	-	10	Q2QGD7	ZXDC_HUMAN Zinc finger protein ZXDC	Homo sapiens	ZXDC	W6/32
ALFSGPLVQA	-	10	Q9H1K6	MESD1_HUMAN Mesoderm development candidate 1	Homo sapiens	MESDC1	BB7.2
ALGAVVKV	-	8	O75564	JERKY_HUMAN Jerky protein homolog	Homo sapiens	JRK	BB7.2
ALGAVVKV	-	8	O75564	JERKY_HUMAN Jerky protein homolog	Homo sapiens	JRK	W6/32
ALGFYPAEITL	-	11	P05534	1A24_HUMAN HLA class I histocompatibility antigen, A-24 alpha chain	Homo sapiens	HLA-A	BB7.2
ALGFYPAEITL	-	11	P05534	1A24_HUMAN HLA class I histocompatibility antigen, A-24 alpha chain	Homo sapiens	HLA-A	W6/32
ALGKILSV	-	8	O60427	FADS1_HUMAN Fatty acid desaturase 1	Homo sapiens	FADS1	BB7.2
ALGNTGHEIG	-	10	Q6E0U4	DMKN_HUMAN Dermokine	Homo sapiens	DMKN	BB7.2
ALGNTGHEIGR	-	11	Q6E0U4	DMKN_HUMAN Dermokine	Homo sapiens	DMKN	BB7.2
ALGNTGHEIGRQAE	-	14	Q6E0U4	DMKN_HUMAN Dermokine	Homo sapiens	DMKN	BB7.2
ALGNVRTV	-	8	Q9NUT2	ABCB8_HUMAN ATP-binding cassette sub-family B member 8, mitochondrial	Homo sapiens	ABCB8	BB7.2
ALGPTGRGV	-	9	O15270	SPTC2_HUMAN Serine palmitoyltransferase 2	Homo sapiens	SPTLC2	BB7.2
ALGPTGRGV	-	9	O15270	SPTC2_HUMAN Serine palmitoyltransferase 2	Homo sapiens	SPTLC2	W6/32
ALGSFIYHL	-	9	Q9NQX7	ITM2C_HUMAN Integral membrane protein 2C	Homo sapiens	ITM2C	BB7.2
ALGSLPPPPA	-	10	P10253	LYAG_HUMAN Lysomal alpha-glucidase	Homo sapiens	GAA	W6/32
ALGTDAEGQKV	-	11	O00186	STXB3_HUMAN Syntaxin-binding protein 3	Homo sapiens	STXBP3	BB7.2
ALGTDAEGQKV	-	11	O00186	STXB3_HUMAN Syntaxin-binding protein 3	Homo sapiens	STXBP3	W6/32
ALGTVTNV	-	8	Q8N3C0	ASCC3_HUMAN Activating signal cointegrator 1 complex subunit 3	Homo sapiens	ASCC3	BB7.2
ALGTVTNV	-	8	Q8N3C0	ASCC3_HUMAN Activating signal cointegrator 1 complex subunit 3	Homo sapiens	ASCC3	W6/32
ALHDLLQHV	-	9	Q9Y4G6	TLN2_HUMAN Talin-2	Homo sapiens	TLN2	BB7.2
ALHDLLQHV	-	9	Q9Y4G6	TLN2_HUMAN Talin-2	Homo sapiens	TLN2	W6/32
ALHDRAPQL	-	9	Q9UBL3	ASH2L_HUMAN Set1/Ash2 histone methyltransferase complex subunit ASH2	Homo sapiens	ASH2L	BB7.2
ALHSAIHTI	-	9	P04839	CY24B_HUMAN Cytochrome b-245 heavy chain	Homo sapiens	CYBB	BB7.2
ALIAATIHDV	-	10	O60658	PDE8A_HUMAN High affinity cAMP-specific and IBMX-insensitive 3',5'-cyclic phphodiesterase 8A	Homo sapiens	PDE8A	BB7.2
ALIAESQRL	-	9	Q93100	KPBB_HUMAN Phphorylase b kinase regulatory subunit beta	Homo sapiens	PHKB	BB7.2
ALIAESQRL	-	9	Q93100	KPBB_HUMAN Phphorylase b kinase regulatory subunit beta	Homo sapiens	PHKB	W6/32
ALIARVTNV	-	9	Q9ULZ3	ASC_HUMAN Apoptis-associated speck-like protein containing a CARD	Homo sapiens	PYCARD	BB7.2
ALIARVTNV	-	9	Q9ULZ3	ASC_HUMAN Apoptis-associated speck-like protein containing a CARD	Homo sapiens	PYCARD	W6/32
ALIDGKNFSA	-	10	Q9Y277	VDAC3_HUMAN Voltage-dependent anion-selective channel protein 3	Homo sapiens	VDAC3	BB7.2
ALIEAEKVAQV	-	11	O94905	ERLN2_HUMAN Erlin-2	Homo sapiens	ERLIN2	BB7.2
ALIEAEKVAQV	-	11	O94905	ERLN2_HUMAN Erlin-2	Homo sapiens	ERLIN2	W6/32
ALIEDEHNL	-	9	Q49A88	CCD14_HUMAN Coiled-coil domain-containing protein 14	Homo sapiens	CCDC14	BB7.2
ALIEDEHNL	-	9	Q49A88	CCD14_HUMAN Coiled-coil domain-containing protein 14	Homo sapiens	CCDC14	W6/32
ALIEFIRSEY	-	10	P26639	SYTC_HUMAN Threonine--tRNA ligase, cytoplasmic	Homo sapiens	TARS	W6/32
ALIEGAGILL	-	10	Q99595	TI17A_HUMAN Mitochondrial import inner membrane translocase subunit Tim17-A	Homo sapiens	TIMM17A	BB7.2
ALIEGVGILL	-	10	O60830	TI17B_HUMAN Mitochondrial import inner membrane translocase subunit Tim17-B	Homo sapiens	TIMM17B	BB7.2
ALIEKLVEL	-	9	Q14181	DPOA2_HUMAN DNA polymerase alpha subunit B	Homo sapiens	POLA2	BB7.2
ALIEKLVEL	-	9	Q14181	DPOA2_HUMAN DNA polymerase alpha subunit B	Homo sapiens	POLA2	W6/32
ALIEMEKQ	-	8	Q15233	NONO_HUMAN Non-POU domain-containing octamer-binding protein	Homo sapiens	NONO	W6/32
ALIEVPDGFTA	-	11	Q9H4A4	AMPB_HUMAN Aminopeptidase B	Homo sapiens	RNP	BB7.2
ALIEVPDGFTA	-	11	Q9H4A4	AMPB_HUMAN Aminopeptidase B	Homo sapiens	RNP	W6/32
ALIFKIASA	-	9	Q13233	M3K1_HUMAN Mitogen-activated protein kinase kinase kinase 1	Homo sapiens	MAP3K1	BB7.2
ALIKQLFEA	-	9	Q86UD0	SAPC2_HUMAN Suppressor APC domain-containing protein 2	Homo sapiens	SAPCD2	BB7.2
ALIKQLFEA	-	9	Q86UD0	SAPC2_HUMAN Suppressor APC domain-containing protein 2	Homo sapiens	SAPCD2	W6/32
ALINIIKPPVRDPK	-	14	Q63HN8	RN213_HUMAN E3 ubiquitin-protein ligase RNF213	Homo sapiens	RNF213	BB7.2
ALINIIKPPVRDPK	-	14	Q63HN8	RN213_HUMAN E3 ubiquitin-protein ligase RNF213	Homo sapiens	RNF213	W6/32
ALIPETTTL	-	9	Q9UBR5	CKLF_HUMAN Chemokine-like factor	Homo sapiens	CKLF	BB7.2
ALIPETTTL	-	9	Q9UBR5	CKLF_HUMAN Chemokine-like factor	Homo sapiens	CKLF	W6/32
ALIPETTTLTV	-	11	Q9UBR5	CKLF_HUMAN Chemokine-like factor	Homo sapiens	CKLF	BB7.2
ALIPETTTLTV	-	11	Q9UBR5	CKLF_HUMAN Chemokine-like factor	Homo sapiens	CKLF	W6/32
ALIQQATTV	-	9	P32969	RL9_HUMAN 60S ribomal protein L9	Homo sapiens	RPL9	BB7.2
ALIQQATTV	-	9	P32969	RL9_HUMAN 60S ribomal protein L9	Homo sapiens	RPL9	W6/32
ALISPTTRGL	-	10	Q9NYP3	DONS_HUMAN Protein downstream neighbor of Son	Homo sapiens	DONSON	W6/32
ALITRIFGV	-	9	Q6YHU6	THADA_HUMAN Thyroid adenoma-associated protein	Homo sapiens	THADA	BB7.2
ALITRIFGV	-	9	Q6YHU6	THADA_HUMAN Thyroid adenoma-associated protein	Homo sapiens	THADA	W6/32
ALITSIKPK	-	9	Q12816	TROP_HUMAN Trophinin	Homo sapiens	TRO	W6/32
ALITTILHL	-	9	Q6R327	RICTR_HUMAN Rapamycin-insensitive companion of mTOR	Homo sapiens	RICTOR	BB7.2
ALITTILHL	-	9	Q6R327	RICTR_HUMAN Rapamycin-insensitive companion of mTOR	Homo sapiens	RICTOR	W6/32
ALKDKIEKA	-	9	P14625	ENPL_HUMAN Endoplasmin	Homo sapiens	HSP90B1	BB7.2
ALKDKIEKA	-	9	P14625	ENPL_HUMAN Endoplasmin	Homo sapiens	HSP90B1	W6/32
ALKDLINEA	-	9	P12004	PCNA_HUMAN Proliferating cell nuclear antigen	Homo sapiens	PCNA	BB7.2
ALKDLINEA	-	9	P12004	PCNA_HUMAN Proliferating cell nuclear antigen	Homo sapiens	PCNA	W6/32
ALKDSVQRA	-	9	Q9UGL1	KDM5B_HUMAN Lysine-specific demethylase 5B	Homo sapiens	KDM5B	BB7.2
ALKKLILSK	-	9	P33991	MCM4_HUMAN DNA replication licensing factor MCM4	Homo sapiens	MCM4	W6/32
ALKKQLPGV	-	9	P09874	PARP1_HUMAN Poly [ADP-ribe] polymerase 1	Homo sapiens	PARP1	BB7.2
ALKKQLPGV	-	9	P09874	PARP1_HUMAN Poly [ADP-ribe] polymerase 1	Homo sapiens	PARP1	W6/32
ALKPDLVNV	-	9	P09884	DPOLA_HUMAN DNA polymerase alpha catalytic subunit	Homo sapiens	POLA1	BB7.2
ALKPDLVNV	-	9	P09884	DPOLA_HUMAN DNA polymerase alpha catalytic subunit	Homo sapiens	POLA1	W6/32
ALKSGKLVTA	-	10	O75717	WDHD1_HUMAN WD repeat and HMG-box DNA-binding protein 1	Homo sapiens	WDHD1	BB7.2
ALKSVTAFF	-	9	Q04637	IF4G1_HUMAN Eukaryotic translation initiation factor 4 gamma 1	Homo sapiens	EIF4G1	W6/32
ALLAGSEYL	-	9	O15371	EIF3D_HUMAN Eukaryotic translation initiation factor 3 subunit D	Homo sapiens	EIF3D	BB7.2
ALLAGSEYL	-	9	O15371	EIF3D_HUMAN Eukaryotic translation initiation factor 3 subunit D	Homo sapiens	EIF3D	W6/32
ALLAGSEYLKL	-	11	O15371	EIF3D_HUMAN Eukaryotic translation initiation factor 3 subunit D	Homo sapiens	EIF3D	BB7.2
ALLAGSEYLKL	-	11	O15371	EIF3D_HUMAN Eukaryotic translation initiation factor 3 subunit D	Homo sapiens	EIF3D	W6/32
ALLAKILQI	-	9	P78527	PRKDC_HUMAN DNA-dependent protein kinase catalytic subunit	Homo sapiens	PRKDC	BB7.2
ALLALSVGAL	-	10	Q9NY84	VNN3_HUMAN Vascular non-inflammatory molecule 3	Homo sapiens	VNN3	BB7.2
ALLALSVGAL	-	10	Q9NY84	VNN3_HUMAN Vascular non-inflammatory molecule 3	Homo sapiens	VNN3	W6/32
ALLARLKLL	-	9	Q86XL3	ANKL2_HUMAN Ankyrin repeat and LEM domain-containing protein 2	Homo sapiens	ANKLE2	BB7.2
ALLARLKLL	-	9	Q86XL3	ANKL2_HUMAN Ankyrin repeat and LEM domain-containing protein 2	Homo sapiens	ANKLE2	W6/32
ALLAYTLGV	-	9	P68104	EF1A1_HUMAN Elongation factor 1-alpha 1	Homo sapiens	EEF1A1	W6/32
ALLDIIRSL	-	9	O95864	FADS2_HUMAN Fatty acid desaturase 2	Homo sapiens	FADS2	W6/32
ALLDIQSSGRA	-	11	Q99613	EIF3C_HUMAN Eukaryotic translation initiation factor 3 subunit C	Homo sapiens	EIF3C	BB7.2
ALLDIQSSGRA	-	11	Q99613	EIF3C_HUMAN Eukaryotic translation initiation factor 3 subunit C	Homo sapiens	EIF3C	W6/32
ALLDKDQAV	-	9	P78527	PRKDC_HUMAN DNA-dependent protein kinase catalytic subunit	Homo sapiens	PRKDC	BB7.2
ALLDKDQAV	-	9	P78527	PRKDC_HUMAN DNA-dependent protein kinase catalytic subunit	Homo sapiens	PRKDC	W6/32
ALLDKDQAVAV	-	11	P78527	PRKDC_HUMAN DNA-dependent protein kinase catalytic subunit	Homo sapiens	PRKDC	BB7.2
ALLDKDQAVAV	-	11	P78527	PRKDC_HUMAN DNA-dependent protein kinase catalytic subunit	Homo sapiens	PRKDC	W6/32
ALLDKLYAL	-	9	Q9NV31	IMP3_HUMAN U3 small nucleolar ribonucleoprotein protein IMP3	Homo sapiens	IMP3	BB7.2
ALLDKLYAL	-	9	Q9NV31	IMP3_HUMAN U3 small nucleolar ribonucleoprotein protein IMP3	Homo sapiens	IMP3	W6/32
ALLDNNIGL	-	9	O75153	CLU_HUMAN Clustered mitochondria protein homolog	Homo sapiens	CLUH	BB7.2
ALLDQLHTL	-	9	Q9Y6Q9	NCOA3_HUMAN Nuclear receptor coactivator 3	Homo sapiens	NCOA3	BB7.2
ALLDQLHTL	-	9	Q9Y6Q9	NCOA3_HUMAN Nuclear receptor coactivator 3	Homo sapiens	NCOA3	W6/32
ALLDRIVSV	-	9	Q92621	NU205_HUMAN Nuclear pore complex protein Nup205	Homo sapiens	NUP205	BB7.2
ALLDRIVSV	-	9	Q92621	NU205_HUMAN Nuclear pore complex protein Nup205	Homo sapiens	NUP205	W6/32
ALLDSAHLL	-	9	O14617	AP3D1_HUMAN AP-3 complex subunit delta-1	Homo sapiens	AP3D1	BB7.2
ALLDVTPKAV	-	10	Q9UDY2	ZO2_HUMAN Tight junction protein ZO-2	Homo sapiens	TJP2	BB7.2
ALLEENSTPQL	-	11	Q969S8	HDA10_HUMAN Histone deacetylase 10	Homo sapiens	HDAC10	BB7.2
ALLEENSTPQL	-	11	Q969S8	HDA10_HUMAN Histone deacetylase 10	Homo sapiens	HDAC10	W6/32
ALLEGLTVV	-	9	P61923	COPZ1_HUMAN Coatomer subunit zeta-1	Homo sapiens	COPZ1	BB7.2
ALLEGLTVV	-	9	P61923	COPZ1_HUMAN Coatomer subunit zeta-1	Homo sapiens	COPZ1	W6/32
ALLEGVKNV	-	9	Q8NHM5	KDM2B_HUMAN Lysine-specific demethylase 2B	Homo sapiens	KDM2B	BB7.2
ALLEIVHCL	-	9	B0YJ81	HACD1_HUMAN Very-long-chain (3R)-3-hydroxyacyl-CoA dehydratase 1	Homo sapiens	HACD1	W6/32
ALLEKGITEA	-	10	P41229	KDM5C_HUMAN Lysine-specific demethylase 5C	Homo sapiens	KDM5C	BB7.2
ALLEKGITEA	-	10	P41229	KDM5C_HUMAN Lysine-specific demethylase 5C	Homo sapiens	KDM5C	W6/32
ALLEKNLSTA	-	10	P61758	PFD3_HUMAN Prefoldin subunit 3	Homo sapiens	VBP1	BB7.2
ALLEMDARL	-	9	Q9NPD3	EX4_HUMAN Exome complex component RRP41	Homo sapiens	EXOSC4	BB7.2
ALLEMDARL	M[+16]	9	Q9NPD3	EX4_HUMAN Exome complex component RRP41	Homo sapiens	EXOSC4	BB7.2
ALLEMDARL	M[+16]	9	Q9NPD3	EX4_HUMAN Exome complex component RRP41	Homo sapiens	EXOSC4	W6/32
ALLENMEGLFL	-	11	P61923	COPZ1_HUMAN Coatomer subunit zeta-1	Homo sapiens	COPZ1	W6/32
ALLENPKMEL	-	10	Q8N165	PDK1L_HUMAN Serine/threonine-protein kinase PDIK1L	Homo sapiens	PDIK1L	BB7.2
ALLENPKMEL	M[+16]	10	Q8N165	PDK1L_HUMAN Serine/threonine-protein kinase PDIK1L	Homo sapiens	PDIK1L	BB7.2
ALLENPKMEL	M[+16]	10	Q8N165	PDK1L_HUMAN Serine/threonine-protein kinase PDIK1L	Homo sapiens	PDIK1L	W6/32
ALLEQTGDMSL	M[+16]	11	P49454	CENPF_HUMAN Centromere protein F	Homo sapiens	CENPF	BB7.2
ALLEQVNAL	-	9	O75935	DCTN3_HUMAN Dynactin subunit 3	Homo sapiens	DCTN3	BB7.2
ALLEQVNAL	-	9	O75935	DCTN3_HUMAN Dynactin subunit 3	Homo sapiens	DCTN3	W6/32
ALLERGYSL	-	9	P34897	GLYM_HUMAN Serine hydroxymethyltransferase, mitochondrial	Homo sapiens	SHMT2	BB7.2
ALLERGYSL	-	9	P34897	GLYM_HUMAN Serine hydroxymethyltransferase, mitochondrial	Homo sapiens	SHMT2	W6/32
ALLESTANV	-	9	Q86YM7	HOME1_HUMAN Homer protein homolog 1	Homo sapiens	HOMER1	BB7.2
ALLETVNRL	-	9	Q8IWJ2	GCC2_HUMAN GRIP and coiled-coil domain-containing protein 2	Homo sapiens	GCC2	BB7.2
ALLETVNRL	-	9	Q8IWJ2	GCC2_HUMAN GRIP and coiled-coil domain-containing protein 2	Homo sapiens	GCC2	W6/32
ALLGDLTKA	-	9	Q92973	TNPO1_HUMAN Transportin-1	Homo sapiens	TNPO1	BB7.2
ALLGDLTKA	-	9	Q92973	TNPO1_HUMAN Transportin-1	Homo sapiens	TNPO1	W6/32
ALLGGLVNV	-	9	Q8N4S7	PAQR4_HUMAN Progestin and adipoQ receptor family member 4	Homo sapiens	PAQR4	BB7.2
ALLGGLVNV	-	9	Q8N4S7	PAQR4_HUMAN Progestin and adipoQ receptor family member 4	Homo sapiens	PAQR4	W6/32
ALLGILQHV	-	9	Q8IVD9	NUDC3_HUMAN NudC domain-containing protein 3	Homo sapiens	NUDCD3	BB7.2
ALLGKIEKV	-	9	Q10471	GALT2_HUMAN Polypeptide N-acetylgalactaminyltransferase 2	Homo sapiens	GALNT2	BB7.2
ALLGKIEKV	-	9	Q10471	GALT2_HUMAN Polypeptide N-acetylgalactaminyltransferase 2	Homo sapiens	GALNT2	W6/32
ALLGRIPSA	-	9	P06576	ATPB_HUMAN ATP synthase subunit beta, mitochondrial	Homo sapiens	ATP5B	BB7.2
ALLGRIPSA	-	9	P06576	ATPB_HUMAN ATP synthase subunit beta, mitochondrial	Homo sapiens	ATP5B	W6/32
ALLGTIISA	-	9	Q9UKV5	AMFR_HUMAN E3 ubiquitin-protein ligase AMFR	Homo sapiens	AMFR	BB7.2
ALLGTIISA	-	9	Q9UKV5	AMFR_HUMAN E3 ubiquitin-protein ligase AMFR	Homo sapiens	AMFR	W6/32
ALLHTVTSI	-	9	O75575	RPC9_HUMAN DNA-directed RNA polymerase III subunit RPC9	Homo sapiens	CRCP	BB7.2
ALLHTVTSI	-	9	O75575	RPC9_HUMAN DNA-directed RNA polymerase III subunit RPC9	Homo sapiens	CRCP	W6/32
ALLKIEGVYA	-	10	P18077	RL35A_HUMAN 60S ribomal protein L35a	Homo sapiens	RPL35A	BB7.2
ALLKIEGVYA	-	10	P18077	RL35A_HUMAN 60S ribomal protein L35a	Homo sapiens	RPL35A	W6/32
ALLKQIQEA	-	9	Q9UNL4	ING4_HUMAN Inhibitor of growth protein 4	Homo sapiens	ING4	BB7.2
ALLKQIQEA	-	9	Q9UNL4	ING4_HUMAN Inhibitor of growth protein 4	Homo sapiens	ING4	W6/32
ALLNAILHSA	-	10	Q9H8H0	NOL11_HUMAN Nucleolar protein 11	Homo sapiens	NOL11	BB7.2
ALLNAILHSA	-	10	Q9H8H0	NOL11_HUMAN Nucleolar protein 11	Homo sapiens	NOL11	W6/32
ALLNEAKEV	-	9	Q6R327	RICTR_HUMAN Rapamycin-insensitive companion of mTOR	Homo sapiens	RICTOR	BB7.2
ALLNEAKEV	-	9	Q6R327	RICTR_HUMAN Rapamycin-insensitive companion of mTOR	Homo sapiens	RICTOR	W6/32
ALLNIKVKL	-	9	P05783	K1C18_HUMAN Keratin, type I cytkeletal 18	Homo sapiens	KRT18	W6/32
ALLNQHYQV	-	9	P07814	SYEP_HUMAN Bifunctional glutamate/proline--tRNA ligase	Homo sapiens	EPRS	BB7.2
ALLPASAGV	-	9	Q9NX20	RM16_HUMAN 39S ribomal protein L16, mitochondrial	Homo sapiens	MRPL16	BB7.2
ALLPASAGV	-	9	Q9NX20	RM16_HUMAN 39S ribomal protein L16, mitochondrial	Homo sapiens	MRPL16	W6/32
ALLPASGQIAL	-	11	Q9NPD3	EX4_HUMAN Exome complex component RRP41	Homo sapiens	EXOSC4	BB7.2
ALLPASGQIAL	-	11	Q9NPD3	EX4_HUMAN Exome complex component RRP41	Homo sapiens	EXOSC4	W6/32
ALLPAVPSL	-	9	P19544	WT1_HUMAN Wilms tumor protein	Homo sapiens	WT1	BB7.2
ALLPAVPSL	-	9	P19544	WT1_HUMAN Wilms tumor protein	Homo sapiens	WT1	W6/32
ALLPIFFGA	-	9	Q8TCT9	HM13_HUMAN Minor histocompatibility antigen H13	Homo sapiens	HM13	W6/32
ALLPQNHKL	-	9	Q92797	SYMPK_HUMAN Symplekin	Homo sapiens	SYMPK	BB7.2
ALLPQNHKL	-	9	Q92797	SYMPK_HUMAN Symplekin	Homo sapiens	SYMPK	W6/32
ALLPSSPTL	-	9	Q92994	TF3B_HUMAN Transcription factor IIIB 90 kDa subunit	Homo sapiens	BRF1	BB7.2
ALLPSSPTL	-	9	Q92994	TF3B_HUMAN Transcription factor IIIB 90 kDa subunit	Homo sapiens	BRF1	W6/32
ALLQQVHSA	-	9	Q86XN7	PRSR1_HUMAN Proline and serine-rich protein 1	Homo sapiens	PROSER1	BB7.2
ALLQQVHSA	-	9	Q86XN7	PRSR1_HUMAN Proline and serine-rich protein 1	Homo sapiens	PROSER1	W6/32
ALLRTVVSV	-	9	Q10471	GALT2_HUMAN Polypeptide N-acetylgalactaminyltransferase 2	Homo sapiens	GALNT2	BB7.2
ALLRTVVSV	-	9	Q10471	GALT2_HUMAN Polypeptide N-acetylgalactaminyltransferase 2	Homo sapiens	GALNT2	W6/32
ALLSAFVQL	-	9	Q9Y4A5	TRRAP_HUMAN Transformation/transcription domain-associated protein	Homo sapiens	TRRAP	BB7.2
ALLSAFVQL	-	9	Q9Y4A5	TRRAP_HUMAN Transformation/transcription domain-associated protein	Homo sapiens	TRRAP	W6/32
ALLSGIVSI	-	9	Q13505	MTX1_HUMAN Metaxin-1	Homo sapiens	MTX1	W6/32
ALLSGLREA	-	9	O60341	KDM1A_HUMAN Lysine-specific histone demethylase 1A	Homo sapiens	KDM1A	BB7.2
ALLSGLREA	-	9	O60341	KDM1A_HUMAN Lysine-specific histone demethylase 1A	Homo sapiens	KDM1A	W6/32
ALLSLDPAA	-	9	P78527	PRKDC_HUMAN DNA-dependent protein kinase catalytic subunit	Homo sapiens	PRKDC	BB7.2
ALLSLDPAA	-	9	P78527	PRKDC_HUMAN DNA-dependent protein kinase catalytic subunit	Homo sapiens	PRKDC	W6/32
ALLSLDPAAV	-	10	P78527	PRKDC_HUMAN DNA-dependent protein kinase catalytic subunit	Homo sapiens	PRKDC	BB7.2
ALLSLDPAAV	-	10	P78527	PRKDC_HUMAN DNA-dependent protein kinase catalytic subunit	Homo sapiens	PRKDC	W6/32
ALLSRLEQI	-	9	Q9UKM9	RALY_HUMAN RNA-binding protein Raly	Homo sapiens	RALY	BB7.2
ALLTAVTNV	-	9	Q8NC56	LEMD2_HUMAN LEM domain-containing protein 2	Homo sapiens	LEMD2	BB7.2
ALLTGIISKA	-	10	Q92621	NU205_HUMAN Nuclear pore complex protein Nup205	Homo sapiens	NUP205	BB7.2
ALLTGIISKA	-	10	Q92621	NU205_HUMAN Nuclear pore complex protein Nup205	Homo sapiens	NUP205	W6/32
ALLTYLEQV	-	9	Q96SM3	CPXM1_HUMAN Probable carboxypeptidase X1	Homo sapiens	CPXM1	BB7.2
ALLTYLEQV	-	9	Q96SM3	CPXM1_HUMAN Probable carboxypeptidase X1	Homo sapiens	CPXM1	W6/32
ALMAHAMEEV	-	10	Q07666	KHDR1_HUMAN KH domain-containing, RNA-binding, signal transduction-associated protein 1	Homo sapiens	KHDRBS1	BB7.2
ALMAHAMEEV	-	10	Q07666	KHDR1_HUMAN KH domain-containing, RNA-binding, signal transduction-associated protein 1	Homo sapiens	KHDRBS1	W6/32
ALMAHAMEEV	M[+16]	10	Q07666	KHDR1_HUMAN KH domain-containing, RNA-binding, signal transduction-associated protein 1	Homo sapiens	KHDRBS1	BB7.2
ALMDEVVKA	-	9	P00558	PGK1_HUMAN Phphoglycerate kinase 1	Homo sapiens	PGK1	BB7.2
ALMDEVVKA	-	9	P00558	PGK1_HUMAN Phphoglycerate kinase 1	Homo sapiens	PGK1	W6/32
ALMDEVVKA	M[+16]	9	P00558	PGK1_HUMAN Phphoglycerate kinase 1	Homo sapiens	PGK1	BB7.2
ALMDEVVKA	M[+16]	9	P00558	PGK1_HUMAN Phphoglycerate kinase 1	Homo sapiens	PGK1	W6/32
ALMDQVHHM	-	9	Q96BU1	S1PBP_HUMAN S100P-binding protein	Homo sapiens	S100PBP	BB7.2
ALMDQVHHM	-	9	Q96BU1	S1PBP_HUMAN S100P-binding protein	Homo sapiens	S100PBP	W6/32
ALMDQVHHM	M[+16]	9	Q96BU1	S1PBP_HUMAN S100P-binding protein	Homo sapiens	S100PBP	BB7.2
ALMDQVHHM	M[+16]	9	Q96BU1	S1PBP_HUMAN S100P-binding protein	Homo sapiens	S100PBP	W6/32
ALMDSSSSL	-	9	Q5HYA8	MKS3_HUMAN Meckelin	Homo sapiens	TMEM67	BB7.2
ALMDSSSSL	M[+16]	9	Q5HYA8	MKS3_HUMAN Meckelin	Homo sapiens	TMEM67	BB7.2
ALMDSSSSL	M[+16]	9	Q5HYA8	MKS3_HUMAN Meckelin	Homo sapiens	TMEM67	W6/32
ALMDTDGSGKLNL	M[+16]	13	P20807	CAN3_HUMAN Calpain-3	Homo sapiens	CAPN3	BB7.2
ALMEAVSHA	-	9	Q9Y6D5	BIG2_HUMAN Brefeldin A-inhibited guanine nucleotide-exchange protein 2	Homo sapiens	ARFGEF2	BB7.2
ALMEAVSHA	M[+16]	9	Q9Y6D5	BIG2_HUMAN Brefeldin A-inhibited guanine nucleotide-exchange protein 2	Homo sapiens	ARFGEF2	BB7.2
ALMEAVSHV	-	9	Q9Y6D6	BIG1_HUMAN Brefeldin A-inhibited guanine nucleotide-exchange protein 1	Homo sapiens	ARFGEF1	BB7.2
ALMEAVSHV	-	9	Q9Y6D6	BIG1_HUMAN Brefeldin A-inhibited guanine nucleotide-exchange protein 1	Homo sapiens	ARFGEF1	W6/32
ALMEAVSHV	M[+16]	9	Q9Y6D6	BIG1_HUMAN Brefeldin A-inhibited guanine nucleotide-exchange protein 1	Homo sapiens	ARFGEF1	BB7.2
ALMEAVSHV	M[+16]	9	Q9Y6D6	BIG1_HUMAN Brefeldin A-inhibited guanine nucleotide-exchange protein 1	Homo sapiens	ARFGEF1	W6/32
ALMEKDALQV	M[+16]	10	Q9BZG1	RAB34_HUMAN Ras-related protein Rab-34	Homo sapiens	RAB34	BB7.2
ALMEKDALQV	M[+16]	10	Q9BZG1	RAB34_HUMAN Ras-related protein Rab-34	Homo sapiens	RAB34	W6/32
ALMEQVAHQTI	-	11	Q16543	CDC37_HUMAN Hsp90 co-chaperone Cdc37	Homo sapiens	CDC37	BB7.2
ALMEQVAHQTI	-	11	Q16543	CDC37_HUMAN Hsp90 co-chaperone Cdc37	Homo sapiens	CDC37	W6/32
ALMEQVAHQTI	M[+16]	11	Q16543	CDC37_HUMAN Hsp90 co-chaperone Cdc37	Homo sapiens	CDC37	BB7.2
ALMEQVAHQTI	M[+16]	11	Q16543	CDC37_HUMAN Hsp90 co-chaperone Cdc37	Homo sapiens	CDC37	W6/32
ALMGSPQLV	-	9	P14923	PLAK_HUMAN Junction plakoglobin	Homo sapiens	JUP	BB7.2
ALMKEEGVKL	M[+16]	10	O95433	AHSA1_HUMAN Activator of 90 kDa heat shock protein ATPase homolog 1	Homo sapiens	AHSA1	BB7.2
ALMKEEGVKL	M[+16]	10	O95433	AHSA1_HUMAN Activator of 90 kDa heat shock protein ATPase homolog 1	Homo sapiens	AHSA1	W6/32
ALMKEIPAL	-	9	Q96S66	CLCC1_HUMAN Chloride channel CLIC-like protein 1	Homo sapiens	CLCC1	BB7.2
ALMPVLNQV	-	9	Q5RKV6	EX6_HUMAN Exome complex component MTR3	Homo sapiens	EXOSC6	BB7.2
ALMPVLNQV	-	9	Q5RKV6	EX6_HUMAN Exome complex component MTR3	Homo sapiens	EXOSC6	W6/32
ALMPVLNQV	M[+16]	9	Q5RKV6	EX6_HUMAN Exome complex component MTR3	Homo sapiens	EXOSC6	BB7.2
ALMPVLNQV	M[+16]	9	Q5RKV6	EX6_HUMAN Exome complex component MTR3	Homo sapiens	EXOSC6	W6/32
ALMPVTPQA	-	9	O94806	KPCD3_HUMAN Serine/threonine-protein kinase D3	Homo sapiens	PRKD3	BB7.2
ALMPVTPQA	M[+16]	9	O94806	KPCD3_HUMAN Serine/threonine-protein kinase D3	Homo sapiens	PRKD3	BB7.2
ALMSRPAQV	M[+16]	9	O60336	MABP1_HUMAN Mitogen-activated protein kinase-binding protein 1	Homo sapiens	MAPKBP1	BB7.2
ALMSRPAQV	M[+16]	9	O60336	MABP1_HUMAN Mitogen-activated protein kinase-binding protein 1	Homo sapiens	MAPKBP1	W6/32
ALMYESEKV	M[+16]	9	O95721	SNP29_HUMAN Synaptomal-associated protein 29	Homo sapiens	SNAP29	BB7.2
ALMYESEKVGV	M[+16]	11	O95721	SNP29_HUMAN Synaptomal-associated protein 29	Homo sapiens	SNAP29	BB7.2
ALMYESEKVGV	M[+16]	11	O95721	SNP29_HUMAN Synaptomal-associated protein 29	Homo sapiens	SNAP29	W6/32
ALNALANDTLDLPH	-	14	Q5W0Q7	USPL1_HUMAN SUMO-specific isopeptidase USPL1	Homo sapiens	USPL1	BB7.2
ALNALANDTLDLPH	-	14	Q5W0Q7	USPL1_HUMAN SUMO-specific isopeptidase USPL1	Homo sapiens	USPL1	W6/32
ALNEEAGRLLL	-	11	Q16763	UBE2S_HUMAN Ubiquitin-conjugating enzyme E2 S	Homo sapiens	UBE2S	BB7.2
ALNEEAGRLLL	-	11	Q16763	UBE2S_HUMAN Ubiquitin-conjugating enzyme E2 S	Homo sapiens	UBE2S	W6/32
ALNEKLVNL	-	9	O00303	EIF3F_HUMAN Eukaryotic translation initiation factor 3 subunit F	Homo sapiens	EIF3F	BB7.2
ALNEKLVNL	-	9	O00303	EIF3F_HUMAN Eukaryotic translation initiation factor 3 subunit F	Homo sapiens	EIF3F	W6/32
ALNELLQHV	-	9	Q9Y490	TLN1_HUMAN Talin-1	Homo sapiens	TLN1	BB7.2
ALNELLQHV	-	9	Q9Y490	TLN1_HUMAN Talin-1	Homo sapiens	TLN1	W6/32
ALNENINQV	-	9	Q9BZ23	PANK2_HUMAN Pantothenate kinase 2, mitochondrial	Homo sapiens	PANK2	BB7.2
ALNEQIARL	-	9	O14777	NDC80_HUMAN Kinetochore protein NDC80 homolog	Homo sapiens	NDC80	BB7.2
ALNEQIARL	-	9	O14777	NDC80_HUMAN Kinetochore protein NDC80 homolog	Homo sapiens	NDC80	W6/32
ALNPADITV	-	9	Q8IXH7	NELFD_HUMAN Negative elongation factor C/D	Homo sapiens	NELFCD	BB7.2
ALNPEIVSV	-	9	P37287	PIGA_HUMAN Phphatidylinitol N-acetylglucaminyltransferase subunit A	Homo sapiens	PIGA	BB7.2
ALNQETTYV	-	9	Q9HCN4	GPN1_HUMAN GPN-loop GTPase 1	Homo sapiens	GPN1	BB7.2
ALNQETTYV	-	9	Q9HCN4	GPN1_HUMAN GPN-loop GTPase 1	Homo sapiens	GPN1	W6/32
ALNSKDAAL	-	9	P20700	LMNB1_HUMAN Lamin-B1	Homo sapiens	LMNB1	BB7.2
ALNSKDAAL	-	9	P20700	LMNB1_HUMAN Lamin-B1	Homo sapiens	LMNB1	W6/32
ALNSKILSV	-	9	Q96NW4	ANR27_HUMAN Ankyrin repeat domain-containing protein 27	Homo sapiens	ANKRD27	BB7.2
ALNSKILSV	-	9	Q96NW4	ANR27_HUMAN Ankyrin repeat domain-containing protein 27	Homo sapiens	ANKRD27	W6/32
ALPDQGIAKA	-	10	P78318	IGBP1_HUMAN Immunoglobulin-binding protein 1	Homo sapiens	IGBP1	BB7.2
ALPDSMVSV	-	9	Q14596	NBR1_HUMAN Next to BRCA1 gene 1 protein	Homo sapiens	NBR1	BB7.2
ALPDSMVSV	M[+16]	9	Q14596	NBR1_HUMAN Next to BRCA1 gene 1 protein	Homo sapiens	NBR1	BB7.2
ALPEDLVEV	-	9	P13796	PLSL_HUMAN Plastin-2	Homo sapiens	LCP1	BB7.2
ALPEDLVEV	-	9	P13796	PLSL_HUMAN Plastin-2	Homo sapiens	LCP1	W6/32
ALPEIFTEL	-	9	Q2VIR3	IF2GL_HUMAN Putative eukaryotic translation initiation factor 2 subunit 3-like protein	Homo sapiens	EIF2S3L	BB7.2
ALPEIFTEL	-	9	Q2VIR3	IF2GL_HUMAN Putative eukaryotic translation initiation factor 2 subunit 3-like protein	Homo sapiens	EIF2S3L	W6/32
ALPGSAVLAAA	-	11	Q8IUW5	RELL1_HUMAN RELT-like protein 1	Homo sapiens	RELL1	BB7.2
ALPKEDPTAV	-	10	Q9Y678	COPG1_HUMAN Coatomer subunit gamma-1	Homo sapiens	COPG1	BB7.2
ALPPVLTTV	-	9	Q6PKG0	LARP1_HUMAN La-related protein 1	Homo sapiens	LARP1	BB7.2
ALPPVLTTV	-	9	Q6PKG0	LARP1_HUMAN La-related protein 1	Homo sapiens	LARP1	W6/32
ALPTLIPSV	-	9	P15822	ZEP1_HUMAN Zinc finger protein 40	Homo sapiens	HIVEP1	BB7.2
ALPTSRLD	-	8	Q12772	SRBP2_HUMAN Sterol regulatory element-binding protein 2	Homo sapiens	SREBF2	BB7.2
ALPTSRLD	-	8	Q12772	SRBP2_HUMAN Sterol regulatory element-binding protein 2	Homo sapiens	SREBF2	W6/32
ALPTVLVGV	-	9	Q02809	PLOD1_HUMAN Procollagen-lysine,2-oxoglutarate 5-dioxygenase 1	Homo sapiens	PLOD1	BB7.2
ALQALVVTL	-	9	Q04637	IF4G1_HUMAN Eukaryotic translation initiation factor 4 gamma 1	Homo sapiens	EIF4G1	BB7.2
ALQDVPLSSV	-	10	Q9Y3B7	RM11_HUMAN 39S ribomal protein L11, mitochondrial	Homo sapiens	MRPL11	BB7.2
ALQDVPLSSV	-	10	Q9Y3B7	RM11_HUMAN 39S ribomal protein L11, mitochondrial	Homo sapiens	MRPL11	W6/32
ALQEALENA	-	9	O75694	NU155_HUMAN Nuclear pore complex protein Nup155	Homo sapiens	NUP155	BB7.2
ALQEALENA	-	9	O75694	NU155_HUMAN Nuclear pore complex protein Nup155	Homo sapiens	NUP155	W6/32
ALQEASEAYL	-	10	Q71DI3	H32_HUMAN Histone H3.2	Homo sapiens	HIST2H3A	BB7.2
ALQEASEAYL	-	10	Q71DI3	H32_HUMAN Histone H3.2	Homo sapiens	HIST2H3A	W6/32
ALQEASEAYLV	-	11	Q71DI3	H32_HUMAN Histone H3.2	Homo sapiens	HIST2H3A	BB7.2
ALQEASEAYLV	-	11	Q71DI3	H32_HUMAN Histone H3.2	Homo sapiens	HIST2H3A	W6/32
ALQEKLWNV	-	9	Q96HW7	INT4_HUMAN Integrator complex subunit 4	Homo sapiens	INTS4	BB7.2
ALQEKLWNV	-	9	Q96HW7	INT4_HUMAN Integrator complex subunit 4	Homo sapiens	INTS4	W6/32
ALQEKVQAV	-	9	Q15018	F175B_HUMAN BRISC complex subunit Abro1	Homo sapiens	FAM175B	BB7.2
ALQEKVQAV	-	9	Q15018	F175B_HUMAN BRISC complex subunit Abro1	Homo sapiens	FAM175B	W6/32
ALQEMVHQV	-	9	Q14511	CASL_HUMAN Enhancer of filamentation 1	Homo sapiens	NEDD9	BB7.2
ALQEMVHQV	-	9	Q14511	CASL_HUMAN Enhancer of filamentation 1	Homo sapiens	NEDD9	W6/32
ALQEMVHQV	M[+16]	9	Q14511	CASL_HUMAN Enhancer of filamentation 1	Homo sapiens	NEDD9	BB7.2
ALQEMVHQV	M[+16]	9	Q14511	CASL_HUMAN Enhancer of filamentation 1	Homo sapiens	NEDD9	W6/32
ALQESLVQI	-	9	P08240	SRPR_HUMAN Signal recognition particle receptor subunit alpha	Homo sapiens	SRPR	BB7.2
ALQETPPQV	-	9	Q6F5E8	LR16C_HUMAN Leucine-rich repeat-containing protein 16C	Homo sapiens	RLTPR	BB7.2
ALQEVLKTA	-	9	P25398	RS12_HUMAN 40S ribomal protein S12	Homo sapiens	RPS12	BB7.2
ALQEVLKTA	-	9	P25398	RS12_HUMAN 40S ribomal protein S12	Homo sapiens	RPS12	W6/32
ALQKRLDEV	-	9	Q9P2E9	RRBP1_HUMAN Ribome-binding protein 1	Homo sapiens	RRBP1	BB7.2
ALQPEPIKV	-	9	Q92673	SORL_HUMAN Sortilin-related receptor	Homo sapiens	SORL1	BB7.2
ALQSLLQHL	-	9	P78395	PRAME_HUMAN Melanoma antigen preferentially expressed in tumors	Homo sapiens	PRAME	W6/32
ALRAQLRMT	M[+16]	9	O95613	PCNT_HUMAN Pericentrin	Homo sapiens	PCNT	BB7.2
ALRAQLRMT	M[+16]	9	O95613	PCNT_HUMAN Pericentrin	Homo sapiens	PCNT	W6/32
ALRDVSEEL	-	9	P40222	TXLNA_HUMAN Alpha-taxilin	Homo sapiens	TXLNA	BB7.2
ALRDVSEEL	-	9	P40222	TXLNA_HUMAN Alpha-taxilin	Homo sapiens	TXLNA	W6/32
ALREENEQL	-	9	Q8IYR2	SMYD4_HUMAN SET and MYND domain-containing protein 4	Homo sapiens	SMYD4	BB7.2
ALREENEQL	-	9	Q8IYR2	SMYD4_HUMAN SET and MYND domain-containing protein 4	Homo sapiens	SMYD4	W6/32
ALRETVVEV	-	9	P55072	TERA_HUMAN Transitional endoplasmic reticulum ATPase	Homo sapiens	VCP	BB7.2
ALRETVVEV	-	9	P55072	TERA_HUMAN Transitional endoplasmic reticulum ATPase	Homo sapiens	VCP	W6/32
ALRGEIETV	-	9	P42704	LPPRC_HUMAN Leucine-rich PPR motif-containing protein, mitochondrial	Homo sapiens	LRPPRC	BB7.2
ALRGEIETV	-	9	P42704	LPPRC_HUMAN Leucine-rich PPR motif-containing protein, mitochondrial	Homo sapiens	LRPPRC	W6/32
ALRVFVESV	-	9	P21283	VATC1_HUMAN V-type proton ATPase subunit C 1	Homo sapiens	ATP6V1C1	BB7.2
ALRVFVESV	-	9	P21283	VATC1_HUMAN V-type proton ATPase subunit C 1	Homo sapiens	ATP6V1C1	W6/32
ALSALTARL	-	9	P04844	RPN2_HUMAN Dolichyl-diphphooligaccharide--protein glycyltransferase subunit 2	Homo sapiens	RPN2	BB7.2
ALSALTARL	-	9	P04844	RPN2_HUMAN Dolichyl-diphphooligaccharide--protein glycyltransferase subunit 2	Homo sapiens	RPN2	W6/32
ALSDGVHKI	-	9	Q9NVQ4	FAIM1_HUMAN Fas apoptotic inhibitory molecule 1	Homo sapiens	FAIM	BB7.2
ALSDGVHKI	-	9	Q9NVQ4	FAIM1_HUMAN Fas apoptotic inhibitory molecule 1	Homo sapiens	FAIM	W6/32
ALSDHHIYL	-	9	P04075	ALDOA_HUMAN Fructe-bisphphate aldolase A	Homo sapiens	ALDOA	BB7.2
ALSDHHIYL	-	9	P04075	ALDOA_HUMAN Fructe-bisphphate aldolase A	Homo sapiens	ALDOA	W6/32
ALSDHHIYLEGTLLK	-	15	P04075	ALDOA_HUMAN Fructe-bisphphate aldolase A	Homo sapiens	ALDOA	W6/32
ALSDSIHTV	-	9	Q9UKN5	PRDM4_HUMAN PR domain zinc finger protein 4	Homo sapiens	PRDM4	BB7.2
ALSDSIHTV	-	9	Q9UKN5	PRDM4_HUMAN PR domain zinc finger protein 4	Homo sapiens	PRDM4	W6/32
ALSEELVQL	-	9	P33176	KINH_HUMAN Kinesin-1 heavy chain	Homo sapiens	KIF5B	BB7.2
ALSEELVQL	-	9	P33176	KINH_HUMAN Kinesin-1 heavy chain	Homo sapiens	KIF5B	W6/32
ALSEGKVTV	-	9	A2RUS2	DEND3_HUMAN DENN domain-containing protein 3	Homo sapiens	DENND3	BB7.2
ALSEGKVTV	-	9	A2RUS2	DEND3_HUMAN DENN domain-containing protein 3	Homo sapiens	DENND3	W6/32
ALSEKIVSV	-	9	Q567U6	CCD93_HUMAN Coiled-coil domain-containing protein 93	Homo sapiens	CCDC93	BB7.2
ALSEKIVSV	-	9	Q567U6	CCD93_HUMAN Coiled-coil domain-containing protein 93	Homo sapiens	CCDC93	W6/32
ALSEKLARL	-	9	Q96CS2	HAUS1_HUMAN HAUS augmin-like complex subunit 1	Homo sapiens	HAUS1	BB7.2
ALSEKLARL	-	9	Q96CS2	HAUS1_HUMAN HAUS augmin-like complex subunit 1	Homo sapiens	HAUS1	W6/32
ALSELATAV	-	9	Q9BWL3	CA043_HUMAN Uncharacterized protein C1orf43	Homo sapiens	C1orf43	BB7.2
ALSELATAV	-	9	Q9BWL3	CA043_HUMAN Uncharacterized protein C1orf43	Homo sapiens	C1orf43	W6/32
ALSELTQGV	-	9	Q96Q89	KI20B_HUMAN Kinesin-like protein KIF20B	Homo sapiens	KIF20B	BB7.2
ALSELTQGV	-	9	Q96Q89	KI20B_HUMAN Kinesin-like protein KIF20B	Homo sapiens	KIF20B	W6/32
ALSELVANA	-	9	Q9UPN3	MACF1_HUMAN Microtubule-actin crs-linking factor 1, isoforms 1/2/3/5	Homo sapiens	MACF1	BB7.2
ALSELVANA	-	9	Q9UPN3	MACF1_HUMAN Microtubule-actin crs-linking factor 1, isoforms 1/2/3/5	Homo sapiens	MACF1	W6/32
ALSEQILMV	-	9	P48552	NRIP1_HUMAN Nuclear receptor-interacting protein 1	Homo sapiens	NRIP1	BB7.2
ALSEQILMV	-	9	P48552	NRIP1_HUMAN Nuclear receptor-interacting protein 1	Homo sapiens	NRIP1	W6/32
ALSEQILMV	M[+16]	9	P48552	NRIP1_HUMAN Nuclear receptor-interacting protein 1	Homo sapiens	NRIP1	BB7.2
ALSEQILMV	M[+16]	9	P48552	NRIP1_HUMAN Nuclear receptor-interacting protein 1	Homo sapiens	NRIP1	W6/32
ALSERAVAV	-	9	O00487	PSDE_HUMAN 26S proteasome non-ATPase regulatory subunit 14	Homo sapiens	PSMD14	BB7.2
ALSERAVAV	-	9	O00487	PSDE_HUMAN 26S proteasome non-ATPase regulatory subunit 14	Homo sapiens	PSMD14	W6/32
ALSGGVTAV	-	9	Q96AA3	RFT1_HUMAN Protein RFT1 homolog	Homo sapiens	RFT1	BB7.2
ALSGHLETV	-	9	P07355	ANXA2_HUMAN Annexin A2	Homo sapiens	ANXA2	BB7.2
ALSGHLETV	-	9	P07355	ANXA2_HUMAN Annexin A2	Homo sapiens	ANXA2	W6/32
ALSGHVSTV	-	9	Q9Y283	INVS_HUMAN Inversin	Homo sapiens	INVS	BB7.2
ALSGHVSTV	-	9	Q9Y283	INVS_HUMAN Inversin	Homo sapiens	INVS	W6/32
ALSGLAVRL	-	9	P0DMW4	SIL2A_HUMAN Small integral membrane protein 10-like protein 2A	Homo sapiens	SMIM10L2A	BB7.2
ALSGRLPSV	-	9	Q9UKV8	AGO2_HUMAN Protein argonaute-2	Homo sapiens	AGO2	BB7.2
ALSGRLPSV	-	9	Q9UKV8	AGO2_HUMAN Protein argonaute-2	Homo sapiens	AGO2	W6/32
ALSGTLSGV	-	9	P33992	MCM5_HUMAN DNA replication licensing factor MCM5	Homo sapiens	MCM5	BB7.2
ALSGTLSGV	-	9	P33992	MCM5_HUMAN DNA replication licensing factor MCM5	Homo sapiens	MCM5	W6/32
ALSKEGIVAL	-	10	P40227	TCPZ_HUMAN T-complex protein 1 subunit zeta	Homo sapiens	CCT6A	BB7.2
ALSKEGIVAL	-	10	P40227	TCPZ_HUMAN T-complex protein 1 subunit zeta	Homo sapiens	CCT6A	W6/32
ALSKIFAV	-	8	Q9H2D1	MFTC_HUMAN Mitochondrial folate transporter/carrier	Homo sapiens	SLC25A32	BB7.2
ALSNHLNAV	-	9	Q07866	KLC1_HUMAN Kinesin light chain 1	Homo sapiens	KLC1	BB7.2
ALSNLEVKL	-	9	Q86UX7	URP2_HUMAN Fermitin family homolog 3	Homo sapiens	FERMT3	BB7.2
ALSNLEVKL	-	9	Q86UX7	URP2_HUMAN Fermitin family homolog 3	Homo sapiens	FERMT3	W6/32
ALSNLEVTL	-	9	Q9BQL6	FERM1_HUMAN Fermitin family homolog 1	Homo sapiens	FERMT1	BB7.2
ALSNSDVIRQV	-	11	Q9Y5K5	UCHL5_HUMAN Ubiquitin carboxyl-terminal hydrolase isozyme L5	Homo sapiens	UCHL5	BB7.2
ALSPHNILL	-	9	Q8TEA7	TBCK_HUMAN TBC domain-containing protein kinase-like protein	Homo sapiens	TBCK	BB7.2
ALSQDIPEI	-	9	Q6P2E9	EDC4_HUMAN Enhancer of mRNA-decapping protein 4	Homo sapiens	EDC4	BB7.2
ALSQDIPEI	-	9	Q6P2E9	EDC4_HUMAN Enhancer of mRNA-decapping protein 4	Homo sapiens	EDC4	W6/32
ALSQINTKL	-	9	O95825	QORL1_HUMAN Quinone oxidoreductase-like protein 1	Homo sapiens	CRYZL1	BB7.2
ALSQINTKL	-	9	O95825	QORL1_HUMAN Quinone oxidoreductase-like protein 1	Homo sapiens	CRYZL1	W6/32
ALSRVSVNV	-	9	Q8NCE0	SEN2_HUMAN tRNA-splicing endonuclease subunit Sen2	Homo sapiens	TSEN2	BB7.2
ALSRVSVNV	-	9	Q8NCE0	SEN2_HUMAN tRNA-splicing endonuclease subunit Sen2	Homo sapiens	TSEN2	W6/32
ALSSAGGVENL	-	11	P35612	ADDB_HUMAN Beta-adducin	Homo sapiens	ADD2	W6/32
ALSSKPAEV	-	9	Q86VE9	SERC5_HUMAN Serine incorporator 5	Homo sapiens	SERINC5	BB7.2
ALSSKPAEV	-	9	Q86VE9	SERC5_HUMAN Serine incorporator 5	Homo sapiens	SERINC5	W6/32
ALSSLIHAL	-	9	P13010	XRCC5_HUMAN X-ray repair crs-complementing protein 5	Homo sapiens	XRCC5	BB7.2
ALSSLIHAL	-	9	P13010	XRCC5_HUMAN X-ray repair crs-complementing protein 5	Homo sapiens	XRCC5	W6/32
ALSSSQAEV	-	9	Q9BW19	KIFC1_HUMAN Kinesin-like protein KIFC1	Homo sapiens	KIFC1	BB7.2
ALSSSSIRV	-	9	Q8IVD9	NUDC3_HUMAN NudC domain-containing protein 3	Homo sapiens	NUDCD3	BB7.2
ALSSSSIRV	-	9	Q8IVD9	NUDC3_HUMAN NudC domain-containing protein 3	Homo sapiens	NUDCD3	W6/32
ALSSVIKEL	-	9	Q08AG7	MZT1_HUMAN Mitotic-spindle organizing protein 1	Homo sapiens	MZT1	BB7.2
ALSSVIKEL	-	9	Q08AG7	MZT1_HUMAN Mitotic-spindle organizing protein 1	Homo sapiens	MZT1	W6/32
ALSTVTPRI	-	9	Q8NB90	SPAT5_HUMAN Spermatogenesis-associated protein 5	Homo sapiens	SPATA5	BB7.2
ALSTVTPRI	-	9	Q8NB90	SPAT5_HUMAN Spermatogenesis-associated protein 5	Homo sapiens	SPATA5	W6/32
ALSVLRLAL	-	9	P20155	ISK2_HUMAN Serine protease inhibitor Kazal-type 2	Homo sapiens	SPINK2	BB7.2
ALSVLRLAL	-	9	P20155	ISK2_HUMAN Serine protease inhibitor Kazal-type 2	Homo sapiens	SPINK2	W6/32
ALSVP	-	5	Q9NYP3	DONS_HUMAN Protein downstream neighbor of Son	Homo sapiens	DONSON	BB7.2
ALSVP	-	5	Q9NYP3	DONS_HUMAN Protein downstream neighbor of Son	Homo sapiens	DONSON	W6/32
ALSVTGILKV	-	10	Q9Y4E6	WDR7_HUMAN WD repeat-containing protein 7	Homo sapiens	WDR7	W6/32
ALTALISQV	-	9	Q9H9Q2	CSN7B_HUMAN COP9 signalome complex subunit 7b	Homo sapiens	COPS7B	BB7.2
ALTALISQV	-	9	Q9H9Q2	CSN7B_HUMAN COP9 signalome complex subunit 7b	Homo sapiens	COPS7B	W6/32
ALTAVSSQL	-	9	Q7Z6Z7	HUWE1_HUMAN E3 ubiquitin-protein ligase HUWE1	Homo sapiens	HUWE1	BB7.2
ALTELLAKI	-	9	P30279	CCND2_HUMAN G1/S-specific cyclin-D2	Homo sapiens	CCND2	BB7.2
ALTELLAKI	-	9	P30279	CCND2_HUMAN G1/S-specific cyclin-D2	Homo sapiens	CCND2	W6/32
ALTEPSPDI	-	9	P27816	MAP4_HUMAN Microtubule-associated protein 4	Homo sapiens	MAP4	BB7.2
ALTEPSPDI	-	9	P27816	MAP4_HUMAN Microtubule-associated protein 4	Homo sapiens	MAP4	W6/32
ALTEVYAKA	-	9	Q00341	VIGLN_HUMAN Vigilin	Homo sapiens	HDLBP	BB7.2
ALTGAILAA	-	9	Q99595	TI17A_HUMAN Mitochondrial import inner membrane translocase subunit Tim17-A	Homo sapiens	TIMM17A	BB7.2
ALTGAILAA	-	9	Q99595	TI17A_HUMAN Mitochondrial import inner membrane translocase subunit Tim17-A	Homo sapiens	TIMM17A	W6/32
ALTGYLHTI	-	9	Q9NYY8	FAKD2_HUMAN FAST kinase domain-containing protein 2	Homo sapiens	FASTKD2	BB7.2
ALTPVVVTL	-	9	P11802	CDK4_HUMAN Cyclin-dependent kinase 4	Homo sapiens	CDK4	BB7.2
ALTPVVVTL	-	9	P11802	CDK4_HUMAN Cyclin-dependent kinase 4	Homo sapiens	CDK4	W6/32
ALTRVIYNL	-	9	Q969V3	NCLN_HUMAN Nicalin	Homo sapiens	NCLN	BB7.2
ALTSVVVTL	-	9	Q00534	CDK6_HUMAN Cyclin-dependent kinase 6	Homo sapiens	CDK6	BB7.2
ALTSVVVTL	-	9	Q00534	CDK6_HUMAN Cyclin-dependent kinase 6	Homo sapiens	CDK6	W6/32
ALVDGPCTQV	-	10	P50914	RL14_HUMAN 60S ribomal protein L14	Homo sapiens	RPL14	BB7.2
ALVDGPCTQV	-	10	P50914	RL14_HUMAN 60S ribomal protein L14	Homo sapiens	RPL14	W6/32
ALVDHVAEL	-	9	B0I1T2	MYO1G_HUMAN Unconventional myin-Ig	Homo sapiens	MYO1G	BB7.2
ALVDHVAEL	-	9	B0I1T2	MYO1G_HUMAN Unconventional myin-Ig	Homo sapiens	MYO1G	W6/32
ALVDQRELYL	-	10	Q9UL33	TPC2L_HUMAN Trafficking protein particle complex subunit 2-like protein	Homo sapiens	TRAPPC2L	BB7.2
ALVDQRELYL	-	10	Q9UL33	TPC2L_HUMAN Trafficking protein particle complex subunit 2-like protein	Homo sapiens	TRAPPC2L	W6/32
ALVESLITV	-	9	Q8N655	CJ012_HUMAN Uncharacterized protein C10orf12	Homo sapiens	C10orf12	BB7.2
ALVESLITV	-	9	Q8N655	CJ012_HUMAN Uncharacterized protein C10orf12	Homo sapiens	C10orf12	W6/32
ALVGSSPHL	-	9	O75132	ZBED4_HUMAN Zinc finger BED domain-containing protein 4	Homo sapiens	ZBED4	BB7.2
ALVQDLAKA	-	9	P14635	CCNB1_HUMAN G2/mitotic-specific cyclin-B1	Homo sapiens	CCNB1	BB7.2
ALVQDLAKA	-	9	P14635	CCNB1_HUMAN G2/mitotic-specific cyclin-B1	Homo sapiens	CCNB1	W6/32
ALVSGGVAQA	-	10	Q8NHY2	RFWD2_HUMAN E3 ubiquitin-protein ligase RFWD2	Homo sapiens	RFWD2	BB7.2
ALVSGGVAQA	-	10	Q8NHY2	RFWD2_HUMAN E3 ubiquitin-protein ligase RFWD2	Homo sapiens	RFWD2	W6/32
ALVSKGLATV	-	10	Q7KZF4	SND1_HUMAN Staphylococcal nuclease domain-containing protein 1	Homo sapiens	SND1	BB7.2
ALVSQELQRA	-	10	Q14669	TRIPC_HUMAN E3 ubiquitin-protein ligase TRIP12	Homo sapiens	TRIP12	BB7.2
ALVSSLHLL	-	9	Q9Y678	COPG1_HUMAN Coatomer subunit gamma-1	Homo sapiens	COPG1	BB7.2
ALVSSLHLL	-	9	Q9Y678	COPG1_HUMAN Coatomer subunit gamma-1	Homo sapiens	COPG1	W6/32
ALVTL	-	5	Q9UPN3	MACF1_HUMAN Microtubule-actin crs-linking factor 1, isoforms 1/2/3/5	Homo sapiens	MACF1	W6/32
ALVVAGDIAV	-	10	Q01581	HMCS1_HUMAN Hydroxymethylglutaryl-CoA synthase, cytoplasmic	Homo sapiens	HMGCS1	BB7.2
ALVVQVAEA	-	9	P07686	HEXB_HUMAN Beta-hexaminidase subunit beta	Homo sapiens	HEXB	BB7.2
ALVVQVAEA	-	9	P07686	HEXB_HUMAN Beta-hexaminidase subunit beta	Homo sapiens	HEXB	W6/32
ALWDIETGQQTV	-	12	P62879	GBB2_HUMAN Guanine nucleotide-binding protein G(I)/G(S)/G(T) subunit beta-2	Homo sapiens	GNB2	BB7.2
ALWDIETGQQTV	-	12	P62879	GBB2_HUMAN Guanine nucleotide-binding protein G(I)/G(S)/G(T) subunit beta-2	Homo sapiens	GNB2	W6/32
ALWDKLFNL	-	9	Q8WXH0	SYNE2_HUMAN Nesprin-2	Homo sapiens	SYNE2	W6/32
ALWEDEGVRA	-	10	Q5JWF2	GNAS1_HUMAN Guanine nucleotide-binding protein G(s) subunit alpha isoforms XLas	Homo sapiens	GNAS	BB7.2
ALWEDEGVRA	-	10	Q5JWF2	GNAS1_HUMAN Guanine nucleotide-binding protein G(s) subunit alpha isoforms XLas	Homo sapiens	GNAS	W6/32
ALWEGPSKA	-	9	O94887	FARP2_HUMAN FERM, RhoGEF and pleckstrin domain-containing protein 2	Homo sapiens	FARP2	BB7.2
ALWHDAENQTV	-	11	Q12769	NU160_HUMAN Nuclear pore complex protein Nup160	Homo sapiens	NUP160	W6/32
ALWSVGGEVHV	-	11	Q96CH1	GP146_HUMAN Probable G-protein coupled receptor 146	Homo sapiens	GPR146	BB7.2
ALYASRLYL	-	9	Q96IJ6	GMPPA_HUMAN Manne-1-phphate guanyltransferase alpha	Homo sapiens	GMPPA	BB7.2
ALYASRLYL	-	9	Q96IJ6	GMPPA_HUMAN Manne-1-phphate guanyltransferase alpha	Homo sapiens	GMPPA	W6/32
ALYAVIEKA	-	9	O00329	PK3CD_HUMAN Phphatidylinitol 4,5-bisphphate 3-kinase catalytic subunit delta isoform	Homo sapiens	PIK3CD	BB7.2
ALYAVIEKA	-	9	O00329	PK3CD_HUMAN Phphatidylinitol 4,5-bisphphate 3-kinase catalytic subunit delta isoform	Homo sapiens	PIK3CD	W6/32
ALYDATYET	-	9	P23528	COF1_HUMAN Cofilin-1	Homo sapiens	CFL1	BB7.2
ALYDATYET	-	9	P23528	COF1_HUMAN Cofilin-1	Homo sapiens	CFL1	W6/32
ALYDEVRTV	-	9	A6NHR9	SMHD1_HUMAN Structural maintenance of chromomes flexible hinge domain-containing protein 1	Homo sapiens	SMCHD1	BB7.2
ALYDEVRTV	-	9	A6NHR9	SMHD1_HUMAN Structural maintenance of chromomes flexible hinge domain-containing protein 1	Homo sapiens	SMCHD1	W6/32
ALYDKTKRI	-	9	P04053	TDT_HUMAN DNA nucleotidylexotransferase	Homo sapiens	DNTT	BB7.2
ALYDKTKRIFL	-	11	P04053	TDT_HUMAN DNA nucleotidylexotransferase	Homo sapiens	DNTT	BB7.2
ALYDKTKRIFL	-	11	P04053	TDT_HUMAN DNA nucleotidylexotransferase	Homo sapiens	DNTT	W6/32
ALYDNVEKL	-	9	P08243	ASNS_HUMAN Asparagine synthetase [glutamine-hydrolyzing]	Homo sapiens	ASNS	BB7.2
ALYDNVEKL	-	9	P08243	ASNS_HUMAN Asparagine synthetase [glutamine-hydrolyzing]	Homo sapiens	ASNS	W6/32
ALYHLAIKL	-	9	Q9UKA4	AKA11_HUMAN A-kinase anchor protein 11	Homo sapiens	AKAP11	BB7.2
ALYHLAIKL	-	9	Q9UKA4	AKA11_HUMAN A-kinase anchor protein 11	Homo sapiens	AKAP11	W6/32
ALYNVDAGHRA	-	11	P35232	PHB_HUMAN Prohibitin	Homo sapiens	PHB	BB7.2
ALYPNVVQV	-	9	Q6P158	DHX57_HUMAN Putative ATP-dependent RNA helicase DHX57	Homo sapiens	DHX57	BB7.2
ALYPNVVQV	-	9	Q6P158	DHX57_HUMAN Putative ATP-dependent RNA helicase DHX57	Homo sapiens	DHX57	W6/32
ALYSAEHGL	-	9	Q07864	DPOE1_HUMAN DNA polymerase epsilon catalytic subunit A	Homo sapiens	POLE	BB7.2
ALYSELLAV	-	9	O95071	UBR5_HUMAN E3 ubiquitin-protein ligase UBR5	Homo sapiens	UBR5	BB7.2
ALYVAVVNV	-	9	Q9BVK8	TM147_HUMAN Transmembrane protein 147	Homo sapiens	TMEM147	BB7.2
ALYVAVVNV	-	9	Q9BVK8	TM147_HUMAN Transmembrane protein 147	Homo sapiens	TMEM147	W6/32
ALYVDSLFFL	-	10	P78395	PRAME_HUMAN Melanoma antigen preferentially expressed in tumors	Homo sapiens	PRAME	W6/32
AMAARPHSI	-	9	P22626	ROA2_HUMAN Heterogeneous nuclear ribonucleoproteins A2/B1	Homo sapiens	HNRNPA2B1	BB7.2
AMAARPHSI	-	9	P22626	ROA2_HUMAN Heterogeneous nuclear ribonucleoproteins A2/B1	Homo sapiens	HNRNPA2B1	W6/32
AMAASPHAV	-	9	Q13151	ROA0_HUMAN Heterogeneous nuclear ribonucleoprotein A0	Homo sapiens	HNRNPA0	BB7.2
AMAASPHAV	M[+16]	9	Q13151	ROA0_HUMAN Heterogeneous nuclear ribonucleoprotein A0	Homo sapiens	HNRNPA0	BB7.2
AMAASPHAV	M[+16]	9	Q13151	ROA0_HUMAN Heterogeneous nuclear ribonucleoprotein A0	Homo sapiens	HNRNPA0	W6/32
AMAAVPAKV	M[+16]	9	O60610	DIAP1_HUMAN Protein diaphanous homolog 1	Homo sapiens	DIAPH1	BB7.2
AMAAVPAKV	M[+16]	9	O60610	DIAP1_HUMAN Protein diaphanous homolog 1	Homo sapiens	DIAPH1	W6/32
AMADAGILRL	M[+16]	10	Q9P2J5	SYLC_HUMAN Leucine--tRNA ligase, cytoplasmic	Homo sapiens	LARS	BB7.2
AMADAGILRL	M[+16]	10	Q9P2J5	SYLC_HUMAN Leucine--tRNA ligase, cytoplasmic	Homo sapiens	LARS	W6/32
AMAEMVLQV	-	9	Q15021	CND1_HUMAN Condensin complex subunit 1	Homo sapiens	NCAPD2	BB7.2
AMAEMVLQV	-	9	Q15021	CND1_HUMAN Condensin complex subunit 1	Homo sapiens	NCAPD2	W6/32
AMAEMVLQV	M[+16]	9	Q15021	CND1_HUMAN Condensin complex subunit 1	Homo sapiens	NCAPD2	BB7.2
AMAPGTVTV	-	9	Q9P243	ZFAT_HUMAN Zinc finger protein ZFAT	Homo sapiens	ZFAT	BB7.2
AMAPGTVTV	-	9	Q9P243	ZFAT_HUMAN Zinc finger protein ZFAT	Homo sapiens	ZFAT	W6/32
AMAPGTVTV	M[+16]	9	Q9P243	ZFAT_HUMAN Zinc finger protein ZFAT	Homo sapiens	ZFAT	BB7.2
AMAPTSPQI	-	9	Q9BYD2	RM09_HUMAN 39S ribomal protein L9, mitochondrial	Homo sapiens	MRPL9	BB7.2
AMAPTSPQI	M[+16]	9	Q9BYD2	RM09_HUMAN 39S ribomal protein L9, mitochondrial	Homo sapiens	MRPL9	BB7.2
AMAQEGLREV	-	10	P55160	NCKPL_HUMAN Nck-associated protein 1-like	Homo sapiens	NCKAP1L	BB7.2
AMAQVIGDRV	M[+16]	10	Q02083	NAAA_HUMAN N-acylethanolamine-hydrolyzing acid amidase	Homo sapiens	NAAA	BB7.2
AMDTSTVGV	-	9	O94979	SC31A_HUMAN Protein transport protein Sec31A	Homo sapiens	SEC31A	BB7.2
AMDTSTVGV	M[+16]	9	O94979	SC31A_HUMAN Protein transport protein Sec31A	Homo sapiens	SEC31A	BB7.2
AMDTSTVGV	M[+16]	9	O94979	SC31A_HUMAN Protein transport protein Sec31A	Homo sapiens	SEC31A	W6/32
AMEKSVPAI	-	9	Q9NUA8	ZBT40_HUMAN Zinc finger and BTB domain-containing protein 40	Homo sapiens	ZBTB40	BB7.2
AMEKSVPAI	-	9	Q9NUA8	ZBT40_HUMAN Zinc finger and BTB domain-containing protein 40	Homo sapiens	ZBTB40	W6/32
AMEKSVPAI	M[+16]	9	Q9NUA8	ZBT40_HUMAN Zinc finger and BTB domain-containing protein 40	Homo sapiens	ZBTB40	BB7.2
AMEQSIKSV	-	9	Q9UHX1	PUF60_HUMAN Poly(U)-binding-splicing factor PUF60	Homo sapiens	PUF60	BB7.2
AMEQSIKSV	-	9	Q9UHX1	PUF60_HUMAN Poly(U)-binding-splicing factor PUF60	Homo sapiens	PUF60	W6/32
AMGIAPPKV	M[+16]	9	O43395	PRPF3_HUMAN U4/U6 small nuclear ribonucleoprotein Prp3	Homo sapiens	PRPF3	BB7.2
AMGIMNSFVNDIFER	-	15	P33778	H2B1B_HUMAN Histone H2B type 1-B	Homo sapiens	HIST1H2BB	BB7.2
AMIDTEFAKQTSL	-	13	Q15750	TAB1_HUMAN TGF-beta-activated kinase 1 and MAP3K7-binding protein 1	Homo sapiens	TAB1	BB7.2
AMIDTEFAKQTSL	-	13	Q15750	TAB1_HUMAN TGF-beta-activated kinase 1 and MAP3K7-binding protein 1	Homo sapiens	TAB1	W6/32
AMIDTEFAKQTSL	M[+16]	13	Q15750	TAB1_HUMAN TGF-beta-activated kinase 1 and MAP3K7-binding protein 1	Homo sapiens	TAB1	BB7.2
AMIELVERL	-	9	Q96DX7	TRI44_HUMAN Tripartite motif-containing protein 44	Homo sapiens	TRIM44	W6/32
AMIELVERL	M[+16]	9	Q96DX7	TRI44_HUMAN Tripartite motif-containing protein 44	Homo sapiens	TRIM44	BB7.2
AMIELVERL	M[+16]	9	Q96DX7	TRI44_HUMAN Tripartite motif-containing protein 44	Homo sapiens	TRIM44	W6/32
AMLAVLHTV	-	9	Q9BSB4	ATGA1_HUMAN Autophagy-related protein 101	Homo sapiens	ATG101	BB7.2
AMLAVLHTV	M[+16]	9	Q9BSB4	ATGA1_HUMAN Autophagy-related protein 101	Homo sapiens	ATG101	BB7.2
AMLENASDIKL	-	11	Q8NE71	ABCF1_HUMAN ATP-binding cassette sub-family F member 1	Homo sapiens	ABCF1	BB7.2
AMLENASDIKL	M[+16]	11	Q8NE71	ABCF1_HUMAN ATP-binding cassette sub-family F member 1	Homo sapiens	ABCF1	W6/32
AMLPSITNV	-	9	Q9Y4A5	TRRAP_HUMAN Transformation/transcription domain-associated protein	Homo sapiens	TRRAP	BB7.2
AMLPSITNV	M[+16]	9	Q9Y4A5	TRRAP_HUMAN Transformation/transcription domain-associated protein	Homo sapiens	TRRAP	W6/32
AMLTVLHEI	M[+16]	9	Q8N3C0	ASCC3_HUMAN Activating signal cointegrator 1 complex subunit 3	Homo sapiens	ASCC3	BB7.2
AMNGHTAAV	-	9	O75179	ANR17_HUMAN Ankyrin repeat domain-containing protein 17	Homo sapiens	ANKRD17	BB7.2
AMNGHVPAV	M[+16]	9	Q8IWZ3	ANKH1_HUMAN Ankyrin repeat and KH domain-containing protein 1	Homo sapiens	ANKHD1	BB7.2
AMNGHVPAV	M[+16]	9	Q8IWZ3	ANKH1_HUMAN Ankyrin repeat and KH domain-containing protein 1	Homo sapiens	ANKHD1	W6/32
AMNGKSFSV	-	9	Q9H7F0	AT133_HUMAN Probable cation-transporting ATPase 13A3	Homo sapiens	ATP13A3	BB7.2
AMNGKSFSV	M[+16]	9	Q9H7F0	AT133_HUMAN Probable cation-transporting ATPase 13A3	Homo sapiens	ATP13A3	BB7.2
AMNKEGGTASV	-	11	Q6SPF0	SAMD1_HUMAN Atherin	Homo sapiens	SAMD1	BB7.2
AMPDSPAEV	-	9	O75081	MTG16_HUMAN Protein CBFA2T3	Homo sapiens	CBFA2T3	BB7.2
AMPDSPAEV	-	9	O75081	MTG16_HUMAN Protein CBFA2T3	Homo sapiens	CBFA2T3	W6/32
AMPDSPAEV	M[+16]	9	O75081	MTG16_HUMAN Protein CBFA2T3	Homo sapiens	CBFA2T3	BB7.2
AMPPPPPQGV	-	10	O60216	RAD21_HUMAN Double-strand-break repair protein rad21 homolog	Homo sapiens	RAD21	BB7.2
AMPPPPPQGV	M[+16]	10	O60216	RAD21_HUMAN Double-strand-break repair protein rad21 homolog	Homo sapiens	RAD21	BB7.2
AMPPPPPQGV	M[+16]	10	O60216	RAD21_HUMAN Double-strand-break repair protein rad21 homolog	Homo sapiens	RAD21	W6/32
AMPVTVPVSN	M[+16]	10	Q14814	MEF2D_HUMAN Myocyte-specific enhancer factor 2D	Homo sapiens	MEF2D	W6/32
AMSPTAAAV	-	9	P12270	TPR_HUMAN Nucleoprotein TPR	Homo sapiens	TPR	BB7.2
AMSPTAAAV	M[+16]	9	P12270	TPR_HUMAN Nucleoprotein TPR	Homo sapiens	TPR	BB7.2
AMVPGHHIVSI	-	11	Q9BRA0	LSMD1_HUMAN N-alpha-acetyltransferase 38, NatC auxiliary subunit	Homo sapiens	NAA38	BB7.2
AMVPGHHIVSI	-	11	Q9BRA0	LSMD1_HUMAN N-alpha-acetyltransferase 38, NatC auxiliary subunit	Homo sapiens	NAA38	W6/32
AMVPGHHIVSI	M[+16]	11	Q9BRA0	LSMD1_HUMAN N-alpha-acetyltransferase 38, NatC auxiliary subunit	Homo sapiens	NAA38	W6/32
AMWEHPITA	-	9	Q96CD2	COAC_HUMAN Phphopantothenoylcysteine decarboxylase	Homo sapiens	PPCDC	BB7.2
AMWEHPITA	-	9	Q96CD2	COAC_HUMAN Phphopantothenoylcysteine decarboxylase	Homo sapiens	PPCDC	W6/32
AMWEHPITA	M[+16]	9	Q96CD2	COAC_HUMAN Phphopantothenoylcysteine decarboxylase	Homo sapiens	PPCDC	BB7.2
ANPFGGASHAKGIVL	-	15	P62266	RS23_HUMAN 40S ribomal protein S23	Homo sapiens	RPS23	W6/32
ANPISGHYDRSKSL	-	14	Q14566	MCM6_HUMAN DNA replication licensing factor MCM6	Homo sapiens	MCM6	W6/32
ANTKDSPVL	-	9	P04196	HRG_HUMAN Histidine-rich glycoprotein	Homo sapiens	HRG	W6/32
APAAPG	-	6	Q9Y4A5	TRRAP_HUMAN Transformation/transcription domain-associated protein	Homo sapiens	TRRAP	W6/32
APAPASISL	-	9	Q9H8Y5	ANKZ1_HUMAN Ankyrin repeat and zinc finger domain-containing protein 1	Homo sapiens	ANKZF1	W6/32
APPAGQPQGPPRPPQ	-	15	P02812	PRB2_HUMAN Basic salivary proline-rich protein 2	Homo sapiens	PRB2	BB7.2
APPAGQPQGPPRPPQ	-	15	P02812	PRB2_HUMAN Basic salivary proline-rich protein 2	Homo sapiens	PRB2	W6/32
APPLLLAPLPAAAPAKPLR	-	19	Q9C009	FOXQ1_HUMAN Forkhead box protein Q1	Homo sapiens	FOXQ1	W6/32
APPQHLIRV	-	9	P04637	P53_HUMAN Cellular tumor antigen p53	Homo sapiens	TP53	BB7.2
APRGSSSQGPSQTST	-	15	P30281	CCND3_HUMAN G1/S-specific cyclin-D3	Homo sapiens	CCND3	BB7.2
APRGSSSQGPSQTST	-	15	P30281	CCND3_HUMAN G1/S-specific cyclin-D3	Homo sapiens	CCND3	W6/32
APSARRGTL	-	9	P41229	KDM5C_HUMAN Lysine-specific demethylase 5C	Homo sapiens	KDM5C	BB7.2
APSARRGTL	-	9	P41229	KDM5C_HUMAN Lysine-specific demethylase 5C	Homo sapiens	KDM5C	W6/32
APSENWAM	M[+16]	8	P26358	DNMT1_HUMAN DNA (cytine-5)-methyltransferase 1	Homo sapiens	DNMT1	W6/32
APSPSSFLPSP	-	11	Q96RN5	MED15_HUMAN Mediator of RNA polymerase II transcription subunit 15	Homo sapiens	MED15	W6/32
APSTGGVKK	-	9	P84243	H33_HUMAN Histone H3.3	Homo sapiens	H3F3A	BB7.2
APSTGGVKK	-	9	P84243	H33_HUMAN Histone H3.3	Homo sapiens	H3F3A	W6/32
APTGVLLPSL	-	10	Q8N9H9	CA127_HUMAN Uncharacterized protein C1orf127	Homo sapiens	C1orf127	BB7.2
APTGVLLPSL	-	10	Q8N9H9	CA127_HUMAN Uncharacterized protein C1orf127	Homo sapiens	C1orf127	W6/32
APVIGEID	-	8	P48444	COPD_HUMAN Coatomer subunit delta	Homo sapiens	ARCN1	BB7.2
AQAAAPASVPAQAPK	-	15	P47914	RL29_HUMAN 60S ribomal protein L29	Homo sapiens	RPL29	BB7.2
AQAAAPASVPAQAPK	-	15	P47914	RL29_HUMAN 60S ribomal protein L29	Homo sapiens	RPL29	W6/32
AQAPGVITGV	-	10	Q9UHX1	PUF60_HUMAN Poly(U)-binding-splicing factor PUF60	Homo sapiens	PUF60	BB7.2
AQAPGVITGV	-	10	Q9UHX1	PUF60_HUMAN Poly(U)-binding-splicing factor PUF60	Homo sapiens	PUF60	W6/32
AQAPPTAQL	-	9	P10242	MYB_HUMAN Transcriptional activator Myb	Homo sapiens	MYB	W6/32
AQGPRAPAL	-	9	Q5SXM2	SNPC4_HUMAN snRNA-activating protein complex subunit 4	Homo sapiens	SNAPC4	W6/32
AQGPTPRYF	-	9	O60427	FADS1_HUMAN Fatty acid desaturase 1	Homo sapiens	FADS1	W6/32
AQIEVVPSA	-	9	P30050	RL12_HUMAN 60S ribomal protein L12	Homo sapiens	RPL12	BB7.2
AQIEVVPSA	-	9	P30050	RL12_HUMAN 60S ribomal protein L12	Homo sapiens	RPL12	W6/32
AQIFANTVDNAR	-	12	P05783	K1C18_HUMAN Keratin, type I cytkeletal 18	Homo sapiens	KRT18	BB7.2
AQIFANTVDNAR	-	12	P05783	K1C18_HUMAN Keratin, type I cytkeletal 18	Homo sapiens	KRT18	W6/32
AQIGSYVHV	-	9	Q9BTE1	DCTN5_HUMAN Dynactin subunit 5	Homo sapiens	DCTN5	BB7.2
AQIRYLTQV	-	9	Q9P086	MED11_HUMAN Mediator of RNA polymerase II transcription subunit 11	Homo sapiens	MED11	BB7.2
AQKENAGEDPGLAR	-	14	P81605	DCD_HUMAN Dermcidin	Homo sapiens	DCD	W6/32
AQLENPAAV	-	9	Q96PP9	GBP4_HUMAN Guanylate-binding protein 4	Homo sapiens	GBP4	BB7.2
AQLENPAAV	-	9	Q96PP9	GBP4_HUMAN Guanylate-binding protein 4	Homo sapiens	GBP4	W6/32
AQLGAVVAV	-	9	O94905	ERLN2_HUMAN Erlin-2	Homo sapiens	ERLIN2	BB7.2
AQLGAVVAV	-	9	O94905	ERLN2_HUMAN Erlin-2	Homo sapiens	ERLIN2	W6/32
AQRPPDPAPAPLGAPGLPNG	-	20	Q04206	TF65_HUMAN Transcription factor p65	Homo sapiens	RELA	BB7.2
AQSEAEKERIMG	M[+16]	12	O75643	U520_HUMAN U5 small nuclear ribonucleoprotein 200 kDa helicase	Homo sapiens	SNRNP200	W6/32
AQVPKSSAL	-	9	Q96F05	CK024_HUMAN Uncharacterized protein C11orf24	Homo sapiens	C11orf24	W6/32
AQYDELAR	-	8	P05783	K1C18_HUMAN Keratin, type I cytkeletal 18	Homo sapiens	KRT18	BB7.2
AQYEEIAQR	-	9	P35908	K22E_HUMAN Keratin, type II cytkeletal 2 epidermal	Homo sapiens	KRT2	BB7.2
AQYEEIAQR	-	9	P35908	K22E_HUMAN Keratin, type II cytkeletal 2 epidermal	Homo sapiens	KRT2	W6/32
AQYEHDLEV	-	9	P62826	RAN_HUMAN GTP-binding nuclear protein Ran	Homo sapiens	RAN	BB7.2
AQYEHDLEV	-	9	P62826	RAN_HUMAN GTP-binding nuclear protein Ran	Homo sapiens	RAN	W6/32
AQYEHDLEVA	-	10	P62826	RAN_HUMAN GTP-binding nuclear protein Ran	Homo sapiens	RAN	BB7.2
AREGNHKPIDY	-	11	P05089	ARGI1_HUMAN Arginase-1	Homo sapiens	ARG1	BB7.2
ARFDVNTPLAPERAR	-	15	Q96Q27	ASB2_HUMAN Ankyrin repeat and SOCS box protein 2	Homo sapiens	ASB2	W6/32
ARPPGIYK	-	8	O60942	MCE1_HUMAN mRNA-capping enzyme	Homo sapiens	RNGTT	W6/32
ASAPGIISA	-	9	Q49A88	CCD14_HUMAN Coiled-coil domain-containing protein 14	Homo sapiens	CCDC14	W6/32
ASFSKRIQK	-	9	O75446	SAP30_HUMAN Histone deacetylase complex subunit SAP30	Homo sapiens	SAP30	W6/32
ASGLIHRV	-	8	Q8N6L1	KTAP2_HUMAN Keratinocyte-associated protein 2	Homo sapiens	KRTCAP2	W6/32
ASGPPVSELITK	-	12	P16402	H13_HUMAN Histone H1.3	Homo sapiens	HIST1H1D	BB7.2
ASGPPVSELITK	-	12	P16402	H13_HUMAN Histone H1.3	Homo sapiens	HIST1H1D	W6/32
ASGTSSSSQYLGAQG	-	15	Q96NZ1	FOXN4_HUMAN Forkhead box protein N4	Homo sapiens	FOXN4	W6/32
ASKALCGFTEAA	-	12	Q9Y490	TLN1_HUMAN Talin-1	Homo sapiens	TLN1	BB7.2
ASKALCGFTEAA	-	12	Q9Y490	TLN1_HUMAN Talin-1	Homo sapiens	TLN1	W6/32
ASLEAAIADAEQR	-	13	P05787	K2C8_HUMAN Keratin, type II cytkeletal 8	Homo sapiens	KRT8	BB7.2
ASLEAAIADAEQR	-	13	P05787	K2C8_HUMAN Keratin, type II cytkeletal 8	Homo sapiens	KRT8	W6/32
ASLEGNLAETENR	-	13	Q04695	K1C17_HUMAN Keratin, type I cytkeletal 17	Homo sapiens	KRT17	BB7.2
ASLEGNLAETENR	-	13	Q04695	K1C17_HUMAN Keratin, type I cytkeletal 17	Homo sapiens	KRT17	W6/32
ASLVPILAS	-	9	Q8IZ83	A16A1_HUMAN Aldehyde dehydrogenase family 16 member A1	Homo sapiens	ALDH16A1	BB7.2
ASPEPGGDP	-	9	Q9P219	DAPLE_HUMAN Protein Daple	Homo sapiens	CCDC88C	BB7.2
ASSDSAQGSDVSLTA	-	15	P30443	1A01_HUMAN HLA class I histocompatibility antigen, A-1 alpha chain	Homo sapiens	HLA-A	W6/32
ASSLVWPLP	-	9	Q8N655	CJ012_HUMAN Uncharacterized protein C10orf12	Homo sapiens	C10orf12	BB7.2
ASSPEHPEL	-	9	Q96G74	OTUD5_HUMAN OTU domain-containing protein 5	Homo sapiens	OTUD5	W6/32
ASSPEQPKRK	-	10	P32519	ELF1_HUMAN ETS-related transcription factor Elf-1	Homo sapiens	ELF1	BB7.2
ASSPEQPKRK	-	10	P32519	ELF1_HUMAN ETS-related transcription factor Elf-1	Homo sapiens	ELF1	W6/32
ASTAGLPTTL	-	10	O43312	MTSS1_HUMAN Metastasis suppressor protein 1	Homo sapiens	MTSS1	W6/32
ASTLPKSL	-	8	Q14008	CKAP5_HUMAN Cytkeleton-associated protein 5	Homo sapiens	CKAP5	W6/32
ASTSSSGTNLL	-	11	Q9Y6Y8	S23IP_HUMAN SEC23-interacting protein	Homo sapiens	SEC23IP	BB7.2
ASVDSGSSEEQGGSSR	-	16	P01833	PIGR_HUMAN Polymeric immunoglobulin receptor	Homo sapiens	PIGR	BB7.2
ATAASSSSLEKS	-	12	P62736	ACTA_HUMAN Actin, aortic smooth muscle	Homo sapiens	ACTA2	BB7.2
ATADYICKV	-	9	P53396	ACLY_HUMAN ATP-citrate synthase	Homo sapiens	ACLY	BB7.2
ATADYICKV	-	9	P53396	ACLY_HUMAN ATP-citrate synthase	Homo sapiens	ACLY	W6/32
ATALPASAPAV	-	11	Q53RT3	APRV1_HUMAN Retroviral-like aspartic protease 1	Homo sapiens	ASPRV1	BB7.2
ATAPPAPAY	-	9	Q5VT06	CE350_HUMAN Centrome-associated protein 350	Homo sapiens	CEP350	W6/32
ATATPDL	-	7	Q96L91	EP400_HUMAN E1A-binding protein p400	Homo sapiens	EP400	BB7.2
ATATPDL	-	7	Q96L91	EP400_HUMAN E1A-binding protein p400	Homo sapiens	EP400	W6/32
ATDDSLHQL	-	9	Q14534	ERG1_HUMAN Squalene monooxygenase	Homo sapiens	SQLE	BB7.2
ATDPTIHTV	-	9	Q9H6U8	ALG9_HUMAN Alpha-1,2-mannyltransferase ALG9	Homo sapiens	ALG9	BB7.2
ATDPTIHTV	-	9	Q9H6U8	ALG9_HUMAN Alpha-1,2-mannyltransferase ALG9	Homo sapiens	ALG9	W6/32
ATDVQTV	-	7	P49720	PSB3_HUMAN Proteasome subunit beta type-3	Homo sapiens	PSMB3	BB7.2
ATDVQTV	-	7	P49720	PSB3_HUMAN Proteasome subunit beta type-3	Homo sapiens	PSMB3	W6/32
ATEAAHPI	-	8	Q6P2Q9	PRP8_HUMAN Pre-mRNA-processing-splicing factor 8	Homo sapiens	PRPF8	W6/32
ATFDRQEL	-	8	Q13098	CSN1_HUMAN COP9 signalome complex subunit 1	Homo sapiens	GPS1	W6/32
ATGENLPRV	-	9	Q9BZZ5	API5_HUMAN Apoptis inhibitor 5	Homo sapiens	API5	BB7.2
ATGENLPRV	-	9	Q9BZZ5	API5_HUMAN Apoptis inhibitor 5	Homo sapiens	API5	W6/32
ATGGIIDPKES	-	11	P15924	DESP_HUMAN Desmoplakin	Homo sapiens	DSP	BB7.2
ATHPPGPAV	-	9	Q14684	RRP1B_HUMAN Ribomal RNA processing protein 1 homolog B	Homo sapiens	RRP1B	W6/32
ATIGELAQV	-	9	P42345	MTOR_HUMAN Serine/threonine-protein kinase mTOR	Homo sapiens	MTOR	BB7.2
ATIGELAQV	-	9	P42345	MTOR_HUMAN Serine/threonine-protein kinase mTOR	Homo sapiens	MTOR	W6/32
ATINEVVQV	-	9	O75362	ZN217_HUMAN Zinc finger protein 217	Homo sapiens	ZNF217	BB7.2
ATIPPISSL	-	9	Q6ZRQ5	MMS22_HUMAN Protein MMS22-like	Homo sapiens	MMS22L	W6/32
ATIVGVRKTG	-	10	P11274	BCR_HUMAN Breakpoint cluster region protein	Homo sapiens	BCR	W6/32
ATKKPAPEK	-	9	P36578	RL4_HUMAN 60S ribomal protein L4	Homo sapiens	RPL4	W6/32
ATKPLYVAL	-	9	P11940	PABP1_HUMAN Polyadenylate-binding protein 1	Homo sapiens	PABPC1	W6/32
ATKSSYLNI	-	9	P08237	PFKAM_HUMAN ATP-dependent 6-phphofructokinase, muscle type	Homo sapiens	PFKM	W6/32
ATLAFLN	-	7	O95825	QORL1_HUMAN Quinone oxidoreductase-like protein 1	Homo sapiens	CRYZL1	BB7.2
ATLEDLDRL	-	9	P56945	BCAR1_HUMAN Breast cancer anti-estrogen resistance protein 1	Homo sapiens	BCAR1	BB7.2
ATLIHQV	-	7	Q9UBW8	CSN7A_HUMAN COP9 signalome complex subunit 7a	Homo sapiens	COPS7A	BB7.2
ATLIHQV	-	7	Q9UBW8	CSN7A_HUMAN COP9 signalome complex subunit 7a	Homo sapiens	COPS7A	W6/32
ATLPAVVTV	-	9	Q9UHR5	S30BP_HUMAN SAP30-binding protein	Homo sapiens	SAP30BP	BB7.2
ATMPVVPSV	-	9	Q9NR46	SHLB2_HUMAN Endophilin-B2	Homo sapiens	SH3GLB2	BB7.2
ATMPVVPSV	M[+16]	9	Q9NR46	SHLB2_HUMAN Endophilin-B2	Homo sapiens	SH3GLB2	BB7.2
ATNYITRNK	-	9	O00541	PESC_HUMAN Pescadillo homolog	Homo sapiens	S1	W6/32
ATPATVVPTG	-	10	Q02388	CO7A1_HUMAN Collagen alpha-1(VII) chain	Homo sapiens	COL7A1	BB7.2
ATPATVVPTG	-	10	Q02388	CO7A1_HUMAN Collagen alpha-1(VII) chain	Homo sapiens	COL7A1	W6/32
ATPIP	-	5	Q96L91	EP400_HUMAN E1A-binding protein p400	Homo sapiens	EP400	W6/32
ATPLP	-	5	Q7Z5L9	I2BP2_HUMAN Interferon regulatory factor 2-binding protein 2	Homo sapiens	IRF2BP2	W6/32
ATPMPTPSV	-	9	A3KN83	SBNO1_HUMAN Protein strawberry notch homolog 1	Homo sapiens	SBNO1	BB7.2
ATPMPTPSV	-	9	A3KN83	SBNO1_HUMAN Protein strawberry notch homolog 1	Homo sapiens	SBNO1	W6/32
ATPMPTPSV	M[+16]	9	A3KN83	SBNO1_HUMAN Protein strawberry notch homolog 1	Homo sapiens	SBNO1	BB7.2
ATPMPTPSV	M[+16]	9	A3KN83	SBNO1_HUMAN Protein strawberry notch homolog 1	Homo sapiens	SBNO1	W6/32
ATPSSTPETV	-	10	Q9HC84	MUC5B_HUMAN Mucin-5B	Homo sapiens	MUC5B	BB7.2
ATQALVLAPTR	-	11	P60842	IF4A1_HUMAN Eukaryotic initiation factor 4A-I	Homo sapiens	EIF4A1	W6/32
ATRDPSTSV	-	9	Q9UPN7	PP6R1_HUMAN Serine/threonine-protein phphatase 6 regulatory subunit 1	Homo sapiens	PPP6R1	W6/32
ATRPAGQNL	-	9	Q8WWQ0	PHIP_HUMAN PH-interacting protein	Homo sapiens	PHIP	W6/32
ATRSITNNV	-	9	Q96Q89	KI20B_HUMAN Kinesin-like protein KIF20B	Homo sapiens	KIF20B	W6/32
ATRSSAVRL	-	9	P08670	VIME_HUMAN Vimentin	Homo sapiens	VIM	BB7.2
ATRSSAVRL	-	9	P08670	VIME_HUMAN Vimentin	Homo sapiens	VIM	W6/32
ATSPILTSN	-	9	Q96JN8	NEUL4_HUMAN Neuralized-like protein 4	Homo sapiens	NEURL4	W6/32
ATSPTVLYV	-	9	Q9NPF4	GEP_HUMAN Probable tRNA N6-adenine threonylcarbamoyltransferase	Homo sapiens	OSGEP	W6/32
ATSSARKN	-	8	O75533	SF3B1_HUMAN Splicing factor 3B subunit 1	Homo sapiens	SF3B1	BB7.2
ATSSARKN	-	8	O75533	SF3B1_HUMAN Splicing factor 3B subunit 1	Homo sapiens	SF3B1	W6/32
ATVSFIPK	-	8	Q7RTZ1	OVCH2_HUMAN Ovochymase-2	Homo sapiens	OVCH2	W6/32
ATYVFLHTV	-	9	Q53FV1	ORML2_HUMAN ORM1-like protein 2	Homo sapiens	ORMDL2	BB7.2
ATYVFLHTV	-	9	Q53FV1	ORML2_HUMAN ORM1-like protein 2	Homo sapiens	ORMDL2	W6/32
AVAAEGASDTE	-	11	Q9P1Y6	PHRF1_HUMAN PHD and RING finger domain-containing protein 1	Homo sapiens	PHRF1	BB7.2
AVAAVLTQV	-	9	Q99720	SGMR1_HUMAN Sigma non-opioid intracellular receptor 1	Homo sapiens	SIGMAR1	BB7.2
AVAAVLTQV	-	9	Q99720	SGMR1_HUMAN Sigma non-opioid intracellular receptor 1	Homo sapiens	SIGMAR1	W6/32
AVAIADAIRGGLPKLKEL	-	18	P46060	RAGP1_HUMAN Ran GTPase-activating protein 1	Homo sapiens	RANGAP1	BB7.2
AVAIADAIRGGLPKLKEL	-	18	P46060	RAGP1_HUMAN Ran GTPase-activating protein 1	Homo sapiens	RANGAP1	W6/32
AVALPQPV	-	8	P06401	PRGR_HUMAN Progesterone receptor	Homo sapiens	PGR	BB7.2
AVALPQPV	-	8	P06401	PRGR_HUMAN Progesterone receptor	Homo sapiens	PGR	W6/32
AVATAVQRV	-	9	O60645	EXOC3_HUMAN Exocyst complex component 3	Homo sapiens	EXOC3	BB7.2
AVAVYTTTV	-	9	Q6P2Q9	PRP8_HUMAN Pre-mRNA-processing-splicing factor 8	Homo sapiens	PRPF8	BB7.2
AVCNHISSV	-	9	Q9NNW5	WDR6_HUMAN WD repeat-containing protein 6	Homo sapiens	WDR6	BB7.2
AVDATVNQV	-	9	Q15084	PDIA6_HUMAN Protein disulfide-isomerase A6	Homo sapiens	PDIA6	BB7.2
AVDATVNQV	-	9	Q15084	PDIA6_HUMAN Protein disulfide-isomerase A6	Homo sapiens	PDIA6	W6/32
AVDRAITH	-	8	P14866	HNRPL_HUMAN Heterogeneous nuclear ribonucleoprotein L	Homo sapiens	HNRNPL	W6/32
AVEKNKRLIT	-	10	Q8NF50	DOCK8_HUMAN Dedicator of cytokinesis protein 8	Homo sapiens	DOCK8	BB7.2
AVFPSIVGR	-	9	P60709	ACTB_HUMAN Actin, cytoplasmic 1	Homo sapiens	ACTB	BB7.2
AVFPSIVGR	-	9	P60709	ACTB_HUMAN Actin, cytoplasmic 1	Homo sapiens	ACTB	W6/32
AVFVDLEPTVIDEVR	-	15	Q71U36	TBA1A_HUMAN Tubulin alpha-1A chain	Homo sapiens	TUBA1A	BB7.2
AVFVDLEPTVIDEVR	-	15	Q71U36	TBA1A_HUMAN Tubulin alpha-1A chain	Homo sapiens	TUBA1A	W6/32
AVGGLGKLGKDA	-	12	P81605	DCD_HUMAN Dermcidin	Homo sapiens	DCD	BB7.2
AVGGLGKLGKDA	-	12	P81605	DCD_HUMAN Dermcidin	Homo sapiens	DCD	W6/32
AVHETLVAV	-	9	Q9BRY0	S39A3_HUMAN Zinc transporter ZIP3	Homo sapiens	SLC39A3	BB7.2
AVIDVGINRV	-	10	P13995	MTDC_HUMAN Bifunctional methylenetetrahydrofolate dehydrogenase/cyclohydrolase, mitochondrial	Homo sapiens	MTHFD2	BB7.2
AVIDVGINRV	-	10	P13995	MTDC_HUMAN Bifunctional methylenetetrahydrofolate dehydrogenase/cyclohydrolase, mitochondrial	Homo sapiens	MTHFD2	W6/32
AVIFINTRRK	-	10	P60842	IF4A1_HUMAN Eukaryotic initiation factor 4A-I	Homo sapiens	EIF4A1	W6/32
AVIGRYLLSIRLS	-	13	O95932	TGM3L_HUMAN Protein-glutamine gamma-glutamyltransferase 6	Homo sapiens	TGM6	W6/32
AVIKGRPSKL	-	10	Q9NWD8	TM248_HUMAN Transmembrane protein 248	Homo sapiens	TMEM248	W6/32
AVIRKNIVSLLLSMLG	-	16	Q92616	GCN1L_HUMAN Translational activator GCN1	Homo sapiens	GCN1L1	W6/32
AVIVEPVPSA	-	10	Q15723	ELF2_HUMAN ETS-related transcription factor Elf-2	Homo sapiens	ELF2	BB7.2
AVIVEPVPSA	-	10	Q15723	ELF2_HUMAN ETS-related transcription factor Elf-2	Homo sapiens	ELF2	W6/32
AVKEKYAKY	-	9	P46782	RS5_HUMAN 40S ribomal protein S5	Homo sapiens	RPS5	BB7.2
AVKEKYAKY	-	9	P46782	RS5_HUMAN 40S ribomal protein S5	Homo sapiens	RPS5	W6/32
AVKKELIPK	-	9	Q9NQZ2	SAS10_HUMAN Something about silencing protein 10	Homo sapiens	UTP3	BB7.2
AVKKELIPK	-	9	Q9NQZ2	SAS10_HUMAN Something about silencing protein 10	Homo sapiens	UTP3	W6/32
AVLAAVTEV	-	9	Q5JTH9	RRP12_HUMAN RRP12-like protein	Homo sapiens	RRP12	W6/32
AVLDGLDVL	-	9	P78395	PRAME_HUMAN Melanoma antigen preferentially expressed in tumors	Homo sapiens	PRAME	W6/32
AVLENEKLASV	-	11	Q9H0R6	GATA_HUMAN Glutamyl-tRNA(Gln) amidotransferase subunit A, mitochondrial	Homo sapiens	QRSL1	BB7.2
AVLGAVVAV	-	9	Q29865	1C18_HUMAN HLA class I histocompatibility antigen, Cw-18 alpha chain	Homo sapiens	HLA-C	BB7.2
AVLGAVVAV	-	9	Q29865	1C18_HUMAN HLA class I histocompatibility antigen, Cw-18 alpha chain	Homo sapiens	HLA-C	W6/32
AVLGGKLYV	-	9	Q9UJP4	KLH21_HUMAN Kelch-like protein 21	Homo sapiens	KLHL21	BB7.2
AVLGGKLYV	-	9	Q9UJP4	KLH21_HUMAN Kelch-like protein 21	Homo sapiens	KLHL21	W6/32
AVLKPVDPDGPENGPP	-	16	Q08554	DSC1_HUMAN Desmocollin-1	Homo sapiens	DSC1	BB7.2
AVLKPVDPDGPENGPP	-	16	Q08554	DSC1_HUMAN Desmocollin-1	Homo sapiens	DSC1	W6/32
AVLLKTKKKGQKKSGR	-	16	P42696	RBM34_HUMAN RNA-binding protein 34	Homo sapiens	RBM34	W6/32
AVLPHVDQV	-	9	Q9Y2F5	ICE1_HUMAN Little elongation complex subunit 1	Homo sapiens	ICE1	BB7.2
AVLPHVDQV	-	9	Q9Y2F5	ICE1_HUMAN Little elongation complex subunit 1	Homo sapiens	ICE1	W6/32
AVLQAVTAV	-	9	Q9UKA9	PTBP2_HUMAN Polypyrimidine tract-binding protein 2	Homo sapiens	PTBP2	BB7.2
AVLQGKLAEV	-	10	Q9UPN3	MACF1_HUMAN Microtubule-actin crs-linking factor 1, isoforms 1/2/3/5	Homo sapiens	MACF1	BB7.2
AVLQGKLAEV	-	10	Q9UPN3	MACF1_HUMAN Microtubule-actin crs-linking factor 1, isoforms 1/2/3/5	Homo sapiens	MACF1	W6/32
AVLSTELAV	-	9	P27708	PYR1_HUMAN CAD protein	Homo sapiens	CAD	BB7.2
AVLSTELAV	-	9	P27708	PYR1_HUMAN CAD protein	Homo sapiens	CAD	W6/32
AVLVDLEPGTMDSVR	M[+16]	15	P68371	TBB4B_HUMAN Tubulin beta-4B chain	Homo sapiens	TUBB4B	BB7.2
AVLVDLEPGTMDSVR	M[+16]	15	P68371	TBB4B_HUMAN Tubulin beta-4B chain	Homo sapiens	TUBB4B	W6/32
AVMEQIPEI	-	9	Q9HAV4	XPO5_HUMAN Exportin-5	Homo sapiens	XPO5	BB7.2
AVMEQIPEI	M[+16]	9	Q9HAV4	XPO5_HUMAN Exportin-5	Homo sapiens	XPO5	BB7.2
AVMEQIPEI	M[+16]	9	Q9HAV4	XPO5_HUMAN Exportin-5	Homo sapiens	XPO5	W6/32
AVMESIQGV	-	9	Q96RU2	UBP28_HUMAN Ubiquitin carboxyl-terminal hydrolase 28	Homo sapiens	USP28	BB7.2
AVMESIQGV	-	9	Q96RU2	UBP28_HUMAN Ubiquitin carboxyl-terminal hydrolase 28	Homo sapiens	USP28	W6/32
AVMLHSFTL	-	9	Q9UMS4	PRP19_HUMAN Pre-mRNA-processing factor 19	Homo sapiens	PRPF19	BB7.2
AVPGNVAKLRLLVQH	-	15	P49792	RBP2_HUMAN E3 SUMO-protein ligase RanBP2	Homo sapiens	RANBP2	BB7.2
AVPGNVAKLRLLVQH	-	15	P49792	RBP2_HUMAN E3 SUMO-protein ligase RanBP2	Homo sapiens	RANBP2	W6/32
AVPTGPTPL	-	9	O94966	UBP19_HUMAN Ubiquitin carboxyl-terminal hydrolase 19	Homo sapiens	USP19	BB7.2
AVPTGPTPL	-	9	O94966	UBP19_HUMAN Ubiquitin carboxyl-terminal hydrolase 19	Homo sapiens	USP19	W6/32
AVPTTLPPNS	-	10	Q96RY5	CRML_HUMAN Protein cramped-like	Homo sapiens	CRAMP1L	BB7.2
AVRALKSLSKKY	-	12	O60763	USO1_HUMAN General vesicular transport factor p115	Homo sapiens	USO1	BB7.2
AVRALKSLSKKY	-	12	O60763	USO1_HUMAN General vesicular transport factor p115	Homo sapiens	USO1	W6/32
AVRGSNPHL	-	9	Q9BSJ8	ESYT1_HUMAN Extended synaptotagmin-1	Homo sapiens	ESYT1	BB7.2
AVRGSNPHL	-	9	Q9BSJ8	ESYT1_HUMAN Extended synaptotagmin-1	Homo sapiens	ESYT1	W6/32
AVRKPIVLK	-	9	Q96FF9	CDCA5_HUMAN Sororin	Homo sapiens	CDCA5	BB7.2
AVRKPIVLK	-	9	Q96FF9	CDCA5_HUMAN Sororin	Homo sapiens	CDCA5	W6/32
AVRLLLPGELAKHA	-	14	Q5QNW6	H2B2F_HUMAN Histone H2B type 2-F	Homo sapiens	HIST2H2BF	BB7.2
AVRLLLPGELAKHA	-	14	Q5QNW6	H2B2F_HUMAN Histone H2B type 2-F	Homo sapiens	HIST2H2BF	W6/32
AVRPASLNL	-	9	Q96N67	DOCK7_HUMAN Dedicator of cytokinesis protein 7	Homo sapiens	DOCK7	W6/32
AVRPHSAPEY	-	10	Q9BQ52	RNZ2_HUMAN Zinc phphodiesterase ELAC protein 2	Homo sapiens	ELAC2	W6/32
AVRSPGPLA	-	9	Q8IYU8	MICU2_HUMAN Calcium uptake protein 2, mitochondrial	Homo sapiens	MICU2	W6/32
AVRVPAPSI	-	9	P40938	RFC3_HUMAN Replication factor C subunit 3	Homo sapiens	RFC3	W6/32
AVSKKKT	-	7	Q14684	RRP1B_HUMAN Ribomal RNA processing protein 1 homolog B	Homo sapiens	RRP1B	BB7.2
AVTGILVQL	-	9	Q5XPI4	RN123_HUMAN E3 ubiquitin-protein ligase RNF123	Homo sapiens	RNF123	W6/32
AVTSPGQAL	-	9	Q6PL18	ATAD2_HUMAN ATPase family AAA domain-containing protein 2	Homo sapiens	ATAD2	W6/32
AVVALAVGRLADK	-	13	Q15021	CND1_HUMAN Condensin complex subunit 1	Homo sapiens	NCAPD2	W6/32
AVVEFLTSV	-	9	Q9NRR4	RNC_HUMAN Ribonuclease 3	Homo sapiens	DROSHA	BB7.2
AVVTQVNKV	-	9	P62487	RPB7_HUMAN DNA-directed RNA polymerase II subunit RPB7	Homo sapiens	POLR2G	BB7.2
AVYEGHVSCV	-	10	P58546	MTPN_HUMAN Myotrophin	Homo sapiens	MTPN	BB7.2
AVYEGHVSCV	-	10	P58546	MTPN_HUMAN Myotrophin	Homo sapiens	MTPN	W6/32
AYKNVKFVLK	-	10	Q9UNL2	SSRG_HUMAN Translocon-associated protein subunit gamma	Homo sapiens	SSR3	W6/32
AYMAYRVTTK	-	10	O60749	SNX2_HUMAN Sorting nexin-2	Homo sapiens	SNX2	W6/32
AYMAYRVTTK	M[+16]	10	O60749	SNX2_HUMAN Sorting nexin-2	Homo sapiens	SNX2	W6/32
AYPHDGKI	-	8	Q9UKN5	PRDM4_HUMAN PR domain zinc finger protein 4	Homo sapiens	PRDM4	W6/32
AYQEAVINKLT	-	11	Q4LE39	ARI4B_HUMAN AT-rich interactive domain-containing protein 4B	Homo sapiens	ARID4B	BB7.2
CADDECSM	M[+16]	8	Q5JRA6	MIA3_HUMAN Melanoma inhibitory activity protein 3	Homo sapiens	MIA3	BB7.2
CADDECSM	M[+16]	8	Q5JRA6	MIA3_HUMAN Melanoma inhibitory activity protein 3	Homo sapiens	MIA3	W6/32
CCGSGCSPC	-	9	Q6IPT4	NB5R5_HUMAN NADH-cytochrome b5 reductase-like	Homo sapiens	CYB5RL	BB7.2
CDTHRPVN	-	8	O75419	CDC45_HUMAN Cell division control protein 45 homolog	Homo sapiens	CDC45	W6/32
CFCHEEGDGAT	-	11	O14686	KMT2D_HUMAN Histone-lysine N-methyltransferase 2D	Homo sapiens	KMT2D	W6/32
CGSSINGVAV	-	10	Q9BRP4	PAAF1_HUMAN Proteasomal ATPase-associated factor 1	Homo sapiens	PAAF1	W6/32
CIIKGKARLGRLV	-	13	P62424	RL7A_HUMAN 60S ribomal protein L7a	Homo sapiens	RPL7A	W6/32
CPLHISVKEE	-	10	Q9UPQ4	TRI35_HUMAN Tripartite motif-containing protein 35	Homo sapiens	TRIM35	BB7.2
CPLHISVKEE	-	10	Q9UPQ4	TRI35_HUMAN Tripartite motif-containing protein 35	Homo sapiens	TRIM35	W6/32
CSKPVVLPK	-	9	P78527	PRKDC_HUMAN DNA-dependent protein kinase catalytic subunit	Homo sapiens	PRKDC	W6/32
CSMMQQSS	M[+16]	8	Q92794	KAT6A_HUMAN Histone acetyltransferase KAT6A	Homo sapiens	KAT6A	W6/32
CSPRRAFS	-	8	Q8TF40	FNIP1_HUMAN Folliculin-interacting protein 1	Homo sapiens	FNIP1	W6/32
CSTIGLNQ	-	8	Q02750	MP2K1_HUMAN Dual specificity mitogen-activated protein kinase kinase 1	Homo sapiens	MAP2K1	W6/32
DAELTAMAGESY	-	12	P42345	MTOR_HUMAN Serine/threonine-protein kinase mTOR	Homo sapiens	MTOR	BB7.2
DAELTAMAGESY	-	12	P42345	MTOR_HUMAN Serine/threonine-protein kinase mTOR	Homo sapiens	MTOR	W6/32
DAGAGIALNDH	-	11	P04406	G3P_HUMAN Glyceraldehyde-3-phphate dehydrogenase	Homo sapiens	GAPDH	BB7.2
DAGAGIALNDH	-	11	P04406	G3P_HUMAN Glyceraldehyde-3-phphate dehydrogenase	Homo sapiens	GAPDH	W6/32
DAGTIAGLNVMR	M[+16]	12	P11021	GRP78_HUMAN 78 kDa gluce-regulated protein	Homo sapiens	HSPA5	W6/32
DAIAELDTL	-	9	P62258	1433E_HUMAN 14-3-3 protein epsilon	Homo sapiens	YWHAE	W6/32
DALNIETAIK	-	10	P07355	ANXA2_HUMAN Annexin A2	Homo sapiens	ANXA2	W6/32
DALVITHY	-	8	O75312	ZPR1_HUMAN Zinc finger protein ZPR1	Homo sapiens	ZPR1	W6/32
DATNVGDEGGFAPNILENK	-	19	P06733	ENOA_HUMAN Alpha-enolase	Homo sapiens	ENO1	BB7.2
DATNVGDEGGFAPNILENK	-	19	P06733	ENOA_HUMAN Alpha-enolase	Homo sapiens	ENO1	W6/32
DAVEDLESVGK	-	11	P81605	DCD_HUMAN Dermcidin	Homo sapiens	DCD	W6/32
DAVTYTEHAK	-	10	P62805	H4_HUMAN Histone H4	Homo sapiens	HIST1H4A	BB7.2
DAVTYTEHAK	-	10	P62805	H4_HUMAN Histone H4	Homo sapiens	HIST1H4A	W6/32
DDASESTSLSAL	-	12	Q9NVK5	FGOP2_HUMAN FGFR1 oncogene partner 2	Homo sapiens	FGFR1OP2	BB7.2
DDASESTSLSAL	-	12	Q9NVK5	FGOP2_HUMAN FGFR1 oncogene partner 2	Homo sapiens	FGFR1OP2	W6/32
DDDSS	-	5	O60684	IMA7_HUMAN Importin subunit alpha-7	Homo sapiens	KPNA6	W6/32
DDFESKYSF	-	9	Q8TF74	WIPF2_HUMAN WAS/WASL-interacting protein family member 2	Homo sapiens	WIPF2	W6/32
DDFKAEDF	-	8	P04818	TYSY_HUMAN Thymidylate synthase	Homo sapiens	TYMS	W6/32
DDFPHVGY	-	8	Q14137	BOP1_HUMAN Ribome biogenesis protein BOP1	Homo sapiens	BOP1	W6/32
DDFRFKDRF	-	9	O14730	RIOK3_HUMAN Serine/threonine-protein kinase RIO3	Homo sapiens	RIOK3	W6/32
DDIHIYVY	-	8	Q56A73	SPIN4_HUMAN Spindlin-4	Homo sapiens	SPIN4	W6/32
DDIKDLKV	-	8	Q9HCE1	MOV10_HUMAN Putative helicase MOV-10	Homo sapiens	MOV10	BB7.2
DDIKDLKV	-	8	Q9HCE1	MOV10_HUMAN Putative helicase MOV-10	Homo sapiens	MOV10	W6/32
DDLEWKIIY	-	9	Q9NVP2	ASF1B_HUMAN Histone chaperone ASF1B	Homo sapiens	ASF1B	W6/32
DDLHVERY	-	8	Q7Z7F7	RM55_HUMAN 39S ribomal protein L55, mitochondrial	Homo sapiens	MRPL55	W6/32
DDLPVSKY	-	8	Q7Z7G8	VP13B_HUMAN Vacuolar protein sorting-associated protein 13B	Homo sapiens	VPS13B	W6/32
DDMEITRSH	-	9	Q8NG31	CASC5_HUMAN Protein CASC5	Homo sapiens	CASC5	W6/32
DDMKHLWDY	-	9	P61160	ARP2_HUMAN Actin-related protein 2	Homo sapiens	ACTR2	W6/32
DDMKHLWDY	M[+16]	9	P61160	ARP2_HUMAN Actin-related protein 2	Homo sapiens	ACTR2	W6/32
DDPSKPVHL	-	9	P39023	RL3_HUMAN 60S ribomal protein L3	Homo sapiens	RPL3	W6/32
DDRVVVEY	-	8	Q53F19	CQ085_HUMAN Uncharacterized protein C17orf85	Homo sapiens	C17orf85	W6/32
DDVSAVEF	-	8	Q5JPE7	NOMO2_HUMAN Nodal modulator 2	Homo sapiens	NOMO2	W6/32
DDWDNRTSY	-	9	Q9UGL1	KDM5B_HUMAN Lysine-specific demethylase 5B	Homo sapiens	KDM5B	W6/32
DDWKVIANY	-	9	P10242	MYB_HUMAN Transcriptional activator Myb	Homo sapiens	MYB	W6/32
DDYTIPDEY	-	9	P43243	MATR3_HUMAN Matrin-3	Homo sapiens	MATR3	W6/32
DEAAAVAL	-	8	P13010	XRCC5_HUMAN X-ray repair crs-complementing protein 5	Homo sapiens	XRCC5	W6/32
DEAAFQKL	-	8	P26447	S10A4_HUMAN Protein S100-A4	Homo sapiens	S100A4	W6/32
DEAAISKL	-	8	Q5JTH9	RRP12_HUMAN RRP12-like protein	Homo sapiens	RRP12	W6/32
DEAALEVVL	-	9	P49736	MCM2_HUMAN DNA replication licensing factor MCM2	Homo sapiens	MCM2	W6/32
DEAELQRL	-	8	Q9Y5J9	TIM8B_HUMAN Mitochondrial import inner membrane translocase subunit Tim8 B	Homo sapiens	TIMM8B	W6/32
DEAEREKQQY	-	10	Q9P0W2	HM20B_HUMAN SWI/SNF-related matrix-associated actin-dependent regulator of chromatin subfamily E member 1-related	Homo sapiens	HMG20B	W6/32
DEAEVHLKF	-	9	O60861	GAS7_HUMAN Growth arrest-specific protein 7	Homo sapiens	GAS7	W6/32
DEAGGRFVAF	-	10	Q92890	UFD1_HUMAN Ubiquitin fusion degradation protein 1 homolog	Homo sapiens	UFD1L	W6/32
DEAHLASVY	-	9	P36406	TRI23_HUMAN E3 ubiquitin-protein ligase TRIM23	Homo sapiens	TRIM23	W6/32
DEAIVRKL	-	8	Q8TEV9	SMCR8_HUMAN Smith-Magenis syndrome chromomal region candidate gene 8 protein	Homo sapiens	SMCR8	W6/32
DEAKFPTM	M[+16]	8	Q05655	KPCD_HUMAN Protein kinase C delta type	Homo sapiens	PRKCD	W6/32
DEAKLIAV	-	8	Q14008	CKAP5_HUMAN Cytkeleton-associated protein 5	Homo sapiens	CKAP5	W6/32
DEAKLNQM	M[+16]	8	Q5VWQ0	RSBN1_HUMAN Round spermatid basic protein 1	Homo sapiens	RSBN1	W6/32
DEAKSLIERY	-	10	P35251	RFC1_HUMAN Replication factor C subunit 1	Homo sapiens	RFC1	W6/32
DEALIGKKF	-	9	O14647	CHD2_HUMAN Chromodomain-helicase-DNA-binding protein 2	Homo sapiens	CHD2	W6/32
DEALINSHVL	-	10	O75592	MYCB2_HUMAN E3 ubiquitin-protein ligase MYCBP2	Homo sapiens	MYCBP2	W6/32
DEALVRTV	-	8	P41226	UBA7_HUMAN Ubiquitin-like modifier-activating enzyme 7	Homo sapiens	UBA7	W6/32
DEAPEELTF	-	9	Q9UMY1	NOL7_HUMAN Nucleolar protein 7	Homo sapiens	NOL7	W6/32
DEAPPEHSF	-	9	Q76I76	SSH2_HUMAN Protein phphatase Slingshot homolog 2	Homo sapiens	SSH2	W6/32
DEAPVLDVRY	-	10	Q9UKL0	RCOR1_HUMAN REST corepressor 1	Homo sapiens	RCOR1	W6/32
DEAQAFRA	-	8	P42768	WASP_HUMAN Wiskott-Aldrich syndrome protein	Homo sapiens	WAS	W6/32
DEAQAFRAL	-	9	P42768	WASP_HUMAN Wiskott-Aldrich syndrome protein	Homo sapiens	WAS	W6/32
DEARLPESA	-	9	Q969Q4	ARL11_HUMAN ADP-ribylation factor-like protein 11	Homo sapiens	ARL11	W6/32
DEARSLKAY	-	9	P47813	IF1AX_HUMAN Eukaryotic translation initiation factor 1A, X-chromomal	Homo sapiens	EIF1AX	W6/32
DEATVSVL	-	8	O60566	BUB1B_HUMAN Mitotic checkpoint serine/threonine-protein kinase BUB1 beta	Homo sapiens	BUB1B	W6/32
DEAVAYGA	-	8	P11021	GRP78_HUMAN 78 kDa gluce-regulated protein	Homo sapiens	HSPA5	W6/32
DEAYKILAH	-	9	P35250	RFC2_HUMAN Replication factor C subunit 2	Homo sapiens	RFC2	W6/32
DECDMAFHIY	-	10	Q96T88	UHRF1_HUMAN E3 ubiquitin-protein ligase UHRF1	Homo sapiens	UHRF1	W6/32
DECDMAFHIY	M[+16]	10	Q96T88	UHRF1_HUMAN E3 ubiquitin-protein ligase UHRF1	Homo sapiens	UHRF1	W6/32
DECNVAYHIY	-	10	Q96PU4	UHRF2_HUMAN E3 ubiquitin-protein ligase UHRF2	Homo sapiens	UHRF2	W6/32
DECPHLIAL	-	9	Q9BVS4	RIOK2_HUMAN Serine/threonine-protein kinase RIO2	Homo sapiens	RIOK2	W6/32
DECPVVNAY	-	9	Q9BPX3	CND3_HUMAN Condensin complex subunit 3	Homo sapiens	NCAPG	W6/32
DEDAYKKQF	-	9	P46777	RL5_HUMAN 60S ribomal protein L5	Homo sapiens	RPL5	W6/32
DEDDEDDC	-	8	A6NHR9	SMHD1_HUMAN Structural maintenance of chromomes flexible hinge domain-containing protein 1	Homo sapiens	SMCHD1	BB7.2
DEDDEDDC	-	8	A6NHR9	SMHD1_HUMAN Structural maintenance of chromomes flexible hinge domain-containing protein 1	Homo sapiens	SMCHD1	W6/32
DEDEAQAF	-	8	P42768	WASP_HUMAN Wiskott-Aldrich syndrome protein	Homo sapiens	WAS	W6/32
DEDRLLVVF	-	9	Q70CQ2	UBP34_HUMAN Ubiquitin carboxyl-terminal hydrolase 34	Homo sapiens	USP34	W6/32
DEDSLVSHF	-	9	P52948	NUP98_HUMAN Nuclear pore complex protein Nup98-Nup96	Homo sapiens	NUP98	W6/32
DEDTGTFRIY	-	10	P51114	FXR1_HUMAN Fragile X mental retardation syndrome-related protein 1	Homo sapiens	FXR1	W6/32
DEDTVTGF	-	8	Q16864	VATF_HUMAN V-type proton ATPase subunit F	Homo sapiens	ATP6V1F	W6/32
DEDVLCVSY	-	9	Q9UNX4	WDR3_HUMAN WD repeat-containing protein 3	Homo sapiens	WDR3	W6/32
DEDVLRYQF	-	9	Q13356	PPIL2_HUMAN Peptidyl-prolyl cis-trans isomerase-like 2	Homo sapiens	PPIL2	W6/32
DEEAGGRPAM	-	10	Q00839	HNRPU_HUMAN Heterogeneous nuclear ribonucleoprotein U	Homo sapiens	HNRNPU	W6/32
DEEEFSKH	-	8	Q71F23	CENPU_HUMAN Centromere protein U	Homo sapiens	CENPU	W6/32
DEEEWLIHY	-	9	Q9Y6J0	CABIN_HUMAN Calcineurin-binding protein cabin-1	Homo sapiens	CABIN1	W6/32
DEEFARTL	-	8	P35251	RFC1_HUMAN Replication factor C subunit 1	Homo sapiens	RFC1	W6/32
DEEGKGAVY	-	9	P20618	PSB1_HUMAN Proteasome subunit beta type-1	Homo sapiens	PSMB1	W6/32
DEEGLKLTF	-	9	Q9HCK8	CHD8_HUMAN Chromodomain-helicase-DNA-binding protein 8	Homo sapiens	CHD8	W6/32
DEEGLPEKL	-	9	Q15233	NONO_HUMAN Non-POU domain-containing octamer-binding protein	Homo sapiens	NONO	W6/32
DEEIIVKAM	-	9	P86790	CCZ1B_HUMAN Vacuolar fusion protein CCZ1 homolog B	Homo sapiens	CCZ1B	W6/32
DEEIIVKAM	M[+16]	9	P86790	CCZ1B_HUMAN Vacuolar fusion protein CCZ1 homolog B	Homo sapiens	CCZ1B	W6/32
DEEIKRAY	-	8	P25685	DNJB1_HUMAN DnaJ homolog subfamily B member 1	Homo sapiens	DNAJB1	W6/32
DEELARKL	-	8	Q8IYW5	RN168_HUMAN E3 ubiquitin-protein ligase RNF168	Homo sapiens	RNF168	W6/32
DEELKSHVY	-	9	O14795	UN13B_HUMAN Protein unc-13 homolog B	Homo sapiens	UNC13B	W6/32
DEELLGDGHSY	-	11	P28070	PSB4_HUMAN Proteasome subunit beta type-4	Homo sapiens	PSMB4	W6/32
DEEPHPVL	-	8	Q6P3S6	FBX42_HUMAN F-box only protein 42	Homo sapiens	FBXO42	W6/32
DEEQIAKY	-	8	Q9H501	ESF1_HUMAN ESF1 homolog	Homo sapiens	ESF1	W6/32
DEERLLAH	-	8	Q9BWE0	REPI1_HUMAN Replication initiator 1	Homo sapiens	REPIN1	W6/32
DEFDGKVTY	-	9	Q92499	DDX1_HUMAN ATP-dependent RNA helicase DDX1	Homo sapiens	DDX1	W6/32
DEFEFLEKA	-	9	Q14258	TRI25_HUMAN E3 ubiquitin/ISG15 ligase TRIM25	Homo sapiens	TRIM25	W6/32
DEFEKEETF	-	9	Q9Y678	COPG1_HUMAN Coatomer subunit gamma-1	Homo sapiens	COPG1	W6/32
DEFEQGTYIY	-	10	O75175	CNOT3_HUMAN CCR4-NOT transcription complex subunit 3	Homo sapiens	CNOT3	W6/32
DEFESGISQ	-	9	P62081	RS7_HUMAN 40S ribomal protein S7	Homo sapiens	RPS7	W6/32
DEFESGISQAL	-	11	P62081	RS7_HUMAN 40S ribomal protein S7	Homo sapiens	RPS7	W6/32
DEFFTSGY	-	8	P53350	PLK1_HUMAN Serine/threonine-protein kinase PLK1	Homo sapiens	PLK1	W6/32
DEFGHTSQL	-	9	A6NHR9	SMHD1_HUMAN Structural maintenance of chromomes flexible hinge domain-containing protein 1	Homo sapiens	SMCHD1	W6/32
DEFGSWQEY	-	9	Q9H0J9	PAR12_HUMAN Poly [ADP-ribe] polymerase 12	Homo sapiens	PARP12	W6/32
DEFIAHRL	-	8	P19387	RPB3_HUMAN DNA-directed RNA polymerase II subunit RPB3	Homo sapiens	POLR2C	W6/32
DEFIIKTV	-	8	O60331	PI51C_HUMAN Phphatidylinitol 4-phphate 5-kinase type-1 gamma	Homo sapiens	PIP5K1C	W6/32
DEFIIKTVM	-	9	O60331	PI51C_HUMAN Phphatidylinitol 4-phphate 5-kinase type-1 gamma	Homo sapiens	PIP5K1C	W6/32
DEFILPTGA	-	9	Q5SRD1	TI23B_HUMAN Putative mitochondrial import inner membrane translocase subunit Tim23B	Homo sapiens	TIMM23B	W6/32
DEFITVHSM	M[+16]	9	Q8WUH2	TGFA1_HUMAN Transforming growth factor-beta receptor-associated protein 1	Homo sapiens	TGFBRAP1	W6/32
DEFIVEGL	-	8	P50749	RASF2_HUMAN Ras association domain-containing protein 2	Homo sapiens	RASSF2	W6/32
DEFKIGEL	-	8	P78527	PRKDC_HUMAN DNA-dependent protein kinase catalytic subunit	Homo sapiens	PRKDC	W6/32
DEFKIGELF	-	9	P78527	PRKDC_HUMAN DNA-dependent protein kinase catalytic subunit	Homo sapiens	PRKDC	W6/32
DEFKVVVV	-	8	Q9Y678	COPG1_HUMAN Coatomer subunit gamma-1	Homo sapiens	COPG1	W6/32
DEFLHINDF	-	9	O43432	IF4G3_HUMAN Eukaryotic translation initiation factor 4 gamma 3	Homo sapiens	EIF4G3	W6/32
DEFLRISTA	-	9	Q5JWF2	GNAS1_HUMAN Guanine nucleotide-binding protein G(s) subunit alpha isoforms XLas	Homo sapiens	GNAS	W6/32
DEFLWREQF	-	9	Q969U6	FBXW5_HUMAN F-box/WD repeat-containing protein 5	Homo sapiens	FBXW5	W6/32
DEFNLQKM	-	8	Q8N766	EMC1_HUMAN ER membrane protein complex subunit 1	Homo sapiens	EMC1	W6/32
DEFNLQKM	M[+16]	8	Q8N766	EMC1_HUMAN ER membrane protein complex subunit 1	Homo sapiens	EMC1	W6/32
DEFPEVYRF	-	9	Q9UJT0	TBE_HUMAN Tubulin epsilon chain	Homo sapiens	TUBE1	W6/32
DEFPGSSATY	-	10	Q96IZ6	MET2A_HUMAN Methyltransferase-like protein 2A	Homo sapiens	METTL2A	W6/32
DEFPHPPK	-	8	P57678	GEMI4_HUMAN Gem-associated protein 4	Homo sapiens	GEMIN4	W6/32
DEFPLLTT	-	8	P04818	TYSY_HUMAN Thymidylate synthase	Homo sapiens	TYMS	W6/32
DEFPLLTTK	-	9	P04818	TYSY_HUMAN Thymidylate synthase	Homo sapiens	TYMS	W6/32
DEFQIATM	-	8	Q9P289	STK26_HUMAN Serine/threonine-protein kinase 26	Homo sapiens	STK26	W6/32
DEFQIATM	M[+16]	8	Q9P289	STK26_HUMAN Serine/threonine-protein kinase 26	Homo sapiens	STK26	W6/32
DEFSDFDRL	-	9	Q9Y6I3	EPN1_HUMAN Epsin-1	Homo sapiens	EPN1	W6/32
DEFTAQSI	-	8	P31751	AKT2_HUMAN RAC-beta serine/threonine-protein kinase	Homo sapiens	AKT2	W6/32
DEFVKSVL	-	8	P78527	PRKDC_HUMAN DNA-dependent protein kinase catalytic subunit	Homo sapiens	PRKDC	W6/32
DEFVVYKT	-	8	Q9UKK3	PARP4_HUMAN Poly [ADP-ribe] polymerase 4	Homo sapiens	PARP4	W6/32
DEFYKTPSL	-	9	Q13107	UBP4_HUMAN Ubiquitin carboxyl-terminal hydrolase 4	Homo sapiens	USP4	W6/32
DEFYQTTY	-	8	Q15906	VPS72_HUMAN Vacuolar protein sorting-associated protein 72 homolog	Homo sapiens	VPS72	W6/32
DEGILWQMF	-	9	Q15717	ELAV1_HUMAN ELAV-like protein 1	Homo sapiens	ELAVL1	W6/32
DEGIVEAF	-	8	A8MPS7	YDJC_HUMAN Carbohydrate deacetylase	Homo sapiens	YDJC	W6/32
DEGKLHVL	-	8	Q09161	NCBP1_HUMAN Nuclear cap-binding protein subunit 1	Homo sapiens	NCBP1	W6/32
DEGKVIRF	-	8	Q96KR1	ZFR_HUMAN Zinc finger RNA-binding protein	Homo sapiens	ZFR	W6/32
DEGPDTPSY	-	9	Q5SW79	CE170_HUMAN Centromal protein of 170 kDa	Homo sapiens	CEP170	W6/32
DEGQTVFY	-	8	Q9P1U0	RPA12_HUMAN DNA-directed RNA polymerase I subunit RPA12	Homo sapiens	ZNRD1	W6/32
DEGVGLVH	-	8	Q01581	HMCS1_HUMAN Hydroxymethylglutaryl-CoA synthase, cytoplasmic	Homo sapiens	HMGCS1	W6/32
DEGVYVNTY	-	9	Q8N4C8	MINK1_HUMAN Misshapen-like kinase 1	Homo sapiens	MINK1	W6/32
DEHAGVISV	-	9	O43504	LTOR5_HUMAN Ragulator complex protein LAMTOR5	Homo sapiens	LAMTOR5	W6/32
DEHALIQQY	-	9	P46939	UTRO_HUMAN Utrophin	Homo sapiens	UTRN	W6/32
DEHEGPAL	-	8	P49721	PSB2_HUMAN Proteasome subunit beta type-2	Homo sapiens	PSMB2	W6/32
DEHEGPALY	-	9	P49721	PSB2_HUMAN Proteasome subunit beta type-2	Homo sapiens	PSMB2	W6/32
DEHGIDPTGTY	-	11	P04350	TBB4A_HUMAN Tubulin beta-4A chain	Homo sapiens	TUBB4A	W6/32
DEHHFVAV	-	8	Q9NRN7	ADPPT_HUMAN L-aminoadipate-semialdehyde dehydrogenase-phphopantetheinyl transferase	Homo sapiens	AASDHPPT	W6/32
DEHHSVNF	-	8	Q5UIP0	RIF1_HUMAN Telomere-associated protein RIF1	Homo sapiens	RIF1	W6/32
DEHINVAF	-	8	Q86UX7	URP2_HUMAN Fermitin family homolog 3	Homo sapiens	FERMT3	W6/32
DEHIQVQL	-	8	O60287	NPA1P_HUMAN Nucleolar pre-ribomal-associated protein 1	Homo sapiens	URB1	W6/32
DEHIYPYMY	M[+16]	9	O00255	MEN1_HUMAN Menin	Homo sapiens	MEN1	W6/32
DEHLITFF	-	8	O75643	U520_HUMAN U5 small nuclear ribonucleoprotein 200 kDa helicase	Homo sapiens	SNRNP200	W6/32
DEHLQLISL	-	9	P35249	RFC4_HUMAN Replication factor C subunit 4	Homo sapiens	RFC4	W6/32
DEHLSVVRY	-	9	P53384	NUBP1_HUMAN Cytolic Fe-S cluster assembly factor NUBP1	Homo sapiens	NUBP1	W6/32
DEHNIQNY	-	8	Q9H7F0	AT133_HUMAN Probable cation-transporting ATPase 13A3	Homo sapiens	ATP13A3	W6/32
DEHPNVIRY	-	9	O75460	ERN1_HUMAN Serine/threonine-protein kinase/endoribonuclease IRE1	Homo sapiens	ERN1	W6/32
DEHPQEDGY	-	9	Q13459	MYO9B_HUMAN Unconventional myin-IXb	Homo sapiens	MYO9B	W6/32
DEIDFKETGF	-	10	Q5H9R7	PP6R3_HUMAN Serine/threonine-protein phphatase 6 regulatory subunit 3	Homo sapiens	PPP6R3	W6/32
DEIDISSY	-	8	Q13838	DX39B_HUMAN Spliceome RNA helicase DDX39B	Homo sapiens	DDX39B	W6/32
DEIDVLRH	-	8	Q86VS8	HOOK3_HUMAN Protein Hook homolog 3	Homo sapiens	HOOK3	W6/32
DEIEKIKAY	-	9	Q9BYD6	RM01_HUMAN 39S ribomal protein L1, mitochondrial	Homo sapiens	MRPL1	W6/32
DEIELTGIYH	-	10	P49736	MCM2_HUMAN DNA replication licensing factor MCM2	Homo sapiens	MCM2	W6/32
DEIFHDVAY	-	9	Q9Y6M7	S4A7_HUMAN Sodium bicarbonate cotransporter 3	Homo sapiens	SLC4A7	W6/32
DEIGIPVAL	-	9	Q8TCT7	SPP2B_HUMAN Signal peptide peptidase-like 2B	Homo sapiens	SPPL2B	W6/32
DEIGLPKIFY	-	10	P46940	IQGA1_HUMAN Ras GTPase-activating-like protein IQGAP1	Homo sapiens	IQGAP1	W6/32
DEIIKNVPL	-	9	Q96F07	CYFP2_HUMAN Cytoplasmic FMR1-interacting protein 2	Homo sapiens	CYFIP2	W6/32
DEIISEERF	-	9	O43306	ADCY6_HUMAN Adenylate cyclase type 6	Homo sapiens	ADCY6	W6/32
DEIITNGF	-	8	Q96EB6	SIR1_HUMAN NAD-dependent protein deacetylase sirtuin-1	Homo sapiens	SIRT1	W6/32
DEIKIGTSC	-	9	Q9UHD1	CHRD1_HUMAN Cysteine and histidine-rich domain-containing protein 1	Homo sapiens	CHORDC1	W6/32
DEILAHRL	-	8	O15160	RPAC1_HUMAN DNA-directed RNA polymerases I and III subunit RPAC1	Homo sapiens	POLR1C	W6/32
DEILVNAA	-	8	P11388	TOP2A_HUMAN DNA topoisomerase 2-alpha	Homo sapiens	TOP2A	W6/32
DEINKQLIF	-	9	Q99598	TSNAX_HUMAN Translin-associated protein X	Homo sapiens	TSNAX	W6/32
DEINLPDM	-	8	Q14204	DYHC1_HUMAN Cytoplasmic dynein 1 heavy chain 1	Homo sapiens	DYNC1H1	W6/32
DEINLPDM	M[+16]	8	Q14204	DYHC1_HUMAN Cytoplasmic dynein 1 heavy chain 1	Homo sapiens	DYNC1H1	W6/32
DEINRDWLDWTY	-	12	Q15011	HERP1_HUMAN Homocysteine-responsive endoplasmic reticulum-resident ubiquitin-like domain member 1 protein	Homo sapiens	HERPUD1	W6/32
DEIQTVHSEY	-	10	Q9UQL6	HDAC5_HUMAN Histone deacetylase 5	Homo sapiens	HDAC5	W6/32
DEIQVPVL	-	8	Q9H2M9	RBGPR_HUMAN Rab3 GTPase-activating protein non-catalytic subunit	Homo sapiens	RAB3GAP2	W6/32
DEIQVQVF	-	8	Q8TEM1	PO210_HUMAN Nuclear pore membrane glycoprotein 210	Homo sapiens	NUP210	W6/32
DEIRLKIV	-	8	P62487	RPB7_HUMAN DNA-directed RNA polymerase II subunit RPB7	Homo sapiens	POLR2G	W6/32
DEISFQTVY	-	9	Q96P47	AGAP3_HUMAN Arf-GAP with GTPase, ANK repeat and PH domain-containing protein 3	Homo sapiens	AGAP3	W6/32
DEISFVNF	-	8	Q08945	SSRP1_HUMAN FACT complex subunit SSRP1	Homo sapiens	SSRP1	W6/32
DEISGKMNTY	M[+16]	10	A2RUB6	CCD66_HUMAN Coiled-coil domain-containing protein 66	Homo sapiens	CCDC66	W6/32
DEISIHADF	-	9	Q9H3M7	TXNIP_HUMAN Thioredoxin-interacting protein	Homo sapiens	TXNIP	W6/32
DEIVALGY	-	8	P48444	COPD_HUMAN Coatomer subunit delta	Homo sapiens	ARCN1	W6/32
DEIVVSTY	-	8	Q8IWZ6	BBS7_HUMAN Bardet-Biedl syndrome 7 protein	Homo sapiens	BBS7	W6/32
DEIYVAGL	-	8	O60506	HNRPQ_HUMAN Heterogeneous nuclear ribonucleoprotein Q	Homo sapiens	SYNCRIP	W6/32
DEKAFVFSV	-	9	Q6PH81	CP087_HUMAN UPF0547 protein C16orf87	Homo sapiens	C16orf87	W6/32
DEKALAQAL	-	9	P56545	CTBP2_HUMAN C-terminal-binding protein 2	Homo sapiens	CTBP2	W6/32
DEKEFTVQI	-	9	Q9HCK8	CHD8_HUMAN Chromodomain-helicase-DNA-binding protein 8	Homo sapiens	CHD8	W6/32
DEKEISHVL	-	9	Q8TED0	UTP15_HUMAN U3 small nucleolar RNA-associated protein 15 homolog	Homo sapiens	UTP15	W6/32
DEKIISGL	-	8	Q9UKB1	FBW1B_HUMAN F-box/WD repeat-containing protein 11	Homo sapiens	FBXW11	W6/32
DEKILIQH	-	8	O43670	ZN207_HUMAN BUB3-interacting and GLEBS motif-containing protein ZNF207	Homo sapiens	ZNF207	W6/32
DEKKFDEAL	-	9	P08237	PFKAM_HUMAN ATP-dependent 6-phphofructokinase, muscle type	Homo sapiens	PFKM	W6/32
DEKLLYDTF	-	9	Q15427	SF3B4_HUMAN Splicing factor 3B subunit 4	Homo sapiens	SF3B4	W6/32
DEKLVEHF	-	8	Q92598	HS105_HUMAN Heat shock protein 105 kDa	Homo sapiens	HSPH1	W6/32
DEKNINTF	-	8	P46013	KI67_HUMAN Antigen KI-67	Homo sapiens	MKI67	W6/32
DEKPISQY	-	8	Q03519	TAP2_HUMAN Antigen peptide transporter 2	Homo sapiens	TAP2	W6/32
DEKQQHIVY	-	9	Q00987	MDM2_HUMAN E3 ubiquitin-protein ligase Mdm2	Homo sapiens	MDM2	W6/32
DEKRFLVTV	-	9	O14980	XPO1_HUMAN Exportin-1	Homo sapiens	XPO1	W6/32
DEKSIITY	-	8	Q01082	SPTB2_HUMAN Spectrin beta chain, non-erythrocytic 1	Homo sapiens	SPTBN1	W6/32
DEKSVITY	-	8	Q9UPN3	MACF1_HUMAN Microtubule-actin crs-linking factor 1, isoforms 1/2/3/5	Homo sapiens	MACF1	W6/32
DEKTAADY	-	8	Q15843	NEDD8_HUMAN NEDD8	Homo sapiens	NEDD8	W6/32
DEKTKDVPF	-	9	Q02952	AKA12_HUMAN A-kinase anchor protein 12	Homo sapiens	AKAP12	W6/32
DEKVLIEAY	-	9	Q8IWV8	UBR2_HUMAN E3 ubiquitin-protein ligase UBR2	Homo sapiens	UBR2	W6/32
DEKVVITY	-	8	Q8IZT6	ASPM_HUMAN Abnormal spindle-like microcephaly-associated protein	Homo sapiens	ASPM	W6/32
DEKYFISH	-	8	Q7LG56	RIR2B_HUMAN Ribonucleide-diphphate reductase subunit M2 B	Homo sapiens	RRM2B	W6/32
DELAKLDAF	-	9	P21283	VATC1_HUMAN V-type proton ATPase subunit C 1	Homo sapiens	ATP6V1C1	W6/32
DELDSKLNY	-	9	P52566	GDIR2_HUMAN Rho GDP-dissociation inhibitor 2	Homo sapiens	ARHGDIB	W6/32
DELEIIEGMKF	-	11	P10809	CH60_HUMAN 60 kDa heat shock protein, mitochondrial	Homo sapiens	HSPD1	W6/32
DELEIIEGMKF	M[+16]	11	P10809	CH60_HUMAN 60 kDa heat shock protein, mitochondrial	Homo sapiens	HSPD1	W6/32
DELEIKAY	-	8	Q5TA45	INT11_HUMAN Integrator complex subunit 11	Homo sapiens	CPSF3L	W6/32
DELEIKAYY	-	9	Q5TA45	INT11_HUMAN Integrator complex subunit 11	Homo sapiens	CPSF3L	W6/32
DELEQKRAL	-	9	Q9NX07	TSAP1_HUMAN tRNA selenocysteine 1-associated protein 1	Homo sapiens	TRNAU1AP	W6/32
DELERFTSM	M[+16]	9	O60610	DIAP1_HUMAN Protein diaphanous homolog 1	Homo sapiens	DIAPH1	W6/32
DELGVKALTY	-	10	Q8TEK3	DOT1L_HUMAN Histone-lysine N-methyltransferase, H3 lysine-79 specific	Homo sapiens	DOT1L	W6/32
DELHIVEA	-	8	P06748	NPM_HUMAN Nucleophmin	Homo sapiens	NPM1	W6/32
DELIAYEL	-	8	Q92995	UBP13_HUMAN Ubiquitin carboxyl-terminal hydrolase 13	Homo sapiens	USP13	W6/32
DELIGQKV	-	8	P60174	TPIS_HUMAN Triephphate isomerase	Homo sapiens	TPI1	W6/32
DELIKPTSL	-	9	O75925	PIAS1_HUMAN E3 SUMO-protein ligase PIAS1	Homo sapiens	PIAS1	W6/32
DELIQQSQW	-	9	Q8IWX8	CHERP_HUMAN Calcium hometasis endoplasmic reticulum protein	Homo sapiens	CHERP	W6/32
DELIVQHY	-	8	Q96A65	EXOC4_HUMAN Exocyst complex component 4	Homo sapiens	EXOC4	W6/32
DELKHESTY	-	9	P16383	GCFC2_HUMAN GC-rich sequence DNA-binding factor 2	Homo sapiens	GCFC2	W6/32
DELPFLHEV	-	9	Q7Z333	SETX_HUMAN Probable helicase senataxin	Homo sapiens	SETX	W6/32
DELPIAKV	-	8	Q9H672	ASB7_HUMAN Ankyrin repeat and SOCS box protein 7	Homo sapiens	ASB7	W6/32
DELPIEIEL	-	9	Q96G75	RMD5B_HUMAN Protein RMD5 homolog B	Homo sapiens	RMND5B	W6/32
DELQFLEKI	-	9	Q9Y3I0	RTCB_HUMAN tRNA-splicing ligase RtcB homolog	Homo sapiens	RTCB	W6/32
DELQQPLEL	-	9	P52630	STAT2_HUMAN Signal transducer and activator of transcription 2	Homo sapiens	STAT2	W6/32
DELQSVISH	-	9	O95219	SNX4_HUMAN Sorting nexin-4	Homo sapiens	SNX4	W6/32
DELQVVKT	-	8	O95071	UBR5_HUMAN E3 ubiquitin-protein ligase UBR5	Homo sapiens	UBR5	W6/32
DELRVNQL	-	8	Q2TAA5	ALG11_HUMAN GDP-Man:Man(3)GlcNAc(2)-PP-Dol alpha-1,2-mannyltransferase	Homo sapiens	ALG11	W6/32
DELTAAHSL	-	9	Q9BUR4	WAP53_HUMAN Telomerase Cajal body protein 1	Homo sapiens	WRAP53	W6/32
DELVTRIH	-	8	Q92575	UBXN4_HUMAN UBX domain-containing protein 4	Homo sapiens	UBXN4	W6/32
DEMESSSY	-	8	Q8IWS0	PHF6_HUMAN PHD finger protein 6	Homo sapiens	PHF6	W6/32
DEMESSSY	M[+16]	8	Q8IWS0	PHF6_HUMAN PHD finger protein 6	Homo sapiens	PHF6	W6/32
DEMIFVAK	-	8	Q99707	METH_HUMAN Methionine synthase	Homo sapiens	MTR	W6/32
DEMIFVAK	M[+16]	8	Q99707	METH_HUMAN Methionine synthase	Homo sapiens	MTR	W6/32
DEMKVLVL	-	8	Q01082	SPTB2_HUMAN Spectrin beta chain, non-erythrocytic 1	Homo sapiens	SPTBN1	W6/32
DEMKVLVL	M[+16]	8	Q01082	SPTB2_HUMAN Spectrin beta chain, non-erythrocytic 1	Homo sapiens	SPTBN1	W6/32
DEMLSRGF	-	8	Q14240	IF4A2_HUMAN Eukaryotic initiation factor 4A-II	Homo sapiens	EIF4A2	W6/32
DEMLSRGF	M[+16]	8	Q14240	IF4A2_HUMAN Eukaryotic initiation factor 4A-II	Homo sapiens	EIF4A2	W6/32
DEMNILATY	-	9	P41236	IPP2_HUMAN Protein phphatase inhibitor 2	Homo sapiens	PPP1R2	W6/32
DEMNVKVL	-	8	P60660	MYL6_HUMAN Myin light polypeptide 6	Homo sapiens	MYL6	W6/32
DEMNVKVL	M[+16]	8	P60660	MYL6_HUMAN Myin light polypeptide 6	Homo sapiens	MYL6	W6/32
DEMRSPEGY	-	9	Q9H5H4	ZN768_HUMAN Zinc finger protein 768	Homo sapiens	ZNF768	W6/32
DEMRSPEGY	M[+16]	9	Q9H5H4	ZN768_HUMAN Zinc finger protein 768	Homo sapiens	ZNF768	W6/32
DEMSQDIVKY	M[+16]	10	O15372	EIF3H_HUMAN Eukaryotic translation initiation factor 3 subunit H	Homo sapiens	EIF3H	W6/32
DEMTGYVA	-	8	Q16539	MK14_HUMAN Mitogen-activated protein kinase 14	Homo sapiens	MAPK14	W6/32
DEMTGYVA	M[+16]	8	Q16539	MK14_HUMAN Mitogen-activated protein kinase 14	Homo sapiens	MAPK14	W6/32
DEMTSLSEY	-	9	P08238	HS90B_HUMAN Heat shock protein HSP 90-beta	Homo sapiens	HSP90AB1	W6/32
DEMTSLSEY	M[+16]	9	P08238	HS90B_HUMAN Heat shock protein HSP 90-beta	Homo sapiens	HSP90AB1	W6/32
DEMVSLKDY	-	9	P07900	HS90A_HUMAN Heat shock protein HSP 90-alpha	Homo sapiens	HSP90AA1	W6/32
DEMVSLKDY	M[+16]	9	P07900	HS90A_HUMAN Heat shock protein HSP 90-alpha	Homo sapiens	HSP90AA1	W6/32
DENAVHVL	-	8	Q9NTZ6	RBM12_HUMAN RNA-binding protein 12	Homo sapiens	RBM12	W6/32
DENEHQLSL	-	9	P06748	NPM_HUMAN Nucleophmin	Homo sapiens	NPM1	W6/32
DENEIEKL	-	8	Q14683	SMC1A_HUMAN Structural maintenance of chromomes protein 1A	Homo sapiens	SMC1A	W6/32
DENELKEFF	-	9	Q9UN86	G3BP2_HUMAN Ras GTPase-activating protein-binding protein 2	Homo sapiens	G3BP2	W6/32
DENFILKH	-	8	P30414	NKTR_HUMAN NK-tumor recognition protein	Homo sapiens	NKTR	W6/32
DENGKISRL	-	9	P62979	RS27A_HUMAN Ubiquitin-40S ribomal protein S27a	Homo sapiens	RPS27A	W6/32
DENGKIVGY	-	9	P41227	NAA10_HUMAN N-alpha-acetyltransferase 10	Homo sapiens	NAA10	W6/32
DENILWLDY	-	9	P14618	KPYM_HUMAN Pyruvate kinase PKM	Homo sapiens	PKM	W6/32
DENKSLSTY	-	9	O43318	M3K7_HUMAN Mitogen-activated protein kinase kinase kinase 7	Homo sapiens	MAP3K7	W6/32
DENKSLSTYY	-	10	O43318	M3K7_HUMAN Mitogen-activated protein kinase kinase kinase 7	Homo sapiens	MAP3K7	W6/32
DENLMHISY	-	9	P00966	ASSY_HUMAN Argininuccinate synthase	Homo sapiens	ASS1	W6/32
DENLMHISY	M[+16]	9	P00966	ASSY_HUMAN Argininuccinate synthase	Homo sapiens	ASS1	W6/32
DENNVSSY	-	8	P78527	PRKDC_HUMAN DNA-dependent protein kinase catalytic subunit	Homo sapiens	PRKDC	W6/32
DENPGVRY	-	8	O00186	STXB3_HUMAN Syntaxin-binding protein 3	Homo sapiens	STXBP3	W6/32
DENPQQLKL	-	9	P40259	CD79B_HUMAN B-cell antigen receptor complex-associated protein beta chain	Homo sapiens	CD79B	W6/32
DENRVPDL	-	8	Q13619	CUL4A_HUMAN Cullin-4A	Homo sapiens	CUL4A	W6/32
DENSLEYKY	-	9	Q8IX01	SUGP2_HUMAN SURP and G-patch domain-containing protein 2	Homo sapiens	SUGP2	W6/32
DENSVIKSF	-	9	Q9H8H0	NOL11_HUMAN Nucleolar protein 11	Homo sapiens	NOL11	W6/32
DENVAHVL	-	8	P13612	ITA4_HUMAN Integrin alpha-4	Homo sapiens	ITGA4	W6/32
DEPLIHVF	-	8	Q9BT73	PSMG3_HUMAN Proteasome assembly chaperone 3	Homo sapiens	PSMG3	W6/32
DEPLLKHWEF	-	10	P01903	DRA_HUMAN HLA class II histocompatibility antigen, DR alpha chain	Homo sapiens	HLA-DRA	W6/32
DEQALEDHF	-	9	P98179	RBM3_HUMAN RNA-binding protein 3	Homo sapiens	RBM3	W6/32
DEQPHIGNY	-	9	Q9P0L2	MARK1_HUMAN Serine/threonine-protein kinase MARK1	Homo sapiens	MARK1	W6/32
DEQRFNITS	-	9	P42695	CNDD3_HUMAN Condensin-2 complex subunit D3	Homo sapiens	NCAPD3	W6/32
DEQRTATI	-	8	Q96GD4	AURKB_HUMAN Aurora kinase B	Homo sapiens	AURKB	W6/32
DEQRTATY	-	8	O14965	AURKA_HUMAN Aurora kinase A	Homo sapiens	AURKA	W6/32
DEQSAPVF	-	8	Q17RS7	GEN_HUMAN Flap endonuclease GEN homolog 1	Homo sapiens	GEN1	W6/32
DEQVFYIQY	-	9	Q71F56	MD13L_HUMAN Mediator of RNA polymerase II transcription subunit 13-like	Homo sapiens	MED13L	W6/32
DERAAVDTY	-	9	Q5Y7A7	2B1D_HUMAN HLA class II histocompatibility antigen, DRB1-13 beta chain	Homo sapiens	HLA-DRB1	W6/32
DERAIEAL	-	8	O60506	HNRPQ_HUMAN Heterogeneous nuclear ribonucleoprotein Q	Homo sapiens	SYNCRIP	W6/32
DERPTEQY	-	8	P17980	PRS6A_HUMAN 26S protease regulatory subunit 6A	Homo sapiens	PSMC3	W6/32
DERRNAEQY	-	9	P35579	MYH9_HUMAN Myin-9	Homo sapiens	MYH9	W6/32
DERVFVALY	-	9	Q8TCJ2	STT3B_HUMAN Dolichyl-diphphooligaccharide--protein glycyltransferase subunit STT3B	Homo sapiens	STT3B	W6/32
DERVITEEM	M[+16]	9	O43491	E41L2_HUMAN Band 4.1-like protein 2	Homo sapiens	EPB41L2	W6/32
DESAGAYAY	-	9	Q9UHH9	IP6K2_HUMAN Initol hexakisphphate kinase 2	Homo sapiens	IP6K2	W6/32
DESDYALRY	-	9	Q68D10	SPT2_HUMAN Protein SPT2 homolog	Homo sapiens	SPTY2D1	W6/32
DESFAVKH	-	8	Q13427	PPIG_HUMAN Peptidyl-prolyl cis-trans isomerase G	Homo sapiens	PPIG	W6/32
DESGIVAEF	-	9	P10242	MYB_HUMAN Transcriptional activator Myb	Homo sapiens	MYB	W6/32
DESGPSIVH	-	9	P60709	ACTB_HUMAN Actin, cytoplasmic 1	Homo sapiens	ACTB	W6/32
DESHVITAL	-	9	Q9Y6J8	STYL1_HUMAN Serine/threonine/tyrine-interacting-like protein 1	Homo sapiens	STYXL1	W6/32
DESILIGSGY	-	10	Q9Y4A5	TRRAP_HUMAN Transformation/transcription domain-associated protein	Homo sapiens	TRRAP	W6/32
DESKFNAVL	-	9	P50995	ANX11_HUMAN Annexin A11	Homo sapiens	ANXA11	W6/32
DESNLNQDLVWKASR	-	15	Q9UPS8	ANR26_HUMAN Ankyrin repeat domain-containing protein 26	Homo sapiens	ANKRD26	W6/32
DESPMKANF	M[+16]	9	O95486	SC24A_HUMAN Protein transport protein Sec24A	Homo sapiens	SEC24A	W6/32
DESQANHF	-	8	P04839	CY24B_HUMAN Cytochrome b-245 heavy chain	Homo sapiens	CYBB	W6/32
DESQVVTRY	-	9	O94966	UBP19_HUMAN Ubiquitin carboxyl-terminal hydrolase 19	Homo sapiens	USP19	W6/32
DESRSTQY	-	8	Q9Y230	RUVB2_HUMAN RuvB-like 2	Homo sapiens	RUVBL2	W6/32
DESTGSIA	-	8	P04075	ALDOA_HUMAN Fructe-bisphphate aldolase A	Homo sapiens	ALDOA	W6/32
DESYIEKF	-	8	Q96QU8	XPO6_HUMAN Exportin-6	Homo sapiens	XPO6	W6/32
DETAKKIQY	-	9	Q7Z2T5	TRM1L_HUMAN TRMT1-like protein	Homo sapiens	TRMT1L	W6/32
DETAVQDY	-	8	P48147	PPCE_HUMAN Prolyl endopeptidase	Homo sapiens	PREP	W6/32
DETEARKY	-	8	O43709	WBS22_HUMAN Probable 18S rRNA (guanine-N(7))-methyltransferase	Homo sapiens	WBSCR22	W6/32
DETEAVKRY	-	9	Q9BXP5	SRRT_HUMAN Serrate RNA effector molecule homolog	Homo sapiens	SRRT	W6/32
DETEFRNF	-	8	Q9Y224	CN166_HUMAN UPF0568 protein C14orf166	Homo sapiens	C14orf166	W6/32
DETELARQM	-	9	P05198	IF2A_HUMAN Eukaryotic translation initiation factor 2 subunit 1	Homo sapiens	EIF2S1	W6/32
DETELARQM	M[+16]	9	P05198	IF2A_HUMAN Eukaryotic translation initiation factor 2 subunit 1	Homo sapiens	EIF2S1	W6/32
DETFTHHL	-	8	Q8N8D1	PDCD7_HUMAN Programmed cell death protein 7	Homo sapiens	PDCD7	W6/32
DETIVVGM	-	8	Q8TED0	UTP15_HUMAN U3 small nucleolar RNA-associated protein 15 homolog	Homo sapiens	UTP15	W6/32
DETIVVGM	M[+16]	8	Q8TED0	UTP15_HUMAN U3 small nucleolar RNA-associated protein 15 homolog	Homo sapiens	UTP15	W6/32
DETLHVAKF	-	9	O95235	KI20A_HUMAN Kinesin-like protein KIF20A	Homo sapiens	KIF20A	W6/32
DETLIHSH	-	8	O95476	CNEP1_HUMAN CTD nuclear envelope phphatase 1	Homo sapiens	CTDNEP1	W6/32
DETLLKVDL	-	9	P20700	LMNB1_HUMAN Lamin-B1	Homo sapiens	LMNB1	W6/32
DETNARDTY	-	9	P23193	TCEA1_HUMAN Transcription elongation factor A protein 1	Homo sapiens	TCEA1	W6/32
DETPAVQA	-	8	Q8NE71	ABCF1_HUMAN ATP-binding cassette sub-family F member 1	Homo sapiens	ABCF1	W6/32
DETPITSA	-	8	Q02952	AKA12_HUMAN A-kinase anchor protein 12	Homo sapiens	AKAP12	W6/32
DETQIFSY	-	8	Q9BYG3	MK67I_HUMAN MKI67 FHA domain-interacting nucleolar phphoprotein	Homo sapiens	NIFK	W6/32
DETQIFSYF	-	9	Q9BYG3	MK67I_HUMAN MKI67 FHA domain-interacting nucleolar phphoprotein	Homo sapiens	NIFK	W6/32
DETQVRSL	-	8	Q9HAI6	CX021_HUMAN Uncharacterized protein CXorf21	Homo sapiens	CXorf21	W6/32
DETQVRSLY	-	9	Q9HAI6	CX021_HUMAN Uncharacterized protein CXorf21	Homo sapiens	CXorf21	W6/32
DETRTIISL	-	9	O00116	ADAS_HUMAN Alkyldihydroxyacetonephphate synthase, peroxisomal	Homo sapiens	AGPS	W6/32
DETSALKF	-	8	P13612	ITA4_HUMAN Integrin alpha-4	Homo sapiens	ITGA4	W6/32
DETTVRKL	-	8	Q03111	ENL_HUMAN Protein ENL	Homo sapiens	MLLT1	W6/32
DETTVSQNY	-	9	O15027	SC16A_HUMAN Protein transport protein Sec16A	Homo sapiens	SEC16A	W6/32
DETVVNRI	-	8	P40692	MLH1_HUMAN DNA mismatch repair protein Mlh1	Homo sapiens	MLH1	W6/32
DEVAFRKF	-	8	P61247	RS3A_HUMAN 40S ribomal protein S3a	Homo sapiens	RPS3A	W6/32
DEVAGIVAA	-	9	O00154	BACH_HUMAN Cytolic acyl coenzyme A thioester hydrolase	Homo sapiens	ACOT7	W6/32
DEVDIKSRAAY	-	11	Q9C0B1	FTO_HUMAN Alpha-ketoglutarate-dependent dioxygenase FTO	Homo sapiens	FTO	W6/32
DEVDKVNQY	-	9	Q9Y2H2	SAC2_HUMAN Phphatidylinitide phphatase SAC2	Homo sapiens	INPP5F	W6/32
DEVDLKSGY	-	9	Q8NEY1	NAV1_HUMAN Neuron navigator 1	Homo sapiens	NAV1	W6/32
DEVDLTSAL	-	9	P20839	IMDH1_HUMAN Inine-5'-monophphate dehydrogenase 1	Homo sapiens	IMPDH1	W6/32
DEVEFTVV	-	8	O75534	CSDE1_HUMAN Cold shock domain-containing protein E1	Homo sapiens	CSDE1	W6/32
DEVEISVSL	-	9	O95433	AHSA1_HUMAN Activator of 90 kDa heat shock protein ATPase homolog 1	Homo sapiens	AHSA1	W6/32
DEVELIHF	-	8	Q9Y5B9	SP16H_HUMAN FACT complex subunit SPT16	Homo sapiens	SUPT16H	W6/32
DEVERVITI	-	9	P62269	RS18_HUMAN 40S ribomal protein S18	Homo sapiens	RPS18	W6/32
DEVGGEAL	-	8	P68871	HBB_HUMAN Hemoglobin subunit beta	Homo sapiens	HBB	W6/32
DEVGPTHEL	-	9	Q14692	BMS1_HUMAN Ribome biogenesis protein BMS1 homolog	Homo sapiens	BMS1	W6/32
DEVGSLIEY	-	9	P23229	ITA6_HUMAN Integrin alpha-6	Homo sapiens	ITGA6	W6/32
DEVHAVGL	-	8	P22557	HEM0_HUMAN 5-aminolevulinate synthase, erythroid-specific, mitochondrial	Homo sapiens	ALAS2	W6/32
DEVHIEVH	-	8	Q9UKF6	CPSF3_HUMAN Cleavage and polyadenylation specificity factor subunit 3	Homo sapiens	CPSF3	W6/32
DEVIGQVL	-	8	Q15904	VAS1_HUMAN V-type proton ATPase subunit S1	Homo sapiens	ATP6AP1	W6/32
DEVIIEQF	-	8	Q14746	COG2_HUMAN Conserved oligomeric Golgi complex subunit 2	Homo sapiens	COG2	W6/32
DEVISSLSH	-	9	Q8NA72	POC5_HUMAN Centromal protein POC5	Homo sapiens	POC5	W6/32
DEVKAHLL	-	8	P34897	GLYM_HUMAN Serine hydroxymethyltransferase, mitochondrial	Homo sapiens	SHMT2	W6/32
DEVKDLASV	-	9	Q96GQ7	DDX27_HUMAN Probable ATP-dependent RNA helicase DDX27	Homo sapiens	DDX27	W6/32
DEVKFKSF	-	8	Q9NQC1	JADE2_HUMAN Protein Jade-2	Homo sapiens	JADE2	W6/32
DEVKFKSY	-	8	Q92613	JADE3_HUMAN Protein Jade-3	Homo sapiens	JADE3	W6/32
DEVKSTIKF	-	9	P62906	RL10A_HUMAN 60S ribomal protein L10a	Homo sapiens	RPL10A	W6/32
DEVLANRL	-	8	P78527	PRKDC_HUMAN DNA-dependent protein kinase catalytic subunit	Homo sapiens	PRKDC	W6/32
DEVLFTGV	-	8	Q9Y5X3	SNX5_HUMAN Sorting nexin-5	Homo sapiens	SNX5	W6/32
DEVLLQKL	-	8	Q969Q6	P2R3C_HUMAN Serine/threonine-protein phphatase 2A regulatory subunit B'' subunit gamma	Homo sapiens	PPP2R3C	W6/32
DEVLQTHSV	-	9	Q9Y3A5	SBDS_HUMAN Ribome maturation protein SBDS	Homo sapiens	SBDS	W6/32
DEVLQTHSVF	-	10	Q9Y3A5	SBDS_HUMAN Ribome maturation protein SBDS	Homo sapiens	SBDS	W6/32
DEVLVAGF	-	8	P62266	RS23_HUMAN 40S ribomal protein S23	Homo sapiens	RPS23	W6/32
DEVLVNHF	-	8	P34932	HSP74_HUMAN Heat shock 70 kDa protein 4	Homo sapiens	HSPA4	W6/32
DEVNGLISM	M[+16]	9	Q15029	U5S1_HUMAN 116 kDa U5 small nuclear ribonucleoprotein component	Homo sapiens	EFTUD2	W6/32
DEVPQIDAY	-	9	Q14008	CKAP5_HUMAN Cytkeleton-associated protein 5	Homo sapiens	CKAP5	W6/32
DEVPVATV	-	8	Q5VY09	IER5_HUMAN Immediate early response gene 5 protein	Homo sapiens	IER5	W6/32
DEVPVGVEM	M[+16]	9	Q5VZL5	ZMYM4_HUMAN Zinc finger MYM-type protein 4	Homo sapiens	ZMYM4	W6/32
DEVQLKTTY	-	9	Q9C0B5	ZDHC5_HUMAN Palmitoyltransferase ZDHHC5	Homo sapiens	ZDHHC5	W6/32
DEVQSHIF	-	8	O75110	ATP9A_HUMAN Probable phpholipid-transporting ATPase IIA	Homo sapiens	ATP9A	W6/32
DEVQVVRGH	-	9	Q9UNX3	RL26L_HUMAN 60S ribomal protein L26-like 1	Homo sapiens	RPL26L1	W6/32
DEVQVVRGHY	-	10	Q9UNX3	RL26L_HUMAN 60S ribomal protein L26-like 1	Homo sapiens	RPL26L1	W6/32
DEVRLLKY	-	8	P57740	NU107_HUMAN Nuclear pore complex protein Nup107	Homo sapiens	NUP107	W6/32
DEVRTGTY	-	8	Q71U36	TBA1A_HUMAN Tubulin alpha-1A chain	Homo sapiens	TUBA1A	W6/32
DEVRTLTY	-	8	Q9NR22	ANM8_HUMAN Protein arginine N-methyltransferase 8	Homo sapiens	PRMT8	W6/32
DEVSFIQNLVF	-	11	Q93100	KPBB_HUMAN Phphorylase b kinase regulatory subunit beta	Homo sapiens	PHKB	W6/32
DEVWGEEF	-	8	P23921	RIR1_HUMAN Ribonucleide-diphphate reductase large subunit	Homo sapiens	RRM1	W6/32
DEVYAPGL	-	8	Q15459	SF3A1_HUMAN Splicing factor 3A subunit 1	Homo sapiens	SF3A1	W6/32
DEVYQVTVY	-	9	Q00987	MDM2_HUMAN E3 ubiquitin-protein ligase Mdm2	Homo sapiens	MDM2	W6/32
DEWKAIQN	-	8	Q8NC51	PAIRB_HUMAN Plasminogen activator inhibitor 1 RNA-binding protein	Homo sapiens	SERBP1	W6/32
DEWLKPELF	-	9	Q9Y315	DEOC_HUMAN Deoxyribe-phphate aldolase	Homo sapiens	DERA	W6/32
DEWSGLNGL	-	9	Q86UE4	LYRIC_HUMAN Protein LYRIC	Homo sapiens	MTDH	W6/32
DEWTVETV	-	8	Q14444	CAPR1_HUMAN Caprin-1	Homo sapiens	CAPRIN1	W6/32
DEYDFYRSF	-	9	Q01780	EXX_HUMAN Exome component 10	Homo sapiens	EXOSC10	W6/32
DEYEELNVW	-	9	P33993	MCM7_HUMAN DNA replication licensing factor MCM7	Homo sapiens	MCM7	W6/32
DEYEKLQVL	-	9	Q14204	DYHC1_HUMAN Cytoplasmic dynein 1 heavy chain 1	Homo sapiens	DYNC1H1	W6/32
DEYEMKDRVTY	-	11	Q8NF50	DOCK8_HUMAN Dedicator of cytokinesis protein 8	Homo sapiens	DOCK8	W6/32
DEYGVSQAL	-	9	P51532	SMCA4_HUMAN Transcription activator BRG1	Homo sapiens	SMARCA4	W6/32
DEYIAIAK	-	8	Q9UKL0	RCOR1_HUMAN REST corepressor 1	Homo sapiens	RCOR1	W6/32
DEYIMSKTL	-	9	O96017	CHK2_HUMAN Serine/threonine-protein kinase Chk2	Homo sapiens	CHEK2	W6/32
DEYIMSKTL	M[+16]	9	O96017	CHK2_HUMAN Serine/threonine-protein kinase Chk2	Homo sapiens	CHEK2	W6/32
DEYIYRHFF	-	9	Q9ULG6	CCPG1_HUMAN Cell cycle progression protein 1	Homo sapiens	CCPG1	W6/32
DEYKIGQLY	-	9	Q9UKF7	PITC1_HUMAN Cytoplasmic phphatidylinitol transfer protein 1	Homo sapiens	PITPNC1	W6/32
DEYKVTAF	-	8	Q8N766	EMC1_HUMAN ER membrane protein complex subunit 1	Homo sapiens	EMC1	W6/32
DEYLENAL	-	8	Q96PP9	GBP4_HUMAN Guanylate-binding protein 4	Homo sapiens	GBP4	W6/32
DEYLVTSI	-	8	Q9NYA4	MTMR4_HUMAN Myotubularin-related protein 4	Homo sapiens	MTMR4	W6/32
DEYNVESI	-	8	P46777	RL5_HUMAN 60S ribomal protein L5	Homo sapiens	RPL5	W6/32
DEYQFVERL	-	9	Q13405	RM49_HUMAN 39S ribomal protein L49, mitochondrial	Homo sapiens	MRPL49	W6/32
DEYSIFPQTY	-	10	Q15382	RHEB_HUMAN GTP-binding protein Rheb	Homo sapiens	RHEB	W6/32
DEYSLVREL	-	9	Q9Y490	TLN1_HUMAN Talin-1	Homo sapiens	TLN1	W6/32
DEYSNQNNF	-	9	P04156	PRIO_HUMAN Major prion protein	Homo sapiens	PRNP	W6/32
DEYVNVKDF	-	9	Q8WUM4	PDC6I_HUMAN Programmed cell death 6-interacting protein	Homo sapiens	PDCD6IP	W6/32
DFNHINVELSLLGK	-	14	P32969	RL9_HUMAN 60S ribomal protein L9	Homo sapiens	RPL9	BB7.2
DFNHINVELSLLGK	-	14	P32969	RL9_HUMAN 60S ribomal protein L9	Homo sapiens	RPL9	W6/32
DGEDQTQDTELVETRPAGD	-	19	P04439	1A03_HUMAN HLA class I histocompatibility antigen, A-3 alpha chain	Homo sapiens	HLA-A	W6/32
DGITVAVH	-	8	O43504	LTOR5_HUMAN Ragulator complex protein LAMTOR5	Homo sapiens	LAMTOR5	W6/32
DGKLKAPPK	-	9	P40692	MLH1_HUMAN DNA mismatch repair protein Mlh1	Homo sapiens	MLH1	W6/32
DGKSAKQN	-	8	P15924	DESP_HUMAN Desmoplakin	Homo sapiens	DSP	W6/32
DGLILTPLG	-	9	Q9NXE4	NSMA3_HUMAN Sphingomyelin phphodiesterase 4	Homo sapiens	SMPD4	W6/32
DGNRVLVTV	-	9	O95163	ELP1_HUMAN Elongator complex protein 1	Homo sapiens	IKBKAP	BB7.2
DGNRVLVTV	-	9	O95163	ELP1_HUMAN Elongator complex protein 1	Homo sapiens	IKBKAP	W6/32
DGSFSVKPLK	-	10	O60291	MGRN1_HUMAN E3 ubiquitin-protein ligase MGRN1	Homo sapiens	MGRN1	W6/32
DHAQPPSSL	-	9	O00151	PDLI1_HUMAN PDZ and LIM domain protein 1	Homo sapiens	PDLIM1	W6/32
DHARGLEL	-	8	Q5TZA2	CROCC_HUMAN Rootletin	Homo sapiens	CROCC	W6/32
DHARTITVAL	-	10	P49588	SYAC_HUMAN Alanine--tRNA ligase, cytoplasmic	Homo sapiens	AARS	W6/32
DHAVSPRQL	-	9	P30281	CCND3_HUMAN G1/S-specific cyclin-D3	Homo sapiens	CCND3	W6/32
DHEPNKRIL	-	9	Q5THK1	PR14L_HUMAN Protein PRR14L	Homo sapiens	PRR14L	W6/32
DHFASVHSV	-	9	Q9Y547	IFT25_HUMAN Intraflagellar transport protein 25 homolog	Homo sapiens	HSPB11	W6/32
DHFISSSL	-	8	Q96Q15	SMG1_HUMAN Serine/threonine-protein kinase SMG1	Homo sapiens	SMG1	W6/32
DHGGSAVL	-	8	Q9Y385	UB2J1_HUMAN Ubiquitin-conjugating enzyme E2 J1	Homo sapiens	UBE2J1	W6/32
DHIAHIIEL	-	9	P78362	SRPK2_HUMAN SRSF protein kinase 2	Homo sapiens	SRPK2	W6/32
DHILARESL	-	9	Q9BUJ0	ABHEA_HUMAN Alpha/beta hydrolase domain-containing protein 14A	Homo sapiens	ABHD14A	W6/32
DHIQKVMKL	M[+16]	9	Q9Y678	COPG1_HUMAN Coatomer subunit gamma-1	Homo sapiens	COPG1	W6/32
DHIRFISEL	-	9	Q96F07	CYFP2_HUMAN Cytoplasmic FMR1-interacting protein 2	Homo sapiens	CYFIP2	W6/32
DHKGPTISL	-	9	Q15904	VAS1_HUMAN V-type proton ATPase subunit S1	Homo sapiens	ATP6AP1	W6/32
DHLDIDHNKKID	-	12	P20930	FILA_HUMAN Filaggrin	Homo sapiens	FLG	BB7.2
DHLRQTLL	-	8	Q13618	CUL3_HUMAN Cullin-3	Homo sapiens	CUL3	W6/32
DHMRFISEL	-	9	Q7L576	CYFP1_HUMAN Cytoplasmic FMR1-interacting protein 1	Homo sapiens	CYFIP1	W6/32
DHSQAVTL	-	8	Q8WXH0	SYNE2_HUMAN Nesprin-2	Homo sapiens	SYNE2	W6/32
DHTRPHG	-	7	P10242	MYB_HUMAN Transcriptional activator Myb	Homo sapiens	MYB	W6/32
DHVIAKEL	-	8	Q15311	RBP1_HUMAN RalA-binding protein 1	Homo sapiens	RALBP1	W6/32
DHVTATQL	-	8	P50851	LRBA_HUMAN Lipopolysaccharide-responsive and beige-like anchor protein	Homo sapiens	LRBA	W6/32
DHYQRQRVL	-	9	Q5VV67	PPRC1_HUMAN Peroxisome proliferator-activated receptor gamma coactivator-related protein 1	Homo sapiens	PPRC1	W6/32
DIFSQQVATV	-	10	Q96QK1	VPS35_HUMAN Vacuolar protein sorting-associated protein 35	Homo sapiens	VPS35	BB7.2
DIFSQQVATV	-	10	Q96QK1	VPS35_HUMAN Vacuolar protein sorting-associated protein 35	Homo sapiens	VPS35	W6/32
DIIAILGMDELSEEDK	M[+16]	16	P06576	ATPB_HUMAN ATP synthase subunit beta, mitochondrial	Homo sapiens	ATP5B	W6/32
DINTDGAVNF	-	10	P05109	S10A8_HUMAN Protein S100-A8	Homo sapiens	S100A8	BB7.2
DINTDGAVNF	-	10	P05109	S10A8_HUMAN Protein S100-A8	Homo sapiens	S100A8	W6/32
DKKKKKKIK	-	9	P07900	HS90A_HUMAN Heat shock protein HSP 90-alpha	Homo sapiens	HSP90AA1	W6/32
DKKVEKV	-	7	P08238	HS90B_HUMAN Heat shock protein HSP 90-beta	Homo sapiens	HSP90AB1	BB7.2
DKKVEKV	-	7	P08238	HS90B_HUMAN Heat shock protein HSP 90-beta	Homo sapiens	HSP90AB1	W6/32
DKNTDTLSKKELKELLEKE	-	19	P20930	FILA_HUMAN Filaggrin	Homo sapiens	FLG	BB7.2
DKVPSV	-	6	Q9Y678	COPG1_HUMAN Coatomer subunit gamma-1	Homo sapiens	COPG1	BB7.2
DKVPSV	-	6	Q9Y678	COPG1_HUMAN Coatomer subunit gamma-1	Homo sapiens	COPG1	W6/32
DLAALLPEA	-	9	P59826	BPIB3_HUMAN BPI fold-containing family B member 3	Homo sapiens	BPIFB3	BB7.2
DLAALLPEA	-	9	P59826	BPIB3_HUMAN BPI fold-containing family B member 3	Homo sapiens	BPIFB3	W6/32
DLAGRDLTDY	-	10	Q562R1	ACTBL_HUMAN Beta-actin-like protein 2	Homo sapiens	ACTBL2	W6/32
DLDTGRPSTTVR	-	12	Q02413	DSG1_HUMAN Desmoglein-1	Homo sapiens	DSG1	BB7.2
DLDTGRPSTTVR	-	12	Q02413	DSG1_HUMAN Desmoglein-1	Homo sapiens	DSG1	W6/32
DLFEEKITH	-	9	P04899	GNAI2_HUMAN Guanine nucleotide-binding protein G(i) subunit alpha-2	Homo sapiens	GNAI2	W6/32
DLITSEVTL	-	9	Q9NZR2	LRP1B_HUMAN Low-density lipoprotein receptor-related protein 1B	Homo sapiens	LRP1B	W6/32
DLKPANILLDEHGH	-	14	P25098	ARBK1_HUMAN Beta-adrenergic receptor kinase 1	Homo sapiens	ADRBK1	BB7.2
DLKPANILLDEHGH	-	14	P25098	ARBK1_HUMAN Beta-adrenergic receptor kinase 1	Homo sapiens	ADRBK1	W6/32
DLLDLLVEAK	-	10	O00571	DDX3X_HUMAN ATP-dependent RNA helicase DDX3X	Homo sapiens	DDX3X	W6/32
DLLSPLLSL	-	9	Q8WUM0	NU133_HUMAN Nuclear pore complex protein Nup133	Homo sapiens	NUP133	BB7.2
DLLSPLLSL	-	9	Q8WUM0	NU133_HUMAN Nuclear pore complex protein Nup133	Homo sapiens	NUP133	W6/32
DLSIQIYQ	-	8	Q9ULV0	MYO5B_HUMAN Unconventional myin-Vb	Homo sapiens	MYO5B	BB7.2
DLSPDDPQVQ	-	10	Q15828	CYTM_HUMAN Cystatin-M	Homo sapiens	CST6	BB7.2
DLSPDDPQVQ	-	10	Q15828	CYTM_HUMAN Cystatin-M	Homo sapiens	CST6	W6/32
DLSPDDPQVQK	-	11	Q15828	CYTM_HUMAN Cystatin-M	Homo sapiens	CST6	BB7.2
DLSVPSISF	-	9	P21817	RYR1_HUMAN Ryanodine receptor 1	Homo sapiens	RYR1	W6/32
DLTALVQMT	M[+16]	9	Q8N3C0	ASCC3_HUMAN Activating signal cointegrator 1 complex subunit 3	Homo sapiens	ASCC3	BB7.2
DLTALVQMT	M[+16]	9	Q8N3C0	ASCC3_HUMAN Activating signal cointegrator 1 complex subunit 3	Homo sapiens	ASCC3	W6/32
DLTDYLMK	M[+16]	8	P60709	ACTB_HUMAN Actin, cytoplasmic 1	Homo sapiens	ACTB	BB7.2
DLTDYLMK	M[+16]	8	P60709	ACTB_HUMAN Actin, cytoplasmic 1	Homo sapiens	ACTB	W6/32
DMSVPAVAKLR	-	11	Q86WA8	LONP2_HUMAN Lon protease homolog 2, peroxisomal	Homo sapiens	LONP2	W6/32
DNCHASKAL	-	9	Q76I76	SSH2_HUMAN Protein phphatase Slingshot homolog 2	Homo sapiens	SSH2	W6/32
DPAGLKVPLL	-	10	Q9UNY4	TTF2_HUMAN Transcription termination factor 2	Homo sapiens	TTF2	BB7.2
DPAGLKVPLL	-	10	Q9UNY4	TTF2_HUMAN Transcription termination factor 2	Homo sapiens	TTF2	W6/32
DPALRRPGR	-	9	Q6PL18	ATAD2_HUMAN ATPase family AAA domain-containing protein 2	Homo sapiens	ATAD2	BB7.2
DPAVHEV	-	7	Q9HCN4	GPN1_HUMAN GPN-loop GTPase 1	Homo sapiens	GPN1	BB7.2
DPAVHEV	-	7	Q9HCN4	GPN1_HUMAN GPN-loop GTPase 1	Homo sapiens	GPN1	W6/32
DPCDS	-	5	Q9HCU4	CELR2_HUMAN Cadherin EGF LAG seven-pass G-type receptor 2	Homo sapiens	CELSR2	BB7.2
DPKGANNQIK	-	10	P30260	CDC27_HUMAN Cell division cycle protein 27 homolog	Homo sapiens	CDC27	W6/32
DPNNIPKA	-	8	Q9BVK2	ALG8_HUMAN Probable dolichyl pyrophphate Glc1Man9GlcNAc2 alpha-1,3-glucyltransferase	Homo sapiens	ALG8	BB7.2
DQDGDGHIT	-	9	Q9NZT1	CALL5_HUMAN Calmodulin-like protein 5	Homo sapiens	CALML5	BB7.2
DQDGGVHIL	-	9	Q8TEM1	PO210_HUMAN Nuclear pore membrane glycoprotein 210	Homo sapiens	NUP210	W6/32
DQKINEV	-	7	P11926	DCOR_HUMAN Ornithine decarboxylase	Homo sapiens	ODC1	BB7.2
DQKINEV	-	7	P11926	DCOR_HUMAN Ornithine decarboxylase	Homo sapiens	ODC1	W6/32
DQLKEYLF	-	8	O95219	SNX4_HUMAN Sorting nexin-4	Homo sapiens	SNX4	W6/32
DQLKVHGF	-	8	P41567	EIF1_HUMAN Eukaryotic translation initiation factor 1	Homo sapiens	EIF1	W6/32
DQNKKNELI	-	9	Q9H000	MKRN2_HUMAN Probable E3 ubiquitin-protein ligase makorin-2	Homo sapiens	MKRN2	W6/32
DQPTQTV	-	7	Q99613	EIF3C_HUMAN Eukaryotic translation initiation factor 3 subunit C	Homo sapiens	EIF3C	BB7.2
DQVANSAFVER	-	11	P07900	HS90A_HUMAN Heat shock protein HSP 90-alpha	Homo sapiens	HSP90AA1	BB7.2
DQVANSAFVER	-	11	P07900	HS90A_HUMAN Heat shock protein HSP 90-alpha	Homo sapiens	HSP90AA1	W6/32
DRILPRLQAR	-	10	Q99741	CDC6_HUMAN Cell division control protein 6 homolog	Homo sapiens	CDC6	BB7.2
DRILPRLQAR	-	10	Q99741	CDC6_HUMAN Cell division control protein 6 homolog	Homo sapiens	CDC6	W6/32
DSCDCSEG	-	8	Q96T68	SETB2_HUMAN Histone-lysine N-methyltransferase SETDB2	Homo sapiens	SETDB2	W6/32
DSCEDMSC	-	8	Q16589	CCNG2_HUMAN Cyclin-G2	Homo sapiens	CCNG2	W6/32
DSGDGVTHTV	-	10	P60709	ACTB_HUMAN Actin, cytoplasmic 1	Homo sapiens	ACTB	BB7.2
DSGHWGSSGSQ	-	11	P20930	FILA_HUMAN Filaggrin	Homo sapiens	FLG	BB7.2
DSKIVQV	-	7	P52294	IMA5_HUMAN Importin subunit alpha-5	Homo sapiens	KPNA1	BB7.2
DSKIVQV	-	7	P52294	IMA5_HUMAN Importin subunit alpha-5	Homo sapiens	KPNA1	W6/32
DSLLQDGEFSMDLR	M[+16]	14	P07737	PROF1_HUMAN Profilin-1	Homo sapiens	PFN1	BB7.2
DSLLQDGEFSMDLR	M[+16]	14	P07737	PROF1_HUMAN Profilin-1	Homo sapiens	PFN1	W6/32
DSSEEKFLR	-	9	P02808	STAT_HUMAN Statherin	Homo sapiens	STATH	W6/32
DSTLIMQLLR	M[+16]	10	P62258	1433E_HUMAN 14-3-3 protein epsilon	Homo sapiens	YWHAE	W6/32
DSVVVHVY	-	8	O94966	UBP19_HUMAN Ubiquitin carboxyl-terminal hydrolase 19	Homo sapiens	USP19	W6/32
DSYVGDEAQSK	-	11	P63261	ACTG_HUMAN Actin, cytoplasmic 2	Homo sapiens	ACTG1	BB7.2
DSYVGDEAQSK	-	11	P63261	ACTG_HUMAN Actin, cytoplasmic 2	Homo sapiens	ACTG1	W6/32
DTGRPSTTV	-	9	Q02413	DSG1_HUMAN Desmoglein-1	Homo sapiens	DSG1	W6/32
DTGRPSTTVRY	-	11	Q02413	DSG1_HUMAN Desmoglein-1	Homo sapiens	DSG1	BB7.2
DTGRPSTTVRY	-	11	Q02413	DSG1_HUMAN Desmoglein-1	Homo sapiens	DSG1	W6/32
DTGTSLMVG	-	9	P07339	CATD_HUMAN Cathepsin D	Homo sapiens	CTSD	BB7.2
DTLVKSGMY	M[+16]	9	A6NHR9	SMHD1_HUMAN Structural maintenance of chromomes flexible hinge domain-containing protein 1	Homo sapiens	SMCHD1	W6/32
DTNADKQL	-	8	P06702	S10A9_HUMAN Protein S100-A9	Homo sapiens	S100A9	BB7.2
DTNADKQL	-	8	P06702	S10A9_HUMAN Protein S100-A9	Homo sapiens	S100A9	W6/32
DTNADKQLS	-	9	P06702	S10A9_HUMAN Protein S100-A9	Homo sapiens	S100A9	BB7.2
DTNADKQLSF	-	10	P06702	S10A9_HUMAN Protein S100-A9	Homo sapiens	S100A9	BB7.2
DTNADKQLSF	-	10	P06702	S10A9_HUMAN Protein S100-A9	Homo sapiens	S100A9	W6/32
DTNADKQLSFEE	-	12	P06702	S10A9_HUMAN Protein S100-A9	Homo sapiens	S100A9	W6/32
DTNADKQLSFEEF	-	13	P06702	S10A9_HUMAN Protein S100-A9	Homo sapiens	S100A9	BB7.2
DTQPKKV	-	7	P15923	TFE2_HUMAN Transcription factor E2-alpha	Homo sapiens	TCF3	BB7.2
DTQPKKV	-	7	P15923	TFE2_HUMAN Transcription factor E2-alpha	Homo sapiens	TCF3	W6/32
DVIRHGADAV	-	10	Q6E0U4	DMKN_HUMAN Dermokine	Homo sapiens	DMKN	BB7.2
DVIRHGADAV	-	10	Q6E0U4	DMKN_HUMAN Dermokine	Homo sapiens	DMKN	W6/32
DYGHTGYGPSGGS	-	13	Q5D862	FILA2_HUMAN Filaggrin-2	Homo sapiens	FLG2	W6/32
EAGAPGHKGSKG	-	12	P39060	COIA1_HUMAN Collagen alpha-1(XVIII) chain	Homo sapiens	COL18A1	W6/32
EAGEA	-	5	A2VEC9	SSPO_HUMAN SCO-spondin	Homo sapiens	SSPO	BB7.2
EAGGAAGSKVSEAL	-	14	Q6E0U4	DMKN_HUMAN Dermokine	Homo sapiens	DMKN	BB7.2
EAGGAAGSKVSEAL	-	14	Q6E0U4	DMKN_HUMAN Dermokine	Homo sapiens	DMKN	W6/32
EAGGAAGSKVSEALGQG	-	17	Q6E0U4	DMKN_HUMAN Dermokine	Homo sapiens	DMKN	W6/32
EAGGAAGSKVSEALGQGT	-	18	Q6E0U4	DMKN_HUMAN Dermokine	Homo sapiens	DMKN	BB7.2
EAGGAAGSKVSEALGQGT	-	18	Q6E0U4	DMKN_HUMAN Dermokine	Homo sapiens	DMKN	W6/32
EAGQFGHDIHHTAGQAGKEG	-	20	Q6UWP8	SBSN_HUMAN Suprabasin	Homo sapiens	SBSN	BB7.2
EAGQFGHDIHHTAGQAGKEG	-	20	Q6UWP8	SBSN_HUMAN Suprabasin	Homo sapiens	SBSN	W6/32
EAGRSPVDSL	-	10	Q06413	MEF2C_HUMAN Myocyte-specific enhancer factor 2C	Homo sapiens	MEF2C	BB7.2
EAIEAKAALK	-	10	P12270	TPR_HUMAN Nucleoprotein TPR	Homo sapiens	TPR	BB7.2
EAKKLLGLGQKHLV	-	14	P49321	NASP_HUMAN Nuclear autoantigenic sperm protein	Homo sapiens	NASP	BB7.2
EALEDLHMV	-	9	O14513	NCKP5_HUMAN Nck-associated protein 5	Homo sapiens	NCKAP5	BB7.2
EALELR	-	6	P06733	ENOA_HUMAN Alpha-enolase	Homo sapiens	ENO1	BB7.2
EALELR	-	6	P06733	ENOA_HUMAN Alpha-enolase	Homo sapiens	ENO1	W6/32
EALGVLEA	-	8	Q9BXJ7	AMNLS_HUMAN Protein amnionless	Homo sapiens	AMN	BB7.2
EALKSGHFV	-	9	Q96L91	EP400_HUMAN E1A-binding protein p400	Homo sapiens	EP400	W6/32
EALLLPTGV	-	9	Q9UIL8	PHF11_HUMAN PHD finger protein 11	Homo sapiens	PHF11	BB7.2
EAMRIGAEV	-	9	P06733	ENOA_HUMAN Alpha-enolase	Homo sapiens	ENO1	W6/32
EAMRIGAEV	M[+16]	9	P06733	ENOA_HUMAN Alpha-enolase	Homo sapiens	ENO1	BB7.2
EAPKNSPSI	-	9	Q8IWV8	UBR2_HUMAN E3 ubiquitin-protein ligase UBR2	Homo sapiens	UBR2	BB7.2
EAPKNSPSI	-	9	Q8IWV8	UBR2_HUMAN E3 ubiquitin-protein ligase UBR2	Homo sapiens	UBR2	W6/32
EAVAVAAAV	-	9	P54802	ANAG_HUMAN Alpha-N-acetylglucaminidase	Homo sapiens	NAGLU	BB7.2
EAVAVAAAV	-	9	P54802	ANAG_HUMAN Alpha-N-acetylglucaminidase	Homo sapiens	NAGLU	W6/32
EAWLNVTV	-	8	P98161	PKD1_HUMAN Polycystin-1	Homo sapiens	PKD1	BB7.2
EDAVLPVAL	-	9	Q6P2D8	XRRA1_HUMAN X-ray radiation resistance-associated protein 1	Homo sapiens	XRRA1	W6/32
EDGGGVGHRTV	-	11	A6NHR9	SMHD1_HUMAN Structural maintenance of chromomes flexible hinge domain-containing protein 1	Homo sapiens	SMCHD1	W6/32
EDIVVPVY	-	8	P51784	UBP11_HUMAN Ubiquitin carboxyl-terminal hydrolase 11	Homo sapiens	USP11	W6/32
EDKADLVKY	-	9	P55259	GP2_HUMAN Pancreatic secretory granule membrane major glycoprotein GP2	Homo sapiens	GP2	W6/32
EDKRLLLV	-	8	P23229	ITA6_HUMAN Integrin alpha-6	Homo sapiens	ITGA6	W6/32
EDLLKEHY	-	8	P15531	NDKA_HUMAN Nucleide diphphate kinase A	Homo sapiens	NME1	W6/32
EDLVAIGY	-	8	Q8TEQ6	GEMI5_HUMAN Gem-associated protein 5	Homo sapiens	GEMIN5	W6/32
EDLVKLKI	-	8	Q9C0E4	GRIP2_HUMAN Glutamate receptor-interacting protein 2	Homo sapiens	GRIP2	W6/32
EDMSQSGPSGS	-	11	Q14684	RRP1B_HUMAN Ribomal RNA processing protein 1 homolog B	Homo sapiens	RRP1B	W6/32
EDMSQSGPSGS	M[+16]	11	Q14684	RRP1B_HUMAN Ribomal RNA processing protein 1 homolog B	Homo sapiens	RRP1B	W6/32
EDPGKDLDHI	-	10	O60763	USO1_HUMAN General vesicular transport factor p115	Homo sapiens	USO1	W6/32
EDQGGWEL	-	8	Q68CQ1	MROH7_HUMAN Maestro heat-like repeat-containing protein family member 7	Homo sapiens	MROH7	W6/32
EDQTEYLEER	-	10	P08238	HS90B_HUMAN Heat shock protein HSP 90-beta	Homo sapiens	HSP90AB1	BB7.2
EDQTEYLEER	-	10	P08238	HS90B_HUMAN Heat shock protein HSP 90-beta	Homo sapiens	HSP90AB1	W6/32
EDQVIYAAR	-	9	Q9NVH0	EXD2_HUMAN Exonuclease 3'-5' domain-containing protein 2	Homo sapiens	EXD2	W6/32
EDTQLWISF	-	9	Q8NGI2	O52N4_HUMAN Olfactory receptor 52N4	Homo sapiens	OR52N4	BB7.2
EDVNEAI	-	7	P33993	MCM7_HUMAN DNA replication licensing factor MCM7	Homo sapiens	MCM7	W6/32
EDVPLRPPE	-	9	Q2VWP7	PRTG_HUMAN Protogenin	Homo sapiens	PRTG	W6/32
EEAAVVEY	-	8	Q9NYB9	ABI2_HUMAN Abl interactor 2	Homo sapiens	ABI2	W6/32
EEAAVVQY	-	8	Q8IZP0	ABI1_HUMAN Abl interactor 1	Homo sapiens	ABI1	W6/32
EEAEIIRKY	-	9	P09874	PARP1_HUMAN Poly [ADP-ribe] polymerase 1	Homo sapiens	PARP1	W6/32
EEAENTLQSFR	-	11	P08670	VIME_HUMAN Vimentin	Homo sapiens	VIM	BB7.2
EEAENTLQSFR	-	11	P08670	VIME_HUMAN Vimentin	Homo sapiens	VIM	W6/32
EEAHLNTSF	-	9	Q9H8S9	MOB1A_HUMAN MOB kinase activator 1A	Homo sapiens	MOB1A	W6/32
EEAIAVTM	-	8	O95071	UBR5_HUMAN E3 ubiquitin-protein ligase UBR5	Homo sapiens	UBR5	W6/32
EEAIAVTM	M[+16]	8	O95071	UBR5_HUMAN E3 ubiquitin-protein ligase UBR5	Homo sapiens	UBR5	W6/32
EEALAIAM	M[+16]	8	Q13233	M3K1_HUMAN Mitogen-activated protein kinase kinase kinase 1	Homo sapiens	MAP3K1	W6/32
EEANNDLENKIQ	-	12	P35527	K1C9_HUMAN Keratin, type I cytkeletal 9	Homo sapiens	KRT9	BB7.2
EEANNDLENKIQ	-	12	P35527	K1C9_HUMAN Keratin, type I cytkeletal 9	Homo sapiens	KRT9	W6/32
EEAPKFLAF	-	9	O75865	TPC6A_HUMAN Trafficking protein particle complex subunit 6A	Homo sapiens	TRAPPC6A	W6/32
EEAQLPRL	-	8	Q96CT7	CC124_HUMAN Coiled-coil domain-containing protein 124	Homo sapiens	CCDC124	W6/32
EEARPLVEF	-	9	P25098	ARBK1_HUMAN Beta-adrenergic receptor kinase 1	Homo sapiens	ADRBK1	W6/32
EEARPLVEFY	-	10	P25098	ARBK1_HUMAN Beta-adrenergic receptor kinase 1	Homo sapiens	ADRBK1	W6/32
EEASLLHQ	-	8	Q01082	SPTB2_HUMAN Spectrin beta chain, non-erythrocytic 1	Homo sapiens	SPTBN1	W6/32
EEASLLHQF	-	9	Q01082	SPTB2_HUMAN Spectrin beta chain, non-erythrocytic 1	Homo sapiens	SPTBN1	W6/32
EEASMGASY	-	9	Q9BXW9	FACD2_HUMAN Fanconi anemia group D2 protein	Homo sapiens	FANCD2	W6/32
EEASMGASY	M[+16]	9	Q9BXW9	FACD2_HUMAN Fanconi anemia group D2 protein	Homo sapiens	FANCD2	W6/32
EEDPAHAF	-	8	Q9H0K1	SIK2_HUMAN Serine/threonine-protein kinase SIK2	Homo sapiens	SIK2	W6/32
EEEEDFGEEAEEEA	-	14	P07437	TBB5_HUMAN Tubulin beta chain	Homo sapiens	TUBB	W6/32
EEEILLNSY	-	9	Q14181	DPOA2_HUMAN DNA polymerase alpha subunit B	Homo sapiens	POLA2	W6/32
EEEKLQAAF	-	9	Q9Y6G5	COMDA_HUMAN COMM domain-containing protein 10	Homo sapiens	COMMD10	W6/32
EEFAAALY	-	8	Q5T4S7	UBR4_HUMAN E3 ubiquitin-protein ligase UBR4	Homo sapiens	UBR4	W6/32
EEFDARWVTY	-	10	P20674	COX5A_HUMAN Cytochrome c oxidase subunit 5A, mitochondrial	Homo sapiens	COX5A	W6/32
EEFELLGKAY	-	10	Q99613	EIF3C_HUMAN Eukaryotic translation initiation factor 3 subunit C	Homo sapiens	EIF3C	W6/32
EEFETIERF	-	9	O14646	CHD1_HUMAN Chromodomain-helicase-DNA-binding protein 1	Homo sapiens	CHD1	W6/32
EEFEYQRSY	-	9	Q8WUY9	DEP1B_HUMAN DEP domain-containing protein 1B	Homo sapiens	DEPDC1B	W6/32
EEFGQAFSF	-	9	P20036	DPA1_HUMAN HLA class II histocompatibility antigen, DP alpha 1 chain	Homo sapiens	HLA-DPA1	W6/32
EEFGRFASF	-	9	P01903	DRA_HUMAN HLA class II histocompatibility antigen, DR alpha chain	Homo sapiens	HLA-DRA	W6/32
EEFKDFNKY	-	9	O94953	KDM4B_HUMAN Lysine-specific demethylase 4B	Homo sapiens	KDM4B	W6/32
EEFKVKLY	-	8	O43719	HTSF1_HUMAN HIV Tat-specific factor 1	Homo sapiens	HTATSF1	W6/32
EEFLFRTAL	-	9	Q9P2M4	TBC14_HUMAN TBC1 domain family member 14	Homo sapiens	TBC1D14	W6/32
EEFLSKVSI	-	9	P10644	KAP0_HUMAN cAMP-dependent protein kinase type I-alpha regulatory subunit	Homo sapiens	PRKAR1A	W6/32
EEFRASEL	-	8	O60306	AQR_HUMAN Intron-binding protein aquarius	Homo sapiens	AQR	W6/32
EEFREFNKY	-	9	Q9H3R0	KDM4C_HUMAN Lysine-specific demethylase 4C	Homo sapiens	KDM4C	W6/32
EEFRFNFF	-	8	Q9H7E9	CH033_HUMAN UPF0488 protein C8orf33	Homo sapiens	C8orf33	W6/32
EEFSYGYSL	-	9	Q00839	HNRPU_HUMAN Heterogeneous nuclear ribonucleoprotein U	Homo sapiens	HNRNPU	W6/32
EEFTVARL	-	8	P33176	KINH_HUMAN Kinesin-1 heavy chain	Homo sapiens	KIF5B	W6/32
EEFTVRDGY	-	9	Q06330	SUH_HUMAN Recombining binding protein suppressor of hairless	Homo sapiens	RBPJ	W6/32
EEFYRVYPY	-	9	Q14566	MCM6_HUMAN DNA replication licensing factor MCM6	Homo sapiens	MCM6	W6/32
EEGFVRLY	-	8	Q9NZJ0	DTL_HUMAN Denticleless protein homolog	Homo sapiens	DTL	W6/32
EEGKGAVY	-	8	P20618	PSB1_HUMAN Proteasome subunit beta type-1	Homo sapiens	PSMB1	W6/32
EEGLVSQY	-	8	Q8WTT2	NOC3L_HUMAN Nucleolar complex protein 3 homolog	Homo sapiens	NOC3L	W6/32
EEGRVFVY	-	8	P13612	ITA4_HUMAN Integrin alpha-4	Homo sapiens	ITGA4	W6/32
EEGYVPTSY	-	9	Q96RU3	FNBP1_HUMAN Formin-binding protein 1	Homo sapiens	FNBP1	W6/32
EEHELPVL	-	8	O75995	SASH3_HUMAN SAM and SH3 domain-containing protein 3	Homo sapiens	SASH3	W6/32
EEHEVAVL	-	8	P13164	IFM1_HUMAN Interferon-induced transmembrane protein 1	Homo sapiens	IFITM1	W6/32
EEIEGFRY	-	8	Q9NY93	DDX56_HUMAN Probable ATP-dependent RNA helicase DDX56	Homo sapiens	DDX56	W6/32
EEIHATGF	-	8	P55786	PSA_HUMAN Puromycin-sensitive aminopeptidase	Homo sapiens	NPPS	W6/32
EEIIIAEY	-	8	Q9Y5A7	NUB1_HUMAN NEDD8 ultimate buster 1	Homo sapiens	NUB1	W6/32
EEIIVKAM	-	8	P86790	CCZ1B_HUMAN Vacuolar fusion protein CCZ1 homolog B	Homo sapiens	CCZ1B	W6/32
EEIIVKAM	M[+16]	8	P86790	CCZ1B_HUMAN Vacuolar fusion protein CCZ1 homolog B	Homo sapiens	CCZ1B	W6/32
EEILLNSY	-	8	Q14181	DPOA2_HUMAN DNA polymerase alpha subunit B	Homo sapiens	POLA2	W6/32
EEILSVAY	-	8	Q9NR30	DDX21_HUMAN Nucleolar RNA helicase 2	Homo sapiens	DDX21	W6/32
EEIPTHSF	-	8	Q86UB9	TM135_HUMAN Transmembrane protein 135	Homo sapiens	TMEM135	W6/32
EEIYAPKL	-	8	O96020	CCNE2_HUMAN G1/S-specific cyclin-E2	Homo sapiens	CCNE2	W6/32
EEKALIETY	-	9	Q8NG31	CASC5_HUMAN Protein CASC5	Homo sapiens	CASC5	W6/32
EEKEFISY	-	8	Q14204	DYHC1_HUMAN Cytoplasmic dynein 1 heavy chain 1	Homo sapiens	DYNC1H1	W6/32
EEKMMLITQAKEAE	-	14	Q96Q89	KI20B_HUMAN Kinesin-like protein KIF20B	Homo sapiens	KIF20B	W6/32
EEKTMPTTF	M[+16]	9	Q9NWL6	ASND1_HUMAN Asparagine synthetase domain-containing protein 1	Homo sapiens	ASNSD1	W6/32
EELEKLQQY	-	9	Q9ULW0	TPX2_HUMAN Targeting protein for Xklp2	Homo sapiens	TPX2	W6/32
EELEQKYTY	-	9	P42224	STAT1_HUMAN Signal transducer and activator of transcription 1-alpha/beta	Homo sapiens	STAT1	W6/32
EELGHTETY	-	9	Q9Y2G9	SBNO2_HUMAN Protein strawberry notch homolog 2	Homo sapiens	SBNO2	W6/32
EELIVVTSY	-	9	Q9UEE5	ST17A_HUMAN Serine/threonine-protein kinase 17A	Homo sapiens	STK17A	W6/32
EELPHIHAF	-	9	Q9H3K6	BOLA2_HUMAN BolA-like protein 2	Homo sapiens	BOLA2	W6/32
EELQQKVSY	-	9	P40763	STAT3_HUMAN Signal transducer and activator of transcription 3	Homo sapiens	STAT3	W6/32
EELQVANY	-	8	P13674	P4HA1_HUMAN Prolyl 4-hydroxylase subunit alpha-1	Homo sapiens	P4HA1	W6/32
EELRVDHY	-	8	Q9UBU7	DBF4A_HUMAN Protein DBF4 homolog A	Homo sapiens	DBF4	W6/32
EELTMAMSY	-	9	Q13501	SQSTM_HUMAN Sequestome-1	Homo sapiens	SQSTM1	W6/32
EEMEAYRM	-	8	O95391	SLU7_HUMAN Pre-mRNA-splicing factor SLU7	Homo sapiens	SLU7	W6/32
EEMEFQRF	-	8	Q9NRF9	DPOE3_HUMAN DNA polymerase epsilon subunit 3	Homo sapiens	POLE3	W6/32
EEMEFQRF	M[+16]	8	Q9NRF9	DPOE3_HUMAN DNA polymerase epsilon subunit 3	Homo sapiens	POLE3	W6/32
EEMEWFNNY	-	9	Q14691	PSF1_HUMAN DNA replication complex GINS protein PSF1	Homo sapiens	GINS1	W6/32
EEMFASRF	-	8	Q9BTL3	RAM_HUMAN RNMT-activating mini protein	Homo sapiens	FAM103A1	W6/32
EEMGHAETY	M[+16]	9	A3KN83	SBNO1_HUMAN Protein strawberry notch homolog 1	Homo sapiens	SBNO1	W6/32
EENFAVEA	-	8	P08670	VIME_HUMAN Vimentin	Homo sapiens	VIM	W6/32
EENPIVLEF	-	9	Q9BWU0	NADAP_HUMAN Kanadaptin	Homo sapiens	SLC4A1AP	W6/32
EENQIVSSY	-	9	Q9Y2G2	CARD8_HUMAN Caspase recruitment domain-containing protein 8	Homo sapiens	CARD8	W6/32
EENTLVQNY	-	9	O14981	BTAF1_HUMAN TATA-binding protein-associated factor 172	Homo sapiens	BTAF1	W6/32
EEPKLK	-	6	P49754	VPS41_HUMAN Vacuolar protein sorting-associated protein 41 homolog	Homo sapiens	VPS41	BB7.2
EEQAFHVSY	-	9	Q15633	TRBP2_HUMAN RISC-loading complex subunit TARBP2	Homo sapiens	TARBP2	W6/32
EEQELEKSM	-	9	Q9ULW0	TPX2_HUMAN Targeting protein for Xklp2	Homo sapiens	TPX2	W6/32
EEQELEKSM	M[+16]	9	Q9ULW0	TPX2_HUMAN Targeting protein for Xklp2	Homo sapiens	TPX2	W6/32
EEQEVAML	-	8	Q01629	IFM2_HUMAN Interferon-induced transmembrane protein 2	Homo sapiens	IFITM2	W6/32
EEQEVAML	M[+16]	8	Q01629	IFM2_HUMAN Interferon-induced transmembrane protein 2	Homo sapiens	IFITM2	W6/32
EEQIAYAM	-	8	P55036	PSMD4_HUMAN 26S proteasome non-ATPase regulatory subunit 4	Homo sapiens	PSMD4	W6/32
EEQIAYAM	M[+16]	8	P55036	PSMD4_HUMAN 26S proteasome non-ATPase regulatory subunit 4	Homo sapiens	PSMD4	W6/32
EEQKVVAF	-	8	Q9UQ90	SPG7_HUMAN Paraplegin	Homo sapiens	SPG7	W6/32
EEQLQQIRAE	-	10	P13645	K1C10_HUMAN Keratin, type I cytkeletal 10	Homo sapiens	KRT10	BB7.2
EEQLQQIRAE	-	10	P13645	K1C10_HUMAN Keratin, type I cytkeletal 10	Homo sapiens	KRT10	W6/32
EERADLIAY	-	9	P99999	CYC_HUMAN Cytochrome c	Homo sapiens	CYCS	W6/32
EERVINEEY	-	9	Q09028	RBBP4_HUMAN Histone-binding protein RBBP4	Homo sapiens	RBBP4	W6/32
EERYFISH	-	8	P31350	RIR2_HUMAN Ribonucleide-diphphate reductase subunit M2	Homo sapiens	RRM2	W6/32
EESAVTVMF	-	9	Q9NZL9	MAT2B_HUMAN Methionine adenyltransferase 2 subunit beta	Homo sapiens	MAT2B	W6/32
EESAVTVMF	M[+16]	9	Q9NZL9	MAT2B_HUMAN Methionine adenyltransferase 2 subunit beta	Homo sapiens	MAT2B	W6/32
EESDLSRQY	-	9	Q12789	TF3C1_HUMAN General transcription factor 3C polypeptide 1	Homo sapiens	GTF3C1	W6/32
EETVFYGL	-	8	P43490	NAMPT_HUMAN Nicotinamide phphoribyltransferase	Homo sapiens	NAMPT	W6/32
EETVVPKTF	-	9	P17097	ZNF7_HUMAN Zinc finger protein 7	Homo sapiens	ZNF7	W6/32
EEVDGKADGAEAKPAE	-	16	P35579	MYH9_HUMAN Myin-9	Homo sapiens	MYH9	W6/32
EEVDVTPTF	-	9	P38919	IF4A3_HUMAN Eukaryotic initiation factor 4A-III	Homo sapiens	EIF4A3	W6/32
EEVEMTRM	-	8	Q10713	MPPA_HUMAN Mitochondrial-processing peptidase subunit alpha	Homo sapiens	PMPCA	W6/32
EEVESRAY	-	8	Q5T3I0	GPTC4_HUMAN G patch domain-containing protein 4	Homo sapiens	GPATCH4	W6/32
EEVETFAF	-	8	P08238	HS90B_HUMAN Heat shock protein HSP 90-beta	Homo sapiens	HSP90AB1	W6/32
EEVIFPNNF	-	9	P28749	RBL1_HUMAN Retinoblastoma-like protein 1	Homo sapiens	RBL1	W6/32
EEVIVTEV	-	8	Q02952	AKA12_HUMAN A-kinase anchor protein 12	Homo sapiens	AKAP12	W6/32
EEVLIHGVSY	-	10	Q53GT1	KLH22_HUMAN Kelch-like protein 22	Homo sapiens	KLHL22	W6/32
EEVLIPDQKY	-	10	Q9UKT7	FBXL3_HUMAN F-box/LRR-repeat protein 3	Homo sapiens	FBXL3	W6/32
EEVLRGLGKLILKRS	-	15	Q9NU22	MDN1_HUMAN Midasin	Homo sapiens	MDN1	BB7.2
EEVLRGLGKLILKRS	-	15	Q9NU22	MDN1_HUMAN Midasin	Homo sapiens	MDN1	W6/32
EEWILTGSY	-	9	Q9GZL7	WDR12_HUMAN Ribome biogenesis protein WDR12	Homo sapiens	WDR12	W6/32
EEWKFDTL	-	8	P38919	IF4A3_HUMAN Eukaryotic initiation factor 4A-III	Homo sapiens	EIF4A3	W6/32
EEWKGYVV	-	8	P62753	RS6_HUMAN 40S ribomal protein S6	Homo sapiens	RPS6	W6/32
EEWSFFHAY	-	9	Q9NPC2	KCNK9_HUMAN Potassium channel subfamily K member 9	Homo sapiens	KCNK9	W6/32
EEYEARENF	-	9	O60566	BUB1B_HUMAN Mitotic checkpoint serine/threonine-protein kinase BUB1 beta	Homo sapiens	BUB1B	W6/32
EEYQSLIRY	-	9	Q9Y3C8	UFC1_HUMAN Ubiquitin-fold modifier-conjugating enzyme 1	Homo sapiens	UFC1	W6/32
EEYSNTRAY	-	9	Q8N884	CGAS_HUMAN Cyclic GMP-AMP synthase	Homo sapiens	MB21D1	W6/32
EFKLEAHRI	-	9	Q5VY09	IER5_HUMAN Immediate early response gene 5 protein	Homo sapiens	IER5	W6/32
EFLLLTELCKGQLV	-	14	O14976	GAK_HUMAN Cyclin-G-associated kinase	Homo sapiens	GAK	W6/32
EFPPKN	-	6	Q969L4	LSM10_HUMAN U7 snRNA-associated Sm-like protein LSm10	Homo sapiens	LSM10	BB7.2
EFPTLKAAGGQ	-	11	Q5JSZ5	PRC2B_HUMAN Protein PRRC2B	Homo sapiens	PRRC2B	BB7.2
EFPTLKAAGGQ	-	11	Q5JSZ5	PRC2B_HUMAN Protein PRRC2B	Homo sapiens	PRRC2B	W6/32
EFRECREEILK	-	11	P78527	PRKDC_HUMAN DNA-dependent protein kinase catalytic subunit	Homo sapiens	PRKDC	BB7.2
EFRECREEILK	-	11	P78527	PRKDC_HUMAN DNA-dependent protein kinase catalytic subunit	Homo sapiens	PRKDC	W6/32
EFSDRKDL	-	8	Q9UPN3	MACF1_HUMAN Microtubule-actin crs-linking factor 1, isoforms 1/2/3/5	Homo sapiens	MACF1	BB7.2
EFVEPFLKD	-	9	Q6P2Q9	PRP8_HUMAN Pre-mRNA-processing-splicing factor 8	Homo sapiens	PRPF8	BB7.2
EGIKSGRMI	-	9	Q12996	CSTF3_HUMAN Cleavage stimulation factor subunit 3	Homo sapiens	CSTF3	W6/32
EGKITVKEV	-	9	O60437	PEPL_HUMAN Periplakin	Homo sapiens	PPL	BB7.2
EGLELLK	-	7	P06733	ENOA_HUMAN Alpha-enolase	Homo sapiens	ENO1	BB7.2
EGLELLK	-	7	P06733	ENOA_HUMAN Alpha-enolase	Homo sapiens	ENO1	W6/32
EGLELPEDEEEK	-	12	P08238	HS90B_HUMAN Heat shock protein HSP 90-beta	Homo sapiens	HSP90AB1	BB7.2
EGLELPEDEEEK	-	12	P08238	HS90B_HUMAN Heat shock protein HSP 90-beta	Homo sapiens	HSP90AB1	W6/32
EGLGPTVIV	-	9	Q03468	ERCC6_HUMAN DNA excision repair protein ERCC-6	Homo sapiens	ERCC6	BB7.2
EGSYLAHTQGK	-	11	Q15428	SF3A2_HUMAN Splicing factor 3A subunit 2	Homo sapiens	SF3A2	W6/32
EGVALTVTGV	-	10	Q14254	FLOT2_HUMAN Flotillin-2	Homo sapiens	FLOT2	BB7.2
EGVALTVTGV	-	10	Q14254	FLOT2_HUMAN Flotillin-2	Homo sapiens	FLOT2	W6/32
EHAGVISVL	-	9	O43504	LTOR5_HUMAN Ragulator complex protein LAMTOR5	Homo sapiens	LAMTOR5	BB7.2
EHAGVISVL	-	9	O43504	LTOR5_HUMAN Ragulator complex protein LAMTOR5	Homo sapiens	LAMTOR5	W6/32
EHAHNMRVM	-	9	P13639	EF2_HUMAN Elongation factor 2	Homo sapiens	EEF2	W6/32
EHAHNMRVM	M[+16]	9	P13639	EF2_HUMAN Elongation factor 2	Homo sapiens	EEF2	W6/32
EHAKAVVSL	-	9	Q8TD31	CCHCR_HUMAN Coiled-coil alpha-helical rod protein 1	Homo sapiens	CCHCR1	W6/32
EHALLAYTLGVK	-	12	P68104	EF1A1_HUMAN Elongation factor 1-alpha 1	Homo sapiens	EEF1A1	BB7.2
EHALLAYTLGVK	-	12	P68104	EF1A1_HUMAN Elongation factor 1-alpha 1	Homo sapiens	EEF1A1	W6/32
EHALTSGTI	-	9	Q15369	ELOC_HUMAN Transcription elongation factor B polypeptide 1	Homo sapiens	TCEB1	W6/32
EHAPAPQEV	-	9	Q16656	NRF1_HUMAN Nuclear respiratory factor 1	Homo sapiens	NRF1	W6/32
EHAPIRSSL	-	9	O75592	MYCB2_HUMAN E3 ubiquitin-protein ligase MYCBP2	Homo sapiens	MYCBP2	W6/32
EHARPQTTL	-	9	P42765	THIM_HUMAN 3-ketoacyl-CoA thiolase, mitochondrial	Homo sapiens	ACAA2	W6/32
EHDPRVITV	-	9	A0PJE2	DHR12_HUMAN Dehydrogenase/reductase SDR family member 12	Homo sapiens	DHRS12	W6/32
EHDPSSIYL	-	9	Q9P2D3	HTR5B_HUMAN HEAT repeat-containing protein 5B	Homo sapiens	HEATR5B	W6/32
EHEKALHIL	-	9	Q8WUH2	TGFA1_HUMAN Transforming growth factor-beta receptor-associated protein 1	Homo sapiens	TGFBRAP1	W6/32
EHEPETHTL	-	9	Q9NQV6	PRD10_HUMAN PR domain zinc finger protein 10	Homo sapiens	PRDM10	W6/32
EHFEKAIEL	-	9	Q96DB5	RMD1_HUMAN Regulator of microtubule dynamics protein 1	Homo sapiens	RMDN1	W6/32
EHFKTSPKI	-	9	Q15034	HERC3_HUMAN Probable E3 ubiquitin-protein ligase HERC3	Homo sapiens	HERC3	W6/32
EHFPQAYSV	-	9	Q9H3S7	PTN23_HUMAN Tyrine-protein phphatase non-receptor type 23	Homo sapiens	PTPN23	W6/32
EHGPNPIL	-	8	Q8WUI4	HDAC7_HUMAN Histone deacetylase 7	Homo sapiens	HDAC7	W6/32
EHGSQPEL	-	8	Q8TEQ6	GEMI5_HUMAN Gem-associated protein 5	Homo sapiens	GEMIN5	W6/32
EHHEAVEAL	-	9	Q14160	SCRIB_HUMAN Protein scribble homolog	Homo sapiens	SCRIB	W6/32
EHIAASVSI	-	9	P46379	BAG6_HUMAN Large proline-rich protein BAG6	Homo sapiens	BAG6	W6/32
EHIAKLAEA	-	9	Q96T58	MINT_HUMAN Msx2-interacting protein	Homo sapiens	SN	W6/32
EHIATSSAV	-	9	Q96QK1	VPS35_HUMAN Vacuolar protein sorting-associated protein 35	Homo sapiens	VPS35	W6/32
EHIESRTL	-	8	Q99541	PLIN2_HUMAN Perilipin-2	Homo sapiens	PLIN2	W6/32
EHIHQAVRL	-	9	P49641	MA2A2_HUMAN Alpha-mannidase 2x	Homo sapiens	MAN2A2	W6/32
EHIKKLTSL	-	9	Q8TDW0	LRC8C_HUMAN Volume-regulated anion channel subunit LRRC8C	Homo sapiens	LRRC8C	W6/32
EHINSVSAM	-	9	Q14204	DYHC1_HUMAN Cytoplasmic dynein 1 heavy chain 1	Homo sapiens	DYNC1H1	W6/32
EHIPESPYL	-	9	O75369	FLNB_HUMAN Filamin-B	Homo sapiens	FLNB	W6/32
EHIVPNAEL	-	9	P28562	DUS1_HUMAN Dual specificity protein phphatase 1	Homo sapiens	DUSP1	W6/32
EHLPVSAEI	-	9	Q9NQC8	IFT46_HUMAN Intraflagellar transport protein 46 homolog	Homo sapiens	IFT46	W6/32
EHMPSGESL	-	9	Q6PHR2	ULK3_HUMAN Serine/threonine-protein kinase ULK3	Homo sapiens	ULK3	W6/32
EHMQGSGSL	-	9	Q63HN8	RN213_HUMAN E3 ubiquitin-protein ligase RNF213	Homo sapiens	RNF213	W6/32
EHNSPISSV	-	9	Q92794	KAT6A_HUMAN Histone acetyltransferase KAT6A	Homo sapiens	KAT6A	W6/32
EHRDDELY	-	8	Q4J6C6	PPCEL_HUMAN Prolyl endopeptidase-like	Homo sapiens	PREPL	W6/32
EHSKPVVL	-	8	Q8WXH0	SYNE2_HUMAN Nesprin-2	Homo sapiens	SYNE2	W6/32
EHSLVIDTL	-	9	Q9UHV9	PFD2_HUMAN Prefoldin subunit 2	Homo sapiens	PFDN2	W6/32
EHTQAGTAM	-	9	Q8IXJ9	ASXL1_HUMAN Putative Polycomb group protein ASXL1	Homo sapiens	ASXL1	W6/32
EHVASSPAL	-	9	Q9UP83	COG5_HUMAN Conserved oligomeric Golgi complex subunit 5	Homo sapiens	COG5	W6/32
EHVDKAIAL	-	9	Q96TC7	RMD3_HUMAN Regulator of microtubule dynamics protein 3	Homo sapiens	RMDN3	W6/32
EHVFWVVSL	-	9	O60337	MARH6_HUMAN E3 ubiquitin-protein ligase MARCH6	Homo sapiens	MARCH6	W6/32
EHVPNSVRL	-	9	O94906	PRP6_HUMAN Pre-mRNA-processing factor 6	Homo sapiens	PRPF6	W6/32
EHVPSSSSI	-	9	O60238	BNI3L_HUMAN BCL2/adenovirus E1B 19 kDa protein-interacting protein 3-like	Homo sapiens	BNIP3L	W6/32
EHYFHAVVA	-	9	Q5UE93	PI3R6_HUMAN Phphoinitide 3-kinase regulatory subunit 6	Homo sapiens	PIK3R6	W6/32
EHYNSVTRL	-	9	Q8N6M0	OTU6B_HUMAN OTU domain-containing protein 6B	Homo sapiens	OTUD6B	W6/32
EHYVAVQL	-	8	Q99996	AKAP9_HUMAN A-kinase anchor protein 9	Homo sapiens	AKAP9	W6/32
EHYYNAISV	-	9	Q6PD62	CTR9_HUMAN RNA polymerase-associated protein CTR9 homolog	Homo sapiens	CTR9	W6/32
EIAQDFK	-	7	Q71DI3	H32_HUMAN Histone H3.2	Homo sapiens	HIST2H3A	BB7.2
EIAQDFK	-	7	Q71DI3	H32_HUMAN Histone H3.2	Homo sapiens	HIST2H3A	W6/32
EIEFK	-	5	Q14240	IF4A2_HUMAN Eukaryotic initiation factor 4A-II	Homo sapiens	EIF4A2	BB7.2
EIEFK	-	5	Q14240	IF4A2_HUMAN Eukaryotic initiation factor 4A-II	Homo sapiens	EIF4A2	W6/32
EIFLR	-	5	P08238	HS90B_HUMAN Heat shock protein HSP 90-beta	Homo sapiens	HSP90AB1	BB7.2
EIFLR	-	5	P08238	HS90B_HUMAN Heat shock protein HSP 90-beta	Homo sapiens	HSP90AB1	W6/32
EIIDLVLDR	-	9	Q71U36	TBA1A_HUMAN Tubulin alpha-1A chain	Homo sapiens	TUBA1A	BB7.2
EIIDLVLDR	-	9	Q71U36	TBA1A_HUMAN Tubulin alpha-1A chain	Homo sapiens	TUBA1A	W6/32
EIKKTVPP	-	8	Q6P2E9	EDC4_HUMAN Enhancer of mRNA-decapping protein 4	Homo sapiens	EDC4	BB7.2
EILPSSIRV	-	9	A4D2P6	GRD2I_HUMAN Delphilin	Homo sapiens	GRID2IP	BB7.2
EILSQGNPFMGV	-	12	Q9HCK8	CHD8_HUMAN Chromodomain-helicase-DNA-binding protein 8	Homo sapiens	CHD8	W6/32
EIQTAVR	-	7	Q5QNW6	H2B2F_HUMAN Histone H2B type 2-F	Homo sapiens	HIST2H2BF	W6/32
EISLLQPQV	-	9	O00567	NOP56_HUMAN Nucleolar protein 56	Homo sapiens	NOP56	BB7.2
EISLLQPQV	-	9	O00567	NOP56_HUMAN Nucleolar protein 56	Homo sapiens	NOP56	W6/32
EITALAPSTMK	M[+16]	11	P60709	ACTB_HUMAN Actin, cytoplasmic 1	Homo sapiens	ACTB	BB7.2
EITALAPSTMK	M[+16]	11	P60709	ACTB_HUMAN Actin, cytoplasmic 1	Homo sapiens	ACTB	W6/32
EKALNSIIDV	-	10	P05109	S10A8_HUMAN Protein S100-A8	Homo sapiens	S100A8	W6/32
EKCFGT	-	6	P78527	PRKDC_HUMAN DNA-dependent protein kinase catalytic subunit	Homo sapiens	PRKDC	BB7.2
EKCFGT	-	6	P78527	PRKDC_HUMAN DNA-dependent protein kinase catalytic subunit	Homo sapiens	PRKDC	W6/32
EKDPLAALRVR	-	11	Q5T4S7	UBR4_HUMAN E3 ubiquitin-protein ligase UBR4	Homo sapiens	UBR4	W6/32
EKLGTPDEQL	-	10	Q92616	GCN1L_HUMAN Translational activator GCN1	Homo sapiens	GCN1L1	BB7.2
EKLGTPDEQL	-	10	Q92616	GCN1L_HUMAN Translational activator GCN1	Homo sapiens	GCN1L1	W6/32
EKPSAIQQRA	-	10	P38919	IF4A3_HUMAN Eukaryotic initiation factor 4A-III	Homo sapiens	EIF4A3	BB7.2
EKPSAIQQRA	-	10	P38919	IF4A3_HUMAN Eukaryotic initiation factor 4A-III	Homo sapiens	EIF4A3	W6/32
EKTEILAV	-	8	O95071	UBR5_HUMAN E3 ubiquitin-protein ligase UBR5	Homo sapiens	UBR5	BB7.2
EKTEILAV	-	8	O95071	UBR5_HUMAN E3 ubiquitin-protein ligase UBR5	Homo sapiens	UBR5	W6/32
ELAELR	-	6	Q6P2E9	EDC4_HUMAN Enhancer of mRNA-decapping protein 4	Homo sapiens	EDC4	BB7.2
ELAELR	-	6	Q6P2E9	EDC4_HUMAN Enhancer of mRNA-decapping protein 4	Homo sapiens	EDC4	W6/32
ELAERVPAI	-	9	Q15021	CND1_HUMAN Condensin complex subunit 1	Homo sapiens	NCAPD2	BB7.2
ELAERVPAI	-	9	Q15021	CND1_HUMAN Condensin complex subunit 1	Homo sapiens	NCAPD2	W6/32
ELAKELPQV	-	9	O76003	GLRX3_HUMAN Glutaredoxin-3	Homo sapiens	GLRX3	BB7.2
ELAKELPQV	-	9	O76003	GLRX3_HUMAN Glutaredoxin-3	Homo sapiens	GLRX3	W6/32
ELAQQVQQV	-	9	P17844	DDX5_HUMAN Probable ATP-dependent RNA helicase DDX5	Homo sapiens	DDX5	BB7.2
ELAVTAAAEA	-	10	P51610	HCFC1_HUMAN Ht cell factor 1	Homo sapiens	HCFC1	BB7.2
ELDRTPPEV	-	9	Q15393	SF3B3_HUMAN Splicing factor 3B subunit 3	Homo sapiens	SF3B3	BB7.2
ELDRTPPEV	-	9	Q15393	SF3B3_HUMAN Splicing factor 3B subunit 3	Homo sapiens	SF3B3	W6/32
ELEFYLR	-	7	P62241	RS8_HUMAN 40S ribomal protein S8	Homo sapiens	RPS8	BB7.2
ELEFYLR	-	7	P62241	RS8_HUMAN 40S ribomal protein S8	Homo sapiens	RPS8	W6/32
ELENAFSLAE	-	10	O00506	STK25_HUMAN Serine/threonine-protein kinase 25	Homo sapiens	STK25	W6/32
ELFIR	-	5	Q6PL18	ATAD2_HUMAN ATPase family AAA domain-containing protein 2	Homo sapiens	ATAD2	BB7.2
ELFIR	-	5	Q6PL18	ATAD2_HUMAN ATPase family AAA domain-containing protein 2	Homo sapiens	ATAD2	W6/32
ELGPIR	-	6	Q9NRY4	RHG35_HUMAN Rho GTPase-activating protein 35	Homo sapiens	ARHGAP35	BB7.2
ELGPIR	-	6	Q9NRY4	RHG35_HUMAN Rho GTPase-activating protein 35	Homo sapiens	ARHGAP35	W6/32
ELHCAALK	-	8	Q16401	PSMD5_HUMAN 26S proteasome non-ATPase regulatory subunit 5	Homo sapiens	PSMD5	W6/32
ELISNASDALDK	-	12	P08238	HS90B_HUMAN Heat shock protein HSP 90-beta	Homo sapiens	HSP90AB1	BB7.2
ELISNASDALDK	-	12	P08238	HS90B_HUMAN Heat shock protein HSP 90-beta	Homo sapiens	HSP90AB1	W6/32
ELISNSSDALDK	-	12	P07900	HS90A_HUMAN Heat shock protein HSP 90-alpha	Homo sapiens	HSP90AA1	BB7.2
ELISNSSDALDK	-	12	P07900	HS90A_HUMAN Heat shock protein HSP 90-alpha	Homo sapiens	HSP90AA1	W6/32
ELISQAQVV	-	9	O95071	UBR5_HUMAN E3 ubiquitin-protein ligase UBR5	Homo sapiens	UBR5	W6/32
ELKTVLSSHKVLPLEALV	-	18	Q92616	GCN1L_HUMAN Translational activator GCN1	Homo sapiens	GCN1L1	BB7.2
ELKTVLSSHKVLPLEALV	-	18	Q92616	GCN1L_HUMAN Translational activator GCN1	Homo sapiens	GCN1L1	W6/32
ELLEEEAPDI	-	10	Q96JI7	SPTCS_HUMAN Spatacsin	Homo sapiens	SPG11	BB7.2
ELLEEEAPDI	-	10	Q96JI7	SPTCS_HUMAN Spatacsin	Homo sapiens	SPG11	W6/32
ELLGKAY	-	7	Q99613	EIF3C_HUMAN Eukaryotic translation initiation factor 3 subunit C	Homo sapiens	EIF3C	W6/32
ELLPKVEEV	-	9	O14920	IKKB_HUMAN Inhibitor of nuclear factor kappa-B kinase subunit beta	Homo sapiens	IKBKB	BB7.2
ELLPKVEEV	-	9	O14920	IKKB_HUMAN Inhibitor of nuclear factor kappa-B kinase subunit beta	Homo sapiens	IKBKB	W6/32
ELMEQVPHI	-	9	Q8TF05	PP4R1_HUMAN Serine/threonine-protein phphatase 4 regulatory subunit 1	Homo sapiens	PPP4R1	BB7.2
ELMEQVPHI	-	9	Q8TF05	PP4R1_HUMAN Serine/threonine-protein phphatase 4 regulatory subunit 1	Homo sapiens	PPP4R1	W6/32
ELMEQVPHI	M[+16]	9	Q8TF05	PP4R1_HUMAN Serine/threonine-protein phphatase 4 regulatory subunit 1	Homo sapiens	PPP4R1	BB7.2
ELMEQVPHI	M[+16]	9	Q8TF05	PP4R1_HUMAN Serine/threonine-protein phphatase 4 regulatory subunit 1	Homo sapiens	PPP4R1	W6/32
ELPKTTAL	-	8	P18583	SON_HUMAN Protein SON	Homo sapiens	SON	W6/32
ELPPTP	-	6	Q8NEY1	NAV1_HUMAN Neuron navigator 1	Homo sapiens	NAV1	W6/32
ELPRLLSA	-	8	P49327	FAS_HUMAN Fatty acid synthase	Homo sapiens	FASN	BB7.2
ELPRLLSA	-	8	P49327	FAS_HUMAN Fatty acid synthase	Homo sapiens	FASN	W6/32
ELSEKNFQL	-	9	Q9Y244	POMP_HUMAN Proteasome maturation protein	Homo sapiens	POMP	BB7.2
ELSEKNFQL	-	9	Q9Y244	POMP_HUMAN Proteasome maturation protein	Homo sapiens	POMP	W6/32
ELSNRSVY	-	8	A8K2U0	A2ML1_HUMAN Alpha-2-macroglobulin-like protein 1	Homo sapiens	A2ML1	W6/32
ELVPLL	-	6	Q69YN4	VIR_HUMAN Protein virilizer homolog	Homo sapiens	KIAA1429	BB7.2
ELVSNSAAL	-	9	P32969	RL9_HUMAN 60S ribomal protein L9	Homo sapiens	RPL9	BB7.2
ELVSNSAAL	-	9	P32969	RL9_HUMAN 60S ribomal protein L9	Homo sapiens	RPL9	W6/32
EMANPNVAGL	-	10	Q9UPN3	MACF1_HUMAN Microtubule-actin crs-linking factor 1, isoforms 1/2/3/5	Homo sapiens	MACF1	W6/32
ENAGEDPGLAR	-	11	P81605	DCD_HUMAN Dermcidin	Homo sapiens	DCD	BB7.2
ENAGEDPGLAR	-	11	P81605	DCD_HUMAN Dermcidin	Homo sapiens	DCD	W6/32
ENAGEDPGLARQ	-	12	P81605	DCD_HUMAN Dermcidin	Homo sapiens	DCD	W6/32
ENLIMEITAPDSQGK	M[+16]	15	Q9UPN3	MACF1_HUMAN Microtubule-actin crs-linking factor 1, isoforms 1/2/3/5	Homo sapiens	MACF1	BB7.2
ENLIMEITAPDSQGK	M[+16]	15	Q9UPN3	MACF1_HUMAN Microtubule-actin crs-linking factor 1, isoforms 1/2/3/5	Homo sapiens	MACF1	W6/32
ENTHKSTPA	-	9	P26358	DNMT1_HUMAN DNA (cytine-5)-methyltransferase 1	Homo sapiens	DNMT1	BB7.2
ENTHKSTPA	-	9	P26358	DNMT1_HUMAN DNA (cytine-5)-methyltransferase 1	Homo sapiens	DNMT1	W6/32
EPEPHIL	-	7	P61024	CKS1_HUMAN Cyclin-dependent kinases regulatory subunit 1	Homo sapiens	CKS1B	W6/32
EPGLLLPGL	-	9	P35713	SOX18_HUMAN Transcription factor SOX-18	Homo sapiens	SOX18	BB7.2
EPGLLLPGL	-	9	P35713	SOX18_HUMAN Transcription factor SOX-18	Homo sapiens	SOX18	W6/32
EPLKGTTPL	-	9	O60716	CTND1_HUMAN Catenin delta-1	Homo sapiens	CTNND1	W6/32
EPLPEKTQESL	-	11	P55327	TPD52_HUMAN Tumor protein D52	Homo sapiens	TPD52	BB7.2
EPLPEKTQESL	-	11	P55327	TPD52_HUMAN Tumor protein D52	Homo sapiens	TPD52	W6/32
EPQPLPHGREAEG	-	13	O94953	KDM4B_HUMAN Lysine-specific demethylase 4B	Homo sapiens	KDM4B	BB7.2
EPTNMLDV	M[+16]	8	Q9NUQ8	ABCF3_HUMAN ATP-binding cassette sub-family F member 3	Homo sapiens	ABCF3	BB7.2
EPTNMLDV	M[+16]	8	Q9NUQ8	ABCF3_HUMAN ATP-binding cassette sub-family F member 3	Homo sapiens	ABCF3	W6/32
EPVPVE	-	6	Q6VMQ6	MCAF1_HUMAN Activating transcription factor 7-interacting protein 1	Homo sapiens	ATF7IP	BB7.2
EPVPVE	-	6	Q6VMQ6	MCAF1_HUMAN Activating transcription factor 7-interacting protein 1	Homo sapiens	ATF7IP	W6/32
EQAKASPAL	-	9	Q92783	STAM1_HUMAN Signal transducing adapter molecule 1	Homo sapiens	STAM	W6/32
EQLAALSQA	-	9	Q15059	BRD3_HUMAN Bromodomain-containing protein 3	Homo sapiens	BRD3	BB7.2
EQLAALSQA	-	9	Q15059	BRD3_HUMAN Bromodomain-containing protein 3	Homo sapiens	BRD3	W6/32
EQLKEASVPL	-	10	Q13574	DGKZ_HUMAN Diacylglycerol kinase zeta	Homo sapiens	DGKZ	BB7.2
EQLKEASVPL	-	10	Q13574	DGKZ_HUMAN Diacylglycerol kinase zeta	Homo sapiens	DGKZ	W6/32
EQQMPLEPV	-	9	Q6F5E7	TR3N_HUMAN Protein TXNRD3NB	Homo sapiens	TXNRD3NB	BB7.2
EQTKEGAC	-	8	O94966	UBP19_HUMAN Ubiquitin carboxyl-terminal hydrolase 19	Homo sapiens	USP19	W6/32
[truncated: 8,873 more rows]
