# Supplementary material for: Specific MHC-I Peptides Are Induced Using PROTACs
Source: Front Immunol. 2018 Nov 22;9:2697. doi: 10.3389/fimmu.2018.02697 (PMC6262898; doi:10.3389/fimmu.2018.02697)
Supplement: Table S2 — Complete list of changes to GO protein annotations for cellular compartment and biological processes using Panther database separated by treatment type. [file Table_2.XLSX]

## Sheet: All
Complete dataset: Panther Output											Complete dataset: Panther Output
PANTHER GO-Slim Biological Process											PANTHER GO-Slim Cellular Component
Analysis Type:	PANTHER Overrepresentation Test (Released 20171205)										Analysis Type:	PANTHER Overrepresentation Test (Released 20171205)
Annotation Version and Release Date:	PANTHER version 13.1 Released 2018-02-03										Annotation Version and Release Date:	PANTHER version 13.1 Released 2018-02-03
Analyzed List:	Client Text Box Input (Homo sapiens)										Analyzed List:	Client Text Box Input (Homo sapiens)
Reference List:	Homo sapiens (all genes in database)										Reference List:	Homo sapiens (all genes in database)
Test Type:	FISHER										Test Type:	FISHER
PANTHER GO-Slim Biological Process	Homo sapiens - REFLIST (21042)	Client Text Box Input (3191)	Client Text Box Input (expected)	Client Text Box Input (over/under)	Client Text Box Input (fold Enrichment)	Client Text Box Input (raw P-value)	Client Text Box Input (FDR)				PANTHER GO-Slim Cellular Component	Homo sapiens - REFLIST (21042)	Client Text Box Input (3191)	Client Text Box Input (expected)	Client Text Box Input (over/under)	Client Text Box Input (fold Enrichment)	Client Text Box Input (raw P-value)	Client Text Box Input (FDR)
rRNA metabolic process (GO:0016072)	113	52	17.14	+	3.03	7.95e-10	6.93e-09				protein-DNA complex (GO:0032993)	31	17	4.7	+	3.62	7.54e-05	0.00023
regulation of translation (GO:0006417)	40	18	6.07	+	2.97	0.00032	0.00134				vesicle coat (GO:0030120)	33	17	5	+	3.4	0.000135	0.000393
chromatin remodeling (GO:0006338)	34	15	5.16	+	2.91	0.00115	0.00439				chromosome (GO:0005694)	208	97	31.54	+	3.08	2.61e-17	1.52e-16
glycolysis (GO:0006096)	28	12	4.25	+	2.83	0.00421	0.013				nuclear envelope (GO:0005635)	92	40	13.95	+	2.87	2.16e-07	7.68e-07
DNA recombination (GO:0006310)	52	22	7.89	+	2.79	0.000176	0.000765				nuclear chromosome (GO:0000228)	143	62	21.69	+	2.86	1.27e-10	5.08e-10
RNA catabolic process (GO:0006401)	70	29	10.62	+	2.73	3.25e-05	0.000172				ribosome (GO:0005840)	160	65	24.26	+	2.68	4.68e-10	1.76e-09
DNA repair (GO:0006281)	167	68	25.33	+	2.69	1.62e-10	1.58e-09				ribonucleoprotein complex (GO:0030529)	427	169	64.75	+	2.61	3.94e-23	2.52e-22
nuclear transport (GO:0051169)	123	50	18.65	+	2.68	4.55e-08	3.09e-07				nucleolus (GO:0005730)	117	46	17.74	+	2.59	3.07e-07	1.03e-06
meiosis (GO:0007126)	62	25	9.4	+	2.66	0.000163	0.000725				cytosol (GO:0005829)	511	191	77.49	+	2.46	1.05e-23	7.49e-23
chromatin assembly (GO:0031497)	40	16	6.07	+	2.64	0.00217	0.00756				nucleoplasm (GO:0005654)	392	127	59.45	+	2.14	1.77e-12	8.07e-12
RNA splicing, via transesterification reactions (GO:0000375)	156	62	23.66	+	2.62	2.08e-09	1.64e-08				nucleus (GO:0005634)	1943	581	294.65	+	1.97	7.98e-47	1.02e-45
chromosome segregation (GO:0007059)	96	38	14.56	+	2.61	3.86e-06	2.24e-05				macromolecular complex (GO:0032991)	2156	632	326.96	+	1.93	5.51e-49	8.82e-48
mRNA processing (GO:0006397)	244	96	37	+	2.59	1.49e-13	2.02e-12				microtubule organizing center (GO:0005815)	127	37	19.26	+	1.92	0.00102	0.00252
mRNA splicing, via spliceosome (GO:0000398)	178	70	26.99	+	2.59	2.93e-10	2.75e-09				protein complex (GO:0043234)	1796	499	272.36	+	1.83	6.03e-33	5.51e-32
DNA metabolic process (GO:0006259)	391	148	59.29	+	2.5	5.13e-19	1.25e-17				microtubule (GO:0005874)	137	37	20.78	+	1.78	0.00315	0.00721
protein methylation (GO:0006479)	49	18	7.43	+	2.42	0.00293	0.00967				organelle (GO:0043226)	3910	976	592.95	+	1.65	3.18e-51	6.78e-50
transcription elongation from RNA polymerase II promoter (GO:0006368)	30	11	4.55	+	2.42	0.0177	0.0485				intracellular (GO:0005622)	5262	1312	797.98	+	1.64	1.11e-75	7.09e-74
regulation of cell cycle (GO:0051726)	186	67	28.21	+	2.38	1.76e-08	1.26e-07				cell part (GO:0044464)	5531	1331	838.77	+	1.59	2.63e-68	8.43e-67
mitosis (GO:0007067)	231	82	35.03	+	2.34	6.19e-10	5.59e-09				cytoplasm (GO:0005737)	3171	757	480.88	+	1.57	3.05e-32	2.44e-31
protein folding (GO:0006457)	94	33	14.26	+	2.31	9.94e-05	0.000467				cytoskeleton (GO:0005856)	600	131	90.99	+	1.44	0.000236	0.000657
translation (GO:0006412)	198	69	30.03	+	2.3	2.55e-08	1.78e-07				membrane (GO:0016020)	2199	285	333.48	-	0.85	0.00849	0.0187
DNA replication (GO:0006260)	157	52	23.81	+	2.18	4.35e-06	2.47e-05				Unclassified (UNCLASSIFIED)	13830	1741	2097.31	-	0.83	1.2e-33	1.28e-32
chromatin organization (GO:0006325)	273	90	41.4	+	2.17	1.61e-09	1.31e-08				integral to membrane (GO:0016021)	935	88	141.79	-	0.62	4.29e-06	1.37e-05
cellular amino acid biosynthetic process (GO:0008652)	64	21	9.71	+	2.16	0.00344	0.011				cell projection (GO:0042995)	391	35	59.29	-	0.59	0.0018	0.00428
protein acetylation (GO:0006473)	64	20	9.71	+	2.06	0.00853	0.0251				plasma membrane (GO:0005886)	1515	132	229.75	-	0.57	1.51e-11	6.42e-11
tRNA metabolic process (GO:0006399)	113	35	17.14	+	2.04	0.000531	0.00216				extracellular matrix (GO:0031012)	139	10	21.08	-	0.47	0.02	0.0413
RNA localization (GO:0006403)	85	26	12.89	+	2.02	0.00283	0.00947				neuron projection (GO:0043005)	253	18	38.37	-	0.47	0.000773	0.00206
cell cycle (GO:0007049)	723	207	109.64	+	1.89	9.61e-15	1.47e-13				synapse (GO:0045202)	130	9	19.71	-	0.46	0.0164	0.0349
nucleobase-containing compound transport (GO:0015931)	116	33	17.59	+	1.88	0.00222	0.00764				extracellular region (GO:0005576)	673	30	102.06	-	0.29	1.45e-15	7.12e-15
organelle organization (GO:0006996)	1212	333	183.8	+	1.81	4.73e-21	1.28e-19				extracellular space (GO:0005615)	530	18	80.37	-	0.22	1.26e-15	6.73e-15
cellular component biogenesis (GO:0044085)	776	209	117.68	+	1.78	1.01e-12	1.17e-11				immunoglobulin complex (GO:0019814)	96	3	14.56	-	0.21	0.00092	0.00235
protein targeting (GO:0006605)	171	46	25.93	+	1.77	0.00113	0.00438
RNA metabolic process (GO:0016070)	1570	411	238.09	+	1.73	1.34e-22	4.08e-21
cytokinesis (GO:0000910)	138	35	20.93	+	1.67	0.00902	0.0262
nucleobase-containing compound metabolic process (GO:0006139)	2797	701	424.16	+	1.65	4.56e-35	3.71e-33
protein localization (GO:0008104)	532	133	80.68	+	1.65	6.62e-07	4.25e-06
nitrogen compound metabolic process (GO:0006807)	2524	627	382.76	+	1.64	5.79e-30	3.53e-28
cytoskeleton organization (GO:0007010)	404	100	61.27	+	1.63	2.46e-05	0.000134
cellular component organization or biogenesis (GO:0071840)	2099	515	318.31	+	1.62	3.44e-23	1.4e-21
catabolic process (GO:0009056)	1176	285	178.34	+	1.6	2.26e-12	2.51e-11
response to stress (GO:0006950)	653	155	99.03	+	1.57	1.02e-06	6.35e-06
biosynthetic process (GO:0009058)	1745	406	264.63	+	1.53	5.42e-15	8.81e-14
cellular component organization (GO:0016043)	1964	454	297.84	+	1.52	2.18e-16	4.09e-15
cellular amino acid metabolic process (GO:0006520)	230	52	34.88	+	1.49	0.0127	0.0353
primary metabolic process (GO:0044238)	4753	1051	720.79	+	1.46	3.23e-35	3.95e-33
phosphate-containing compound metabolic process (GO:0006796)	1595	352	241.88	+	1.46	1.41e-10	1.44e-09
intracellular protein transport (GO:0006886)	694	153	105.24	+	1.45	4.15e-05	0.000215
metabolic process (GO:0008152)	5878	1290	891.39	+	1.45	7.24e-45	1.77e-42
transcription, DNA-dependent (GO:0006351)	1020	221	154.68	+	1.43	1.99e-06	1.22e-05
protein transport (GO:0015031)	736	159	111.61	+	1.42	6.65e-05	0.000318
protein metabolic process (GO:0019538)	1583	341	240.06	+	1.42	3.23e-09	2.46e-08
transcription from RNA polymerase II promoter (GO:0006366)	774	164	117.38	+	1.4	0.000119	0.000536
proteolysis (GO:0006508)	448	94	67.94	+	1.38	0.00467	0.0142
cellular protein modification process (GO:0006464)	788	156	119.5	+	1.31	0.0027	0.00916
cellular process (GO:0009987)	8247	1554	1250.65	+	1.24	4.38e-24	2.14e-22
biological regulation (GO:0065007)	2985	386	452.67	-	0.85	0.00132	0.00495
regulation of biological process (GO:0050789)	2463	309	373.51	-	0.83	0.00074	0.00296
response to stimulus (GO:0050896)	2677	334	405.96	-	0.82	0.000282	0.00121
Unclassified (UNCLASSIFIED)	10206	1249	1547.73	-	0.81	3.73e-23	1.3e-21
signal transduction (GO:0007165)	2318	280	351.52	-	0.8	0.000108	0.000497
cell communication (GO:0007154)	2686	315	407.33	-	0.77	2.53e-06	1.5e-05
immune system process (GO:0002376)	669	70	101.45	-	0.69	0.00195	0.00711
cell differentiation (GO:0030154)	548	57	83.1	-	0.69	0.00502	0.0149
locomotion (GO:0040011)	310	29	47.01	-	0.62	0.00953	0.0274
system development (GO:0048731)	452	42	68.55	-	0.61	0.00152	0.00563
ion transport (GO:0006811)	391	36	59.29	-	0.61	0.00297	0.00965
phagocytosis (GO:0006909)	182	14	27.6	-	0.51	0.0105	0.0298
single-multicellular organism process (GO:0044707)	1665	126	252.5	-	0.5	1.23e-17	2.5e-16
multicellular organismal process (GO:0032501)	1684	126	255.38	-	0.49	2.65e-18	5.88e-17
cell surface receptor signaling pathway (GO:0007166)	1206	90	182.89	-	0.49	2.72e-13	3.49e-12
synaptic transmission (GO:0007268)	382	28	57.93	-	0.48	4.65e-05	0.000227
ectoderm development (GO:0007398)	212	15	32.15	-	0.47	0.00211	0.00757
immune response (GO:0006955)	383	27	58.08	-	0.46	2.37e-05	0.000131
neurological system process (GO:0050877)	924	65	140.12	-	0.46	1.32e-11	1.4e-10
response to biotic stimulus (GO:0009607)	144	10	21.84	-	0.46	0.0116	0.0325
system process (GO:0003008)	1020	70	154.68	-	0.45	2.98e-13	3.63e-12
cell-cell signaling (GO:0007267)	569	35	86.29	-	0.41	3.56e-09	2.64e-08
G-protein coupled receptor signaling pathway (GO:0007186)	456	28	69.15	-	0.4	1.34e-07	8.83e-07
sensory perception (GO:0007600)	424	20	64.3	-	0.31	1.1e-09	9.27e-09
cyclic nucleotide metabolic process (GO:0009187)	102	4	15.47	-	0.26	0.00216	0.00763
defense response to bacterium (GO:0042742)	112	4	16.98	-	0.24	0.00078	0.00307
neuron-neuron synaptic transmission (GO:0007270)	85	3	12.89	-	0.23	0.00388	0.0121
cell recognition (GO:0008037)	105	3	15.92	-	0.19	0.000474	0.00196
behavior (GO:0007610)	61	1	9.25	-	0.11	0.00378	0.012
complement activation (GO:0006956)	94	1	14.26	-	0.07	4.59e-05	0.000233
B cell mediated immunity (GO:0019724)	94	1	14.26	-	0.07	4.59e-05	0.000229
sensory perception of smell (GO:0007608)	240	1	36.4	-	0.03	8.18e-14	1.17e-12
sensory perception of chemical stimulus (GO:0007606)	282	1	42.77	-	0.02	2.39e-16	4.16e-15
sensory perception of taste (GO:0050909)	42	0	6.37	-	< 0.01	0.0048	0.0145

## Sheet: DMSO
DMSO											DMSO
PANTHER GO-Slim Biological Process											PANTHER GO-Slim Cellular Component
Analysis Type:	PANTHER Overrepresentation Test (Released 20171205)										Analysis Type:	PANTHER Overrepresentation Test (Released 20171205)
Annotation Version and Release Date:	PANTHER version 13.1 Released 2018-02-03										Annotation Version and Release Date:	PANTHER version 13.1 Released 2018-02-03
Analyzed List:	Client Text Box Input (Homo sapiens)										Analyzed List:	Client Text Box Input (Homo sapiens)
Reference List:	Homo sapiens (all genes in database)										Reference List:	Homo sapiens (all genes in database)
Test Type:	FISHER										Test Type:	FISHER
PANTHER GO-Slim Biological Process	Homo sapiens - REFLIST (21042)	Client Text Box Input (2288)	Client Text Box Input (expected)	Client Text Box Input (over/under)	Client Text Box Input (fold Enrichment)	Client Text Box Input (raw P-value)	Client Text Box Input (FDR)				PANTHER GO-Slim Cellular Component	Homo sapiens - REFLIST (21042)	Client Text Box Input (2288)	Client Text Box Input (expected)	Client Text Box Input (over/under)	Client Text Box Input (fold Enrichment)	Client Text Box Input (raw P-value)	Client Text Box Input (FDR)
rRNA metabolic process (GO:0016072)	113	41	12.29	+	3.34	1.92e-09	1.95e-08				vesicle coat (GO:0030120)	33	14	3.59	+	3.9	0.00011	0.000336
chromatin remodeling (GO:0006338)	34	12	3.7	+	3.25	0.00125	0.00528				protein-DNA complex (GO:0032993)	31	13	3.37	+	3.86	0.000211	0.000614
RNA catabolic process (GO:0006401)	70	23	7.61	+	3.02	2.41e-05	0.000128				nucleolus (GO:0005730)	117	41	12.72	+	3.22	4.36e-09	1.64e-08
nuclear transport (GO:0051169)	123	40	13.37	+	2.99	3.65e-08	3.3e-07				nuclear envelope (GO:0005635)	92	32	10	+	3.2	2.41e-07	8.1e-07
DNA repair (GO:0006281)	167	54	18.16	+	2.97	3.02e-10	3.35e-09				chromosome (GO:0005694)	208	68	22.62	+	3.01	9.34e-13	5.43e-12
regulation of cell cycle (GO:0051726)	186	60	20.22	+	2.97	2.88e-11	3.7e-10				nuclear chromosome (GO:0000228)	143	46	15.55	+	2.96	7.82e-09	2.78e-08
chromosome segregation (GO:0007059)	96	30	10.44	+	2.87	5.63e-06	3.2e-05				ribosome (GO:0005840)	160	50	17.4	+	2.87	2.64e-09	1.06e-08
DNA recombination (GO:0006310)	52	16	5.65	+	2.83	0.000726	0.00311				ribonucleoprotein complex (GO:0030529)	427	125	46.43	+	2.69	2.58e-19	1.65e-18
transcription elongation from RNA polymerase II promoter (GO:0006368)	30	9	3.26	+	2.76	0.0116	0.0353				cytosol (GO:0005829)	511	144	55.56	+	2.59	1.01e-20	7.16e-20
regulation of translation (GO:0006417)	40	12	4.35	+	2.76	0.00383	0.0134				nucleoplasm (GO:0005654)	392	90	42.62	+	2.11	2.29e-09	9.77e-09
DNA metabolic process (GO:0006259)	391	115	42.52	+	2.7	4.72e-18	1.65e-16				nucleus (GO:0005634)	1943	433	211.27	+	2.05	1.18e-40	1.88e-39
mRNA processing (GO:0006397)	244	71	26.53	+	2.68	2.05e-11	2.95e-10				microtubule organizing center (GO:0005815)	127	28	13.81	+	2.03	0.00155	0.00396
mRNA splicing, via spliceosome (GO:0000398)	178	50	19.35	+	2.58	5.89e-08	4.95e-07				macromolecular complex (GO:0032991)	2156	468	234.43	+	2	1.36e-41	2.91e-40
mRNA 3'-end processing (GO:0031124)	36	10	3.91	+	2.55	0.0123	0.0369				protein complex (GO:0043234)	1796	366	195.29	+	1.87	2.6e-27	2.77e-26
mitosis (GO:0007067)	231	64	25.12	+	2.55	1.17e-09	1.25e-08				microtubule (GO:0005874)	137	26	14.9	+	1.75	0.0117	0.0259
RNA splicing, via transesterification reactions (GO:0000375)	156	43	16.96	+	2.53	8.26e-07	5.6e-06				organelle (GO:0043226)	3910	703	425.15	+	1.65	1.15e-39	1.47e-38
meiosis (GO:0007126)	62	17	6.74	+	2.52	0.00175	0.00688				intracellular (GO:0005622)	5262	946	572.16	+	1.65	1.58e-58	1.01e-56
DNA replication (GO:0006260)	157	42	17.07	+	2.46	1.69e-06	1.06e-05				cell part (GO:0044464)	5531	960	601.41	+	1.6	5.96e-53	1.91e-51
protein methylation (GO:0006479)	49	13	5.33	+	2.44	0.00803	0.0261				cytoplasm (GO:0005737)	3171	540	344.8	+	1.57	6.66e-24	5.33e-23
translation (GO:0006412)	198	52	21.53	+	2.42	1.56e-07	1.23e-06				cytoskeleton (GO:0005856)	600	88	65.24	+	1.35	0.0092	0.021
protein folding (GO:0006457)	94	24	10.22	+	2.35	0.000494	0.00219				membrane (GO:0016020)	2199	199	239.11	-	0.83	0.00813	0.0193
tRNA metabolic process (GO:0006399)	113	28	12.29	+	2.28	0.000287	0.00135				Unclassified (UNCLASSIFIED)	13830	1244	1503.8	-	0.83	2.84e-26	2.6e-25
chromatin organization (GO:0006325)	273	63	29.68	+	2.12	4.34e-07	3.03e-06				integral to membrane (GO:0016021)	935	58	101.67	-	0.57	5.61e-06	1.8e-05
protein targeting (GO:0006605)	171	39	18.59	+	2.1	9.4e-05	0.000488				plasma membrane (GO:0005886)	1515	86	164.73	-	0.52	3.84e-11	1.89e-10
cell proliferation (GO:0008283)	67	15	7.29	+	2.06	0.0149	0.0445				cell projection (GO:0042995)	391	22	42.52	-	0.52	0.0011	0.00306
RNA localization (GO:0006403)	85	19	9.24	+	2.06	0.00728	0.024				neuron projection (GO:0043005)	253	11	27.51	-	0.4	0.00113	0.003
cell cycle (GO:0007049)	723	156	78.62	+	1.98	1.62e-13	3.6e-12				synapse (GO:0045202)	130	5	14.14	-	0.35	0.0129	0.0275
cytokinesis (GO:0000910)	138	29	15.01	+	1.93	0.00236	0.00914				extracellular region (GO:0005576)	673	23	73.18	-	0.31	5.59e-11	2.56e-10
nucleobase-containing compound transport (GO:0015931)	116	24	12.61	+	1.9	0.00626	0.0209				extracellular space (GO:0005615)	530	13	57.63	-	0.23	1.34e-11	7.17e-11
cellular component biogenesis (GO:0044085)	776	156	84.38	+	1.85	2.11e-11	2.86e-10				immunoglobulin complex (GO:0019814)	96	2	10.44	-	0.19	0.00558	0.0137
organelle organization (GO:0006996)	1212	238	131.79	+	1.81	5.55e-16	1.35e-14
protein localization (GO:0008104)	532	104	57.85	+	1.8	2.18e-07	1.56e-06
RNA metabolic process (GO:0016070)	1570	306	170.71	+	1.79	3.9e-20	1.9e-18
nucleobase-containing compound metabolic process (GO:0006139)	2797	514	304.13	+	1.69	2.14e-29	1.74e-27
cellular component organization or biogenesis (GO:0071840)	2099	375	228.23	+	1.64	4.51e-19	1.83e-17
nitrogen compound metabolic process (GO:0006807)	2524	447	274.45	+	1.63	2.83e-22	1.73e-20
response to stress (GO:0006950)	653	115	71	+	1.62	4.39e-06	2.55e-05
intracellular protein transport (GO:0006886)	694	121	75.46	+	1.6	3.49e-06	2.07e-05
protein transport (GO:0015031)	736	125	80.03	+	1.56	8.22e-06	4.56e-05
biosynthetic process (GO:0009058)	1745	295	189.74	+	1.55	2.4e-12	3.91e-11
cellular component organization (GO:0016043)	1964	324	213.56	+	1.52	2.17e-12	3.79e-11
catabolic process (GO:0009056)	1176	193	127.87	+	1.51	1.79e-07	1.32e-06
transcription, DNA-dependent (GO:0006351)	1020	165	110.91	+	1.49	2.95e-06	1.8e-05
primary metabolic process (GO:0044238)	4753	767	516.82	+	1.48	1.76e-29	2.15e-27
metabolic process (GO:0008152)	5878	932	639.14	+	1.46	1.6e-35	3.9e-33
cytoskeleton organization (GO:0007010)	404	64	43.93	+	1.46	0.00595	0.0202
protein metabolic process (GO:0019538)	1583	250	172.13	+	1.45	3.83e-08	3.34e-07
transcription from RNA polymerase II promoter (GO:0006366)	774	122	84.16	+	1.45	0.000188	0.000918
phosphate-containing compound metabolic process (GO:0006796)	1595	248	173.43	+	1.43	1.61e-07	1.23e-06
proteolysis (GO:0006508)	448	69	48.71	+	1.42	0.00867	0.0278
cellular protein modification process (GO:0006464)	788	115	85.68	+	1.34	0.00355	0.0127
cellular process (GO:0009987)	8247	1104	896.74	+	1.23	8.3e-17	2.25e-15
biological regulation (GO:0065007)	2985	269	324.57	-	0.83	0.00132	0.00547
regulation of biological process (GO:0050789)	2463	220	267.81	-	0.82	0.00267	0.01
Unclassified (UNCLASSIFIED)	10206	898	1109.75	-	0.81	3.27e-17	9.98e-16
response to stimulus (GO:0050896)	2677	229	291.08	-	0.79	0.000143	0.000727
signal transduction (GO:0007165)	2318	196	252.05	-	0.78	0.000253	0.00121
cell communication (GO:0007154)	2686	221	292.06	-	0.76	1.24e-05	6.7e-05
cell differentiation (GO:0030154)	548	40	59.59	-	0.67	0.0114	0.0351
single-multicellular organism process (GO:0044707)	1665	94	181.04	-	0.52	2.54e-12	3.87e-11
multicellular organismal process (GO:0032501)	1684	94	183.11	-	0.51	9.65e-13	1.81e-11
neurological system process (GO:0050877)	924	51	100.47	-	0.51	1.5e-07	1.22e-06
anion transport (GO:0006820)	241	13	26.21	-	0.5	0.0104	0.0325
system process (GO:0003008)	1020	55	110.91	-	0.5	1.2e-08	1.17e-07
synaptic transmission (GO:0007268)	382	20	41.54	-	0.48	0.000492	0.00226
immune response (GO:0006955)	383	20	41.65	-	0.48	0.000494	0.00223
cell surface receptor signaling pathway (GO:0007166)	1206	61	131.13	-	0.47	2.91e-11	3.55e-10
ion transport (GO:0006811)	391	19	42.52	-	0.45	0.000148	0.000735
locomotion (GO:0040011)	310	15	33.71	-	0.45	0.000689	0.003
G-protein coupled receptor signaling pathway (GO:0007186)	456	18	49.58	-	0.36	1.03e-06	6.81e-06
cell-cell signaling (GO:0007267)	569	22	61.87	-	0.36	2.3e-08	2.16e-07
sensory perception (GO:0007600)	424	16	46.1	-	0.35	1.38e-06	8.88e-06
cellular calcium ion homeostasis (GO:0006874)	115	3	12.5	-	0.24	0.00457	0.0157
cyclic nucleotide metabolic process (GO:0009187)	102	2	11.09	-	0.18	0.00266	0.0101
cell recognition (GO:0008037)	105	2	11.42	-	0.18	0.00277	0.0102
neuron-neuron synaptic transmission (GO:0007270)	85	1	9.24	-	0.11	0.00293	0.0107
complement activation (GO:0006956)	94	1	10.22	-	0.1	0.0014	0.00569
B cell mediated immunity (GO:0019724)	94	1	10.22	-	0.1	0.0014	0.0056
behavior (GO:0007610)	61	0	6.63	-	< 0.01	0.00379	0.0134
sensory perception of smell (GO:0007608)	240	0	26.1	-	< 0.01	3.67e-11	4.26e-10
sensory perception of chemical stimulus (GO:0007606)	282	0	30.66	-	< 0.01	3.69e-13	7.5e-12
neuromuscular synaptic transmission (GO:0007274)	54	0	5.87	-	< 0.01	0.00908	0.0288

## Sheet: JQ1-MDM2
JQ1-MDM2 Treatment Only											JQ1-MDM2 Treatment Only
PANTHER GO-Slim Biological Process											PANTHER GO-Slim Cellular Component
Analysis Type:	PANTHER Overrepresentation Test (Released 20171205)										Analysis Type:	PANTHER Overrepresentation Test (Released 20171205)
Annotation Version and Release Date:	PANTHER version 13.1 Released 2018-02-03										Annotation Version and Release Date:	PANTHER version 13.1 Released 2018-02-03
Analyzed List:	Client Text Box Input (Homo sapiens)										Analyzed List:	Client Text Box Input (Homo sapiens)
Reference List:	Homo sapiens (all genes in database)										Reference List:	Homo sapiens (all genes in database)
Test Type:	FISHER										Test Type:	FISHER
PANTHER GO-Slim Biological Process	Homo sapiens - REFLIST (21042)	Client Text Box Input (2330)	Client Text Box Input (expected)	Client Text Box Input (over/under)	Client Text Box Input (fold Enrichment)	Client Text Box Input (raw P-value)	Client Text Box Input (FDR)				PANTHER GO-Slim Cellular Component	Homo sapiens - REFLIST (21042)	Client Text Box Input (2330)	Client Text Box Input (expected)	Client Text Box Input (over/under)	Client Text Box Input (fold Enrichment)	Client Text Box Input (raw P-value)	Client Text Box Input (FDR)
regulation of translation (GO:0006417)	40	16	4.43	+	3.61	7.77e-05	0.000395				protein-DNA complex (GO:0032993)	31	12	3.43	+	3.5	0.000756	0.0023
rRNA metabolic process (GO:0016072)	113	41	12.51	+	3.28	3.11e-09	2.71e-08				nuclear envelope (GO:0005635)	92	34	10.19	+	3.34	4.66e-08	1.66e-07
glycolysis (GO:0006096)	28	10	3.1	+	3.23	0.00329	0.0116				chromosome (GO:0005694)	208	74	23.03	+	3.21	3.75e-15	2.18e-14
regulation of carbohydrate metabolic process (GO:0006109)	23	8	2.55	+	3.14	0.00937	0.0269				nuclear chromosome (GO:0000228)	143	50	15.83	+	3.16	1.74e-10	7.4e-10
nuclear transport (GO:0051169)	123	42	13.62	+	3.08	8.55e-09	6.95e-08				ribosome (GO:0005840)	160	55	17.72	+	3.1	3.67e-11	1.68e-10
RNA catabolic process (GO:0006401)	70	23	7.75	+	2.97	3.12e-05	0.000166				vesicle coat (GO:0030120)	33	11	3.65	+	3.01	0.00324	0.00798
chromatin remodeling (GO:0006338)	34	11	3.76	+	2.92	0.00391	0.0136				nucleolus (GO:0005730)	117	37	12.96	+	2.86	4.03e-07	1.36e-06
DNA repair (GO:0006281)	167	54	18.49	+	2.92	4.23e-10	4.49e-09				ribonucleoprotein complex (GO:0030529)	427	135	47.28	+	2.86	1.28e-22	8.21e-22
chromosome segregation (GO:0007059)	96	30	10.63	+	2.82	6.55e-06	3.81e-05				heterotrimeric G-protein complex (GO:0005834)	32	10	3.54	+	2.82	0.0071	0.0162
transcription elongation from RNA polymerase II promoter (GO:0006368)	30	9	3.32	+	2.71	0.0128	0.0364				cytosol (GO:0005829)	511	151	56.58	+	2.67	7.79e-23	5.54e-22
chromatin assembly (GO:0031497)	40	12	4.43	+	2.71	0.00438	0.0151				nucleoplasm (GO:0005654)	392	92	43.41	+	2.12	1.24e-09	4.68e-09
RNA splicing, via transesterification reactions (GO:0000375)	156	46	17.27	+	2.66	8.25e-08	5.92e-07				macromolecular complex (GO:0032991)	2156	484	238.74	+	2.03	1.26e-44	2.02e-43
DNA metabolic process (GO:0006259)	391	115	43.3	+	2.66	1.72e-17	4.19e-16				nucleus (GO:0005634)	1943	436	215.15	+	2.03	9.17e-40	1.17e-38
translation (GO:0006412)	198	58	21.92	+	2.65	2.56e-09	2.4e-08				microtubule organizing center (GO:0005815)	127	27	14.06	+	1.92	0.00407	0.00964
mRNA splicing, via spliceosome (GO:0000398)	178	52	19.71	+	2.64	1.37e-08	1.08e-07				microtubule (GO:0005874)	137	29	15.17	+	1.91	0.00255	0.00711
mRNA processing (GO:0006397)	244	70	27.02	+	2.59	1.12e-10	1.37e-09				protein complex (GO:0043234)	1796	379	198.87	+	1.91	2.09e-29	2.23e-28
protein folding (GO:0006457)	94	26	10.41	+	2.5	0.000158	0.00077				organelle (GO:0043226)	3910	733	432.96	+	1.69	1e-44	2.13e-43
regulation of cell cycle (GO:0051726)	186	51	20.6	+	2.48	1.43e-07	9.99e-07				intracellular (GO:0005622)	5262	974	582.67	+	1.67	1.51e-62	9.66e-61
mitosis (GO:0007067)	231	63	25.58	+	2.46	5.49e-09	4.62e-08				cell part (GO:0044464)	5531	986	612.45	+	1.61	4.54e-56	1.45e-54
DNA recombination (GO:0006310)	52	14	5.76	+	2.43	0.00589	0.0187				cytoplasm (GO:0005737)	3171	561	351.13	+	1.6	9.32e-27	7.45e-26
DNA replication (GO:0006260)	157	42	17.38	+	2.42	2.35e-06	1.43e-05				cytoskeleton (GO:0005856)	600	93	66.44	+	1.4	0.00301	0.0077
meiosis (GO:0007126)	62	16	6.87	+	2.33	0.00655	0.0202				membrane (GO:0016020)	2199	206	243.5	-	0.85	0.0145	0.0321
cellular amino acid biosynthetic process (GO:0008652)	64	16	7.09	+	2.26	0.00726	0.0219				Unclassified (UNCLASSIFIED)	13830	1264	1531.41	-	0.83	2.96e-27	2.71e-26
protein acetylation (GO:0006473)	64	16	7.09	+	2.26	0.00726	0.0216				cell projection (GO:0042995)	391	24	43.3	-	0.55	0.00283	0.00754
chromatin organization (GO:0006325)	273	68	30.23	+	2.25	2.59e-08	1.97e-07				integral to membrane (GO:0016021)	935	57	103.53	-	0.55	1.69e-06	5.39e-06
RNA localization (GO:0006403)	85	20	9.41	+	2.12	0.00466	0.0152				plasma membrane (GO:0005886)	1515	91	167.76	-	0.54	2.41e-10	9.62e-10
protein targeting (GO:0006605)	171	40	18.93	+	2.11	6.74e-05	0.00035				neuron projection (GO:0043005)	253	11	28.01	-	0.39	0.000843	0.00245
nucleobase-containing compound transport (GO:0015931)	116	27	12.84	+	2.1	0.00108	0.00447				immunoglobulin complex (GO:0019814)	96	3	10.63	-	0.28	0.0172	0.0367
tRNA metabolic process (GO:0006399)	113	26	12.51	+	2.08	0.00154	0.00614				extracellular region (GO:0005576)	673	21	74.52	-	0.28	1.87e-12	9.96e-12
cell cycle (GO:0007049)	723	162	80.06	+	2.02	1.29e-14	2.41e-13				extracellular space (GO:0005615)	530	14	58.69	-	0.24	2.11e-11	1.04e-10
organelle organization (GO:0006996)	1212	253	134.21	+	1.89	6.68e-19	1.81e-17
cellular component biogenesis (GO:0044085)	776	157	85.93	+	1.83	4.48e-11	5.76e-10
RNA metabolic process (GO:0016070)	1570	309	173.85	+	1.78	8.17e-20	2.85e-18
cytokinesis (GO:0000910)	138	27	15.28	+	1.77	0.00888	0.0258
protein localization (GO:0008104)	532	104	58.91	+	1.77	3.96e-07	2.68e-06
nucleobase-containing compound metabolic process (GO:0006139)	2797	528	309.71	+	1.7	6e-31	4.88e-29
response to stress (GO:0006950)	653	121	72.31	+	1.67	4.94e-07	3.26e-06
nitrogen compound metabolic process (GO:0006807)	2524	466	279.48	+	1.67	4.63e-25	2.82e-23
cellular component organization or biogenesis (GO:0071840)	2099	387	232.42	+	1.67	1.82e-20	8.9e-19
cytoskeleton organization (GO:0007010)	404	74	44.74	+	1.65	0.000142	0.000708
catabolic process (GO:0009056)	1176	208	130.22	+	1.6	1.11e-09	1.13e-08
intracellular protein transport (GO:0006886)	694	122	76.85	+	1.59	5.51e-06	3.28e-05
cellular component organization (GO:0016043)	1964	339	217.48	+	1.56	3.33e-14	5.81e-13
protein transport (GO:0015031)	736	127	81.5	+	1.56	7.5e-06	4.25e-05
biosynthetic process (GO:0009058)	1745	299	193.23	+	1.55	2.8e-12	4.55e-11
primary metabolic process (GO:0044238)	4753	799	526.3	+	1.52	7.34e-34	8.96e-32
proteolysis (GO:0006508)	448	74	49.61	+	1.49	0.00186	0.00722
protein metabolic process (GO:0019538)	1583	261	175.29	+	1.49	2.92e-09	2.64e-08
metabolic process (GO:0008152)	5878	957	650.88	+	1.47	9.33e-38	2.28e-35
transcription, DNA-dependent (GO:0006351)	1020	165	112.95	+	1.46	8.83e-06	4.9e-05
transcription from RNA polymerase II promoter (GO:0006366)	774	124	85.71	+	1.45	0.000172	0.00079
phosphate-containing compound metabolic process (GO:0006796)	1595	246	176.62	+	1.39	1.09e-06	6.84e-06
cellular protein modification process (GO:0006464)	788	115	87.26	+	1.32	0.00644	0.0202
cellular process (GO:0009987)	8247	1140	913.2	+	1.25	1.93e-19	5.87e-18
biological regulation (GO:0065007)	2985	281	330.53	-	0.85	0.00459	0.0151
response to stimulus (GO:0050896)	2677	246	296.43	-	0.83	0.00239	0.00911
regulation of biological process (GO:0050789)	2463	225	272.73	-	0.82	0.0029	0.0107
Unclassified (UNCLASSIFIED)	10206	899	1130.12	-	0.8	6.44e-20	2.62e-18
signal transduction (GO:0007165)	2318	200	256.67	-	0.78	0.000247	0.00112
cell communication (GO:0007154)	2686	225	297.42	-	0.76	1.07e-05	5.79e-05
cell differentiation (GO:0030154)	548	38	60.68	-	0.63	0.00329	0.0118
locomotion (GO:0040011)	310	20	34.33	-	0.58	0.0157	0.0441
system development (GO:0048731)	452	28	50.05	-	0.56	0.00153	0.00621
immune response (GO:0006955)	383	23	42.41	-	0.54	0.00251	0.00942
anion transport (GO:0006820)	241	13	26.69	-	0.49	0.00805	0.0237
ion transport (GO:0006811)	391	21	43.3	-	0.49	0.000455	0.00198
synaptic transmission (GO:0007268)	382	20	42.3	-	0.47	0.000385	0.00171
single-multicellular organism process (GO:0044707)	1665	85	184.37	-	0.46	7.53e-16	1.53e-14
cell surface receptor signaling pathway (GO:0007166)	1206	61	133.54	-	0.46	7.69e-12	1.1e-10
multicellular organismal process (GO:0032501)	1684	85	186.47	-	0.46	2.57e-16	5.7e-15
cell adhesion (GO:0007155)	356	17	39.42	-	0.43	0.000162	0.000777
biological adhesion (GO:0022610)	356	17	39.42	-	0.43	0.000162	0.000762
ectoderm development (GO:0007398)	212	10	23.47	-	0.43	0.00456	0.0152
neurological system process (GO:0050877)	924	43	102.32	-	0.42	1.46e-10	1.7e-09
system process (GO:0003008)	1020	47	112.95	-	0.42	1.02e-11	1.38e-10
transmembrane receptor protein tyrosine kinase signaling pathway (GO:0007169)	151	6	16.72	-	0.36	0.00697	0.0213
G-protein coupled receptor signaling pathway (GO:0007186)	456	18	50.49	-	0.36	5.61e-07	3.6e-06
cell-cell adhesion (GO:0016337)	141	5	15.61	-	0.32	0.0051	0.0164
cell-cell signaling (GO:0007267)	569	20	63.01	-	0.32	1.38e-09	1.35e-08
sensory perception (GO:0007600)	424	13	46.95	-	0.28	2.72e-08	2.01e-07
defense response to bacterium (GO:0042742)	112	3	12.4	-	0.24	0.00447	0.0151
cell recognition (GO:0008037)	105	2	11.63	-	0.17	0.00184	0.00724
neuron-neuron synaptic transmission (GO:0007270)	85	1	9.41	-	0.11	0.00305	0.0111
complement activation (GO:0006956)	94	1	10.41	-	0.1	0.000893	0.00382
B cell mediated immunity (GO:0019724)	94	1	10.41	-	0.1	0.000893	0.00376
sensory perception of smell (GO:0007608)	240	1	26.58	-	0.04	3.98e-10	4.41e-09
sensory perception of chemical stimulus (GO:0007606)	282	1	31.23	-	0.03	7.66e-12	1.17e-10

## Sheet: JQ1-CRBN
JQ1-CRBN											JQ1-CRBN
PANTHER GO-Slim Biological Process											PANTHER GO-Slim Cellular Component
Analysis Type:	PANTHER Overrepresentation Test (Released 20171205)										Analysis Type:	PANTHER Overrepresentation Test (Released 20171205)
Annotation Version and Release Date:	PANTHER version 13.1 Released 2018-02-03										Annotation Version and Release Date:	PANTHER version 13.1 Released 2018-02-03
Analyzed List:	Client Text Box Input (Homo sapiens)										Analyzed List:	Client Text Box Input (Homo sapiens)
Reference List:	Homo sapiens (all genes in database)										Reference List:	Homo sapiens (all genes in database)
Test Type:	FISHER										Test Type:	FISHER
PANTHER GO-Slim Biological Process	Homo sapiens - REFLIST (21042)	Client Text Box Input (2478)	Client Text Box Input (expected)	Client Text Box Input (over/under)	Client Text Box Input (fold Enrichment)	Client Text Box Input (raw P-value)	Client Text Box Input (FDR)				PANTHER GO-Slim Cellular Component	Homo sapiens - REFLIST (21042)	Client Text Box Input (2478)	Client Text Box Input (expected)	Client Text Box Input (over/under)	Client Text Box Input (fold Enrichment)	Client Text Box Input (raw P-value)	Client Text Box Input (FDR)
protein ADP-ribosylation (GO:0006471)	6	4	0.71	+	5.66	0.0153	0.0402				protein-DNA complex (GO:0032993)	31	16	3.65	+	4.38	1.35e-05	4.13e-05
chromatin assembly (GO:0031497)	40	19	4.71	+	4.03	5.5e-06	2.92e-05				vesicle coat (GO:0030120)	33	15	3.89	+	3.86	7.79e-05	0.000227
chromatin remodeling (GO:0006338)	34	14	4	+	3.5	0.000302	0.00125				chromosome (GO:0005694)	208	93	24.5	+	3.8	2.13e-22	1.24e-21
glycolysis (GO:0006096)	28	11	3.3	+	3.34	0.00177	0.00593				nuclear chromosome (GO:0000228)	143	63	16.84	+	3.74	2.2e-15	1.18e-14
rRNA metabolic process (GO:0016072)	113	43	13.31	+	3.23	2.19e-09	1.72e-08				nuclear envelope (GO:0005635)	92	37	10.83	+	3.42	8.79e-09	3.13e-08
nuclear transport (GO:0051169)	123	45	14.49	+	3.11	2.52e-09	1.87e-08				ribosome (GO:0005840)	160	57	18.84	+	3.03	7.5e-11	3e-10
chromosome segregation (GO:0007059)	96	35	11.31	+	3.1	1.54e-07	9.86e-07				ribonucleoprotein complex (GO:0030529)	427	143	50.29	+	2.84	1.99e-23	1.27e-22
DNA repair (GO:0006281)	167	58	19.67	+	2.95	8.25e-11	8.39e-10				nucleolus (GO:0005730)	117	38	13.78	+	2.76	5.39e-07	1.82e-06
DNA recombination (GO:0006310)	52	18	6.12	+	2.94	0.000258	0.00109				cytosol (GO:0005829)	511	164	60.18	+	2.73	2.9e-25	2.06e-24
regulation of gene expression, epigenetic (GO:0040029)	71	24	8.36	+	2.87	3.6e-05	0.000179				nucleus (GO:0005634)	1943	492	228.82	+	2.15	8.56e-51	1.1e-49
DNA metabolic process (GO:0006259)	391	132	46.05	+	2.87	4.49e-22	1.1e-20				nucleoplasm (GO:0005654)	392	99	46.16	+	2.14	2.24e-10	8.44e-10
chromatin organization (GO:0006325)	273	92	32.15	+	2.86	9.85e-16	1.6e-14				macromolecular complex (GO:0032991)	2156	530	253.9	+	2.09	7.31e-52	1.17e-50
RNA splicing, via transesterification reactions (GO:0000375)	156	52	18.37	+	2.83	2.22e-09	1.7e-08				protein complex (GO:0043234)	1796	414	211.5	+	1.96	4.46e-34	4.08e-33
mRNA splicing, via spliceosome (GO:0000398)	178	59	20.96	+	2.81	3.06e-10	2.67e-09				microtubule organizing center (GO:0005815)	127	27	14.96	+	1.81	0.00787	0.018
regulation of cell cycle (GO:0051726)	186	61	21.9	+	2.78	1.83e-10	1.72e-09				organelle (GO:0043226)	3910	803	460.46	+	1.74	1.29e-53	2.76e-52
regulation of translation (GO:0006417)	40	13	4.71	+	2.76	0.00282	0.0093				microtubule (GO:0005874)	137	28	16.13	+	1.74	0.0105	0.0223
mRNA processing (GO:0006397)	244	79	28.73	+	2.75	6.86e-13	8.81e-12				intracellular (GO:0005622)	5262	1065	619.68	+	1.72	8.3e-75	5.31e-73
meiosis (GO:0007126)	62	20	7.3	+	2.74	0.000367	0.00149				cell part (GO:0044464)	5531	1076	651.36	+	1.65	5.94e-67	1.9e-65
protein methylation (GO:0006479)	49	15	5.77	+	2.6	0.00305	0.00992				cytoplasm (GO:0005737)	3171	608	373.43	+	1.63	9.24e-31	7.39e-30
mitosis (GO:0007067)	231	70	27.2	+	2.57	1.48e-10	1.44e-09				cytoskeleton (GO:0005856)	600	98	70.66	+	1.39	0.0032	0.00818
RNA catabolic process (GO:0006401)	70	21	8.24	+	2.55	0.000455	0.00182				membrane (GO:0016020)	2199	218	258.96	-	0.84	0.00965	0.0213
transcription elongation from RNA polymerase II promoter (GO:0006368)	30	9	3.53	+	2.55	0.018	0.0447				Unclassified (UNCLASSIFIED)	13830	1316	1628.68	-	0.81	2.88e-34	3.07e-33
protein folding (GO:0006457)	94	28	11.07	+	2.53	7.43e-05	0.000362				integral to membrane (GO:0016021)	935	62	110.11	-	0.56	1.89e-06	6.03e-06
DNA replication (GO:0006260)	157	46	18.49	+	2.49	4.49e-07	2.74e-06				plasma membrane (GO:0005886)	1515	93	178.41	-	0.52	5.49e-12	2.34e-11
translation (GO:0006412)	198	57	23.32	+	2.44	4.52e-08	3.07e-07				cell projection (GO:0042995)	391	21	46.05	-	0.46	0.000126	0.000337
RNA localization (GO:0006403)	85	23	10.01	+	2.3	0.000844	0.00303				neuron projection (GO:0043005)	253	10	29.79	-	0.34	0.000104	0.000288
nucleobase-containing compound transport (GO:0015931)	116	31	13.66	+	2.27	0.000201	0.000876				synapse (GO:0045202)	130	5	15.31	-	0.33	0.00688	0.0163
transcription initiation from RNA polymerase II promoter (GO:0006367)	46	12	5.42	+	2.22	0.0179	0.045				dendrite (GO:0030425)	104	4	12.25	-	0.33	0.0173	0.0345
tRNA metabolic process (GO:0006399)	113	29	13.31	+	2.18	0.00048	0.00189				extracellular matrix (GO:0031012)	139	5	16.37	-	0.31	0.00375	0.00923
protein acetylation (GO:0006473)	64	16	7.54	+	2.12	0.00995	0.0273				extracellular region (GO:0005576)	673	22	79.26	-	0.28	2.59e-13	1.18e-12
cell cycle (GO:0007049)	723	179	85.14	+	2.1	3.61e-17	6.29e-16				immunoglobulin complex (GO:0019814)	96	3	11.31	-	0.27	0.0124	0.0257
cytokinesis (GO:0000910)	138	33	16.25	+	2.03	0.000614	0.00227				extracellular space (GO:0005615)	530	12	62.42	-	0.19	6.47e-14	3.18e-13
mitochondrion organization (GO:0007005)	92	22	10.83	+	2.03	0.00515	0.0161
cell proliferation (GO:0008283)	67	16	7.89	+	2.03	0.0177	0.0451
organelle organization (GO:0006996)	1212	289	142.73	+	2.02	2.48e-25	8.64e-24
protein targeting (GO:0006605)	171	40	20.14	+	1.99	0.000258	0.0011
RNA metabolic process (GO:0016070)	1570	343	184.89	+	1.86	1.9e-24	5.78e-23
cellular component biogenesis (GO:0044085)	776	169	91.39	+	1.85	4.03e-12	4.47e-11
nucleobase-containing compound metabolic process (GO:0006139)	2797	583	329.39	+	1.77	4.36e-38	3.55e-36
cellular component organization or biogenesis (GO:0071840)	2099	435	247.19	+	1.76	4.26e-27	2.08e-25
nitrogen compound metabolic process (GO:0006807)	2524	507	297.24	+	1.71	3.57e-29	2.18e-27
protein localization (GO:0008104)	532	105	62.65	+	1.68	3.05e-06	1.69e-05
cytoskeleton organization (GO:0007010)	404	79	47.58	+	1.66	8.86e-05	0.000408
cellular component organization (GO:0016043)	1964	382	231.29	+	1.65	2.45e-19	5.44e-18
response to stress (GO:0006950)	653	125	76.9	+	1.63	1.36e-06	7.92e-06
biosynthetic process (GO:0009058)	1745	330	205.5	+	1.61	3.52e-15	5.36e-14
catabolic process (GO:0009056)	1176	222	138.49	+	1.6	2.57e-10	2.32e-09
intracellular protein transport (GO:0006886)	694	130	81.73	+	1.59	2.57e-06	1.46e-05
transcription, DNA-dependent (GO:0006351)	1020	191	120.12	+	1.59	9.01e-09	6.47e-08
protein transport (GO:0015031)	736	134	86.67	+	1.55	6.18e-06	3.21e-05
primary metabolic process (GO:0044238)	4753	861	559.73	+	1.54	2.84e-38	3.47e-36
transcription from RNA polymerase II promoter (GO:0006366)	774	137	91.15	+	1.5	1.66e-05	8.42e-05
metabolic process (GO:0008152)	5878	1038	692.22	+	1.5	1.44e-44	3.51e-42
protein metabolic process (GO:0019538)	1583	278	186.42	+	1.49	7.39e-10	6.22e-09
death (GO:0016265)	356	61	41.92	+	1.46	0.00783	0.0228
cell death (GO:0008219)	356	61	41.92	+	1.46	0.00783	0.0225
apoptotic process (GO:0006915)	336	57	39.57	+	1.44	0.0127	0.0341
phosphate-containing compound metabolic process (GO:0006796)	1595	270	187.83	+	1.44	3.39e-08	2.36e-07
proteolysis (GO:0006508)	448	75	52.76	+	1.42	0.00605	0.0182
cellular protein modification process (GO:0006464)	788	127	92.8	+	1.37	0.00117	0.00413
regulation of transcription from RNA polymerase II promoter (GO:0006357)	598	95	70.42	+	1.35	0.0082	0.0233
regulation of nucleobase-containing compound metabolic process (GO:0019219)	585	90	68.89	+	1.31	0.0185	0.0457
cellular process (GO:0009987)	8247	1244	971.2	+	1.28	1.25e-25	5.09e-24
transport (GO:0006810)	1701	241	200.32	+	1.2	0.00611	0.0182
localization (GO:0051179)	2012	281	236.94	+	1.19	0.0058	0.0177
biological regulation (GO:0065007)	2985	299	351.53	-	0.85	0.0036	0.0116
regulation of biological process (GO:0050789)	2463	243	290.05	-	0.84	0.00466	0.0148
response to stimulus (GO:0050896)	2677	250	315.26	-	0.79	0.000128	0.000567
Unclassified (UNCLASSIFIED)	10206	940	1201.9	-	0.78	1.5e-23	4.07e-22
signal transduction (GO:0007165)	2318	211	272.98	-	0.77	0.000106	0.000477
cell communication (GO:0007154)	2686	232	316.32	-	0.73	5.73e-07	3.41e-06
ion transport (GO:0006811)	391	29	46.05	-	0.63	0.0127	0.0338
cell differentiation (GO:0030154)	548	38	64.53	-	0.59	0.000806	0.00293
locomotion (GO:0040011)	310	21	36.51	-	0.58	0.0112	0.0305
system development (GO:0048731)	452	30	53.23	-	0.56	0.00121	0.00423
immune response (GO:0006955)	383	24	45.1	-	0.53	0.00141	0.00479
ectoderm development (GO:0007398)	212	12	24.97	-	0.48	0.00842	0.0236
single-multicellular organism process (GO:0044707)	1665	89	196.08	-	0.45	3.55e-17	6.65e-16
multicellular organismal process (GO:0032501)	1684	89	198.32	-	0.45	1.19e-17	2.42e-16
cell adhesion (GO:0007155)	356	18	41.92	-	0.43	8.67e-05	0.000415
biological adhesion (GO:0022610)	356	18	41.92	-	0.43	8.67e-05	0.000407
cell surface receptor signaling pathway (GO:0007166)	1206	60	142.02	-	0.42	4.48e-14	6.07e-13
neurological system process (GO:0050877)	924	45	108.81	-	0.41	2.36e-11	2.51e-10
system process (GO:0003008)	1020	49	120.12	-	0.41	1.25e-12	1.52e-11
transmembrane receptor protein tyrosine kinase signaling pathway (GO:0007169)	151	7	17.78	-	0.39	0.00885	0.0245
cellular calcium ion homeostasis (GO:0006874)	115	5	13.54	-	0.37	0.0169	0.0439
synaptic transmission (GO:0007268)	382	16	44.99	-	0.36	3.14e-06	1.7e-05
G-protein coupled receptor signaling pathway (GO:0007186)	456	19	53.7	-	0.35	2.18e-07	1.36e-06
cyclic nucleotide metabolic process (GO:0009187)	102	4	12.01	-	0.33	0.0171	0.0439
cell-cell signaling (GO:0007267)	569	22	67.01	-	0.33	1.01e-09	8.24e-09
sensory perception (GO:0007600)	424	16	49.93	-	0.32	1.1e-07	7.23e-07
neuron-neuron synaptic transmission (GO:0007270)	85	2	10.01	-	0.2	0.00766	0.0225
cell recognition (GO:0008037)	105	2	12.37	-	0.16	0.00127	0.00438
defense response to bacterium (GO:0042742)	112	2	13.19	-	0.15	0.000601	0.00225
behavior (GO:0007610)	61	1	7.18	-	0.14	0.0197	0.0476
complement activation (GO:0006956)	94	1	11.07	-	0.09	0.000596	0.00231
B cell mediated immunity (GO:0019724)	94	1	11.07	-	0.09	0.000596	0.00227
sensory perception of smell (GO:0007608)	240	0	28.26	-	< 0.01	3.63e-12	4.21e-11
sensory perception of chemical stimulus (GO:0007606)	282	0	33.21	-	< 0.01	3.99e-14	5.72e-13
neuromuscular synaptic transmission (GO:0007274)	54	0	6.36	-	< 0.01	0.00579	0.0179
sensory perception of taste (GO:0050909)	42	0	4.95	-	< 0.01	0.0196	0.0479

## Sheet: JQ1-VHL
JQ1-VHL											JQ1-VHL
PANTHER GO-Slim Biological Process											PANTHER GO-Slim Cellular Component
Analysis Type:	PANTHER Overrepresentation Test (Released 20171205)										Analysis Type:	PANTHER Overrepresentation Test (Released 20171205)
Annotation Version and Release Date:	PANTHER version 13.1 Released 2018-02-03										Annotation Version and Release Date:	PANTHER version 13.1 Released 2018-02-03
Analyzed List:	Client Text Box Input (Homo sapiens)										Analyzed List:	Client Text Box Input (Homo sapiens)
Reference List:	Homo sapiens (all genes in database)										Reference List:	Homo sapiens (all genes in database)
Test Type:	FISHER										Test Type:	FISHER
PANTHER GO-Slim Biological Process	Homo sapiens - REFLIST (21042)	Client Text Box Input (2442)	Client Text Box Input (expected)	Client Text Box Input (over/under)	Client Text Box Input (fold Enrichment)	Client Text Box Input (raw P-value)	Client Text Box Input (FDR)				PANTHER GO-Slim Cellular Component	Homo sapiens - REFLIST (21042)	Client Text Box Input (2442)	Client Text Box Input (expected)	Client Text Box Input (over/under)	Client Text Box Input (fold Enrichment)	Client Text Box Input (raw P-value)	Client Text Box Input (FDR)
JAK-STAT cascade (GO:0007259)	17	7	1.97	+	3.55	0.00917	0.0257				protein-DNA complex (GO:0032993)	31	14	3.6	+	3.89	0.000123	0.000374
glycolysis (GO:0006096)	28	11	3.25	+	3.39	0.0016	0.00608				nuclear chromosome (GO:0000228)	143	60	16.6	+	3.62	3.11e-14	1.66e-13
rRNA metabolic process (GO:0016072)	113	41	13.11	+	3.13	1.05e-08	8.58e-08				chromosome (GO:0005694)	208	86	24.14	+	3.56	1.79e-19	1.04e-18
chromatin remodeling (GO:0006338)	34	12	3.95	+	3.04	0.00208	0.00746				nuclear envelope (GO:0005635)	92	33	10.68	+	3.09	3.43e-07	1.22e-06
regulation of translation (GO:0006417)	40	14	4.64	+	3.02	0.000976	0.00384				ribosome (GO:0005840)	160	57	18.57	+	3.07	2.77e-11	1.04e-10
nuclear transport (GO:0051169)	123	43	14.27	+	3.01	1.14e-08	8.67e-08				vesicle coat (GO:0030120)	33	11	3.83	+	2.87	0.00449	0.0107
chromosome segregation (GO:0007059)	96	33	11.14	+	2.96	7.5e-07	4.58e-06				nucleolus (GO:0005730)	117	38	13.58	+	2.8	4.05e-07	1.36e-06
chromatin assembly (GO:0031497)	40	13	4.64	+	2.8	0.00251	0.00851				ribonucleoprotein complex (GO:0030529)	427	138	49.55	+	2.78	3.68e-22	2.35e-21
RNA splicing, via transesterification reactions (GO:0000375)	156	50	18.1	+	2.76	1.15e-08	8.5e-08				cytosol (GO:0005829)	511	163	59.3	+	2.75	2.23e-25	1.58e-24
protein folding (GO:0006457)	94	30	10.91	+	2.75	9.11e-06	4.83e-05				nucleoplasm (GO:0005654)	392	101	45.49	+	2.22	2.35e-11	9.42e-11
DNA repair (GO:0006281)	167	53	19.38	+	2.73	4.63e-09	3.89e-08				nucleus (GO:0005634)	1943	467	225.49	+	2.07	1.63e-44	2.09e-43
RNA catabolic process (GO:0006401)	70	22	8.12	+	2.71	0.000188	0.000848				macromolecular complex (GO:0032991)	2156	510	250.21	+	2.04	2.62e-47	5.6e-46
meiosis (GO:0007126)	62	19	7.2	+	2.64	0.000662	0.00265				microtubule organizing center (GO:0005815)	127	29	14.74	+	1.97	0.00214	0.00547
regulation of cell cycle (GO:0051726)	186	57	21.59	+	2.64	3.89e-09	3.39e-08				protein complex (GO:0043234)	1796	401	208.43	+	1.92	1.16e-31	1.24e-30
mRNA 3'-end processing (GO:0031124)	36	11	4.18	+	2.63	0.00764	0.0225				microtubule (GO:0005874)	137	29	15.9	+	1.82	0.00475	0.0109
chromatin organization (GO:0006325)	273	82	31.68	+	2.59	3.72e-12	4.33e-11				intracellular (GO:0005622)	5262	1042	610.67	+	1.71	1.47e-71	9.42e-70
transcription elongation from RNA polymerase II promoter (GO:0006368)	30	9	3.48	+	2.59	0.0166	0.0445				organelle (GO:0043226)	3910	769	453.77	+	1.69	8.29e-47	1.33e-45
mRNA processing (GO:0006397)	244	73	28.32	+	2.58	5.19e-11	5.06e-10				cell part (GO:0044464)	5531	1052	641.89	+	1.64	1.02e-63	3.26e-62
mRNA splicing, via spliceosome (GO:0000398)	178	53	20.66	+	2.57	2.63e-08	1.83e-07				cytoplasm (GO:0005737)	3171	597	368.01	+	1.62	7.44e-30	5.95e-29
translation (GO:0006412)	198	58	22.98	+	2.52	1.09e-08	8.61e-08				cytoskeleton (GO:0005856)	600	101	69.63	+	1.45	0.000678	0.00189
mitosis (GO:0007067)	231	67	26.81	+	2.5	1.18e-09	1.07e-08				membrane (GO:0016020)	2199	211	255.2	-	0.83	0.00482	0.0106
DNA metabolic process (GO:0006259)	391	113	45.38	+	2.49	2e-15	3.49e-14				Unclassified (UNCLASSIFIED)	13830	1308	1605.02	-	0.81	1.55e-31	1.41e-30
DNA replication (GO:0006260)	157	43	18.22	+	2.36	3.57e-06	1.98e-05				integral to membrane (GO:0016021)	935	62	108.51	-	0.57	3.61e-06	1.16e-05
DNA recombination (GO:0006310)	52	14	6.03	+	2.32	0.00783	0.0227				plasma membrane (GO:0005886)	1515	91	175.82	-	0.52	5.31e-12	2.26e-11
regulation of gene expression, epigenetic (GO:0040029)	71	19	8.24	+	2.31	0.00259	0.00867				cell projection (GO:0042995)	391	21	45.38	-	0.46	0.000163	0.000473
tRNA metabolic process (GO:0006399)	113	30	13.11	+	2.29	0.000161	0.000743				neuron projection (GO:0043005)	253	12	29.36	-	0.41	0.000771	0.00206
transcription initiation from RNA polymerase II promoter (GO:0006367)	46	12	5.34	+	2.25	0.0165	0.0449				extracellular matrix (GO:0031012)	139	6	16.13	-	0.37	0.00915	0.0195
RNA localization (GO:0006403)	85	22	9.86	+	2.23	0.00204	0.00744				immunoglobulin complex (GO:0019814)	96	3	11.14	-	0.27	0.0122	0.0251
cytokinesis (GO:0000910)	138	35	16.02	+	2.19	0.000132	0.000618				extracellular region (GO:0005576)	673	21	78.1	-	0.27	1.73e-13	8.51e-13
protein acetylation (GO:0006473)	64	16	7.43	+	2.15	0.00913	0.0259				synapse (GO:0045202)	130	4	15.09	-	0.27	0.00251	0.00617
nucleobase-containing compound transport (GO:0015931)	116	29	13.46	+	2.15	0.000526	0.00225				extracellular space (GO:0005615)	530	13	61.51	-	0.21	7.25e-13	3.31e-12
protein targeting (GO:0006605)	171	41	19.85	+	2.07	9.54e-05	0.000457
cell cycle (GO:0007049)	723	169	83.91	+	2.01	5.71e-15	8.7e-14
organelle organization (GO:0006996)	1212	272	140.66	+	1.93	1.81e-21	4.9e-20
RNA metabolic process (GO:0016070)	1570	337	182.2	+	1.85	6.78e-24	2.36e-22
cellular component biogenesis (GO:0044085)	776	162	90.06	+	1.8	5.89e-11	5.53e-10
protein localization (GO:0008104)	532	109	61.74	+	1.77	2.48e-07	1.59e-06
nucleobase-containing compound metabolic process (GO:0006139)	2797	566	324.6	+	1.74	2.21e-35	1.8e-33
cellular component organization or biogenesis (GO:0071840)	2099	422	243.6	+	1.73	4.51e-25	2.2e-23
nitrogen compound metabolic process (GO:0006807)	2524	501	292.92	+	1.71	4.23e-29	2.58e-27
cytoskeleton organization (GO:0007010)	404	80	46.89	+	1.71	3.07e-05	0.000153
catabolic process (GO:0009056)	1176	229	136.48	+	1.68	2.78e-12	3.39e-11
biosynthetic process (GO:0009058)	1745	333	202.51	+	1.64	1.09e-16	2.42e-15
cellular component organization (GO:0016043)	1964	371	227.93	+	1.63	6.27e-18	1.53e-16
response to stress (GO:0006950)	653	122	75.78	+	1.61	2.77e-06	1.57e-05
intracellular protein transport (GO:0006886)	694	127	80.54	+	1.58	5.05e-06	2.74e-05
transcription, DNA-dependent (GO:0006351)	1020	184	118.37	+	1.55	6.55e-08	4.32e-07
protein transport (GO:0015031)	736	131	85.42	+	1.53	1.16e-05	6.04e-05
phosphate-containing compound metabolic process (GO:0006796)	1595	283	185.11	+	1.53	5.03e-11	5.12e-10
primary metabolic process (GO:0044238)	4753	838	551.6	+	1.52	2.04e-35	2.48e-33
metabolic process (GO:0008152)	5878	1027	682.16	+	1.51	5.28e-45	1.29e-42
transcription from RNA polymerase II promoter (GO:0006366)	774	132	89.83	+	1.47	6.11e-05	0.000298
protein metabolic process (GO:0019538)	1583	265	183.71	+	1.44	3.11e-08	2.11e-07
regulation of transcription from RNA polymerase II promoter (GO:0006357)	598	95	69.4	+	1.37	0.00534	0.0167
proteolysis (GO:0006508)	448	71	51.99	+	1.37	0.0162	0.0445
cellular protein modification process (GO:0006464)	788	120	91.45	+	1.31	0.00555	0.0171
cellular process (GO:0009987)	8247	1211	957.09	+	1.27	8.12e-23	2.48e-21
biological regulation (GO:0065007)	2985	292	346.42	-	0.84	0.00249	0.00855
regulation of biological process (GO:0050789)	2463	237	285.84	-	0.83	0.00317	0.0105
response to stimulus (GO:0050896)	2677	248	310.68	-	0.8	0.000221	0.000982
Unclassified (UNCLASSIFIED)	10206	922	1184.44	-	0.78	4.94e-24	2.01e-22
signal transduction (GO:0007165)	2318	203	269.01	-	0.75	2.88e-05	0.000146
cell communication (GO:0007154)	2686	229	311.72	-	0.73	8e-07	4.76e-06
cell differentiation (GO:0030154)	548	42	63.6	-	0.66	0.00756	0.0225
locomotion (GO:0040011)	310	21	35.98	-	0.58	0.014	0.0387
system development (GO:0048731)	452	30	52.46	-	0.57	0.00151	0.00584
cell adhesion (GO:0007155)	356	23	41.32	-	0.56	0.00382	0.0124
biological adhesion (GO:0022610)	356	23	41.32	-	0.56	0.00382	0.0123
immune response (GO:0006955)	383	24	44.45	-	0.54	0.00177	0.00666
ion transport (GO:0006811)	391	22	45.38	-	0.48	0.000319	0.00139
single-multicellular organism process (GO:0044707)	1665	90	193.23	-	0.47	3.72e-16	6.99e-15
multicellular organismal process (GO:0032501)	1684	90	195.43	-	0.46	1.3e-16	2.64e-15
cell surface receptor signaling pathway (GO:0007166)	1206	56	139.96	-	0.4	4.28e-15	6.96e-14
neurological system process (GO:0050877)	924	41	107.23	-	0.38	1.59e-12	2.04e-11
system process (GO:0003008)	1020	45	118.37	-	0.38	7.98e-14	1.08e-12
sensory perception (GO:0007600)	424	17	49.21	-	0.35	5.31e-07	3.32e-06
synaptic transmission (GO:0007268)	382	15	44.33	-	0.34	1.73e-06	1.01e-05
G-protein coupled receptor signaling pathway (GO:0007186)	456	16	52.92	-	0.3	1.75e-08	1.26e-07
cell growth (GO:0016049)	98	3	11.37	-	0.26	0.00859	0.0247
cell-cell signaling (GO:0007267)	569	17	66.03	-	0.26	5.64e-12	6.26e-11
cyclic nucleotide metabolic process (GO:0009187)	102	3	11.84	-	0.25	0.00613	0.0187
cell recognition (GO:0008037)	105	3	12.19	-	0.25	0.00634	0.0191
cellular calcium ion homeostasis (GO:0006874)	115	3	13.35	-	0.22	0.0022	0.00776
cation transport (GO:0006812)	88	2	10.21	-	0.2	0.00532	0.0168
defense response to bacterium (GO:0042742)	112	2	13	-	0.15	0.000598	0.00243
neuron-neuron synaptic transmission (GO:0007270)	85	1	9.86	-	0.1	0.00201	0.00741
complement activation (GO:0006956)	94	1	10.91	-	0.09	0.00059	0.00248
B cell mediated immunity (GO:0019724)	94	1	10.91	-	0.09	0.00059	0.00244
behavior (GO:0007610)	61	0	7.08	-	< 0.01	0.0024	0.00837
sensory perception of smell (GO:0007608)	240	0	27.85	-	< 0.01	5.74e-12	6.09e-11
sensory perception of chemical stimulus (GO:0007606)	282	0	32.73	-	< 0.01	6.29e-14	9.03e-13

## Sheet: JQ1
JQ1											JQ1
PANTHER GO-Slim Biological Process											PANTHER GO-Slim Cellular Component
Analysis Type:	PANTHER Overrepresentation Test (Released 20171205)										Analysis Type:	PANTHER Overrepresentation Test (Released 20171205)
Annotation Version and Release Date:	PANTHER version 13.1 Released 2018-02-03										Annotation Version and Release Date:	PANTHER version 13.1 Released 2018-02-03
Analyzed List:	Client Text Box Input (Homo sapiens)										Analyzed List:	Client Text Box Input (Homo sapiens)
Reference List:	Homo sapiens (all genes in database)										Reference List:	Homo sapiens (all genes in database)
Test Type:	FISHER										Test Type:	FISHER
PANTHER GO-Slim Biological Process	Homo sapiens - REFLIST (21042)	Client Text Box Input (1249)	Client Text Box Input (expected)	Client Text Box Input (over/under)	Client Text Box Input (fold Enrichment)	Client Text Box Input (raw P-value)	Client Text Box Input (FDR)				PANTHER GO-Slim Cellular Component	Homo sapiens - REFLIST (21042)	Client Text Box Input (1249)	Client Text Box Input (expected)	Client Text Box Input (over/under)	Client Text Box Input (fold Enrichment)	Client Text Box Input (raw P-value)	Client Text Box Input (FDR)
glycolysis (GO:0006096)	28	9	1.66	+	5.42	0.000158	0.000918				protein-DNA complex (GO:0032993)	31	8	1.84	+	4.35	0.00123	0.00376
rRNA metabolic process (GO:0016072)	113	25	6.71	+	3.73	1.8e-07	1.91e-06				ribosome (GO:0005840)	160	35	9.5	+	3.69	8.71e-10	4.64e-09
chromosome segregation (GO:0007059)	96	21	5.7	+	3.69	1.98e-06	1.51e-05				chromosome (GO:0005694)	208	44	12.35	+	3.56	1.58e-11	9.21e-11
nuclear transport (GO:0051169)	123	26	7.3	+	3.56	2.23e-07	2.27e-06				nuclear chromosome (GO:0000228)	143	30	8.49	+	3.53	3.1e-08	1.53e-07
DNA repair (GO:0006281)	167	34	9.91	+	3.43	7.34e-09	9.95e-08				ribonucleoprotein complex (GO:0030529)	427	83	25.35	+	3.27	1.22e-18	1.3e-17
RNA catabolic process (GO:0006401)	70	14	4.16	+	3.37	0.000223	0.00127				nuclear envelope (GO:0005635)	92	17	5.46	+	3.11	0.000116	0.000371
tRNA metabolic process (GO:0006399)	113	21	6.71	+	3.13	1.78e-05	0.000132				nucleolus (GO:0005730)	117	21	6.94	+	3.02	2.81e-05	9.47e-05
DNA metabolic process (GO:0006259)	391	69	23.21	+	2.97	6.84e-14	2.09e-12				cytosol (GO:0005829)	511	91	30.33	+	3	3.6e-18	3.29e-17
mitosis (GO:0007067)	231	40	13.71	+	2.92	2.02e-08	2.59e-07				microtubule organizing center (GO:0005815)	127	16	7.54	+	2.12	0.00889	0.0237
translation (GO:0006412)	198	34	11.75	+	2.89	2.71e-07	2.55e-06				macromolecular complex (GO:0032991)	2156	264	127.97	+	2.06	1.04e-27	2.22e-26
regulation of cell cycle (GO:0051726)	186	31	11.04	+	2.81	1.57e-06	1.24e-05				nucleoplasm (GO:0005654)	392	47	23.27	+	2.02	2.13e-05	7.57e-05
RNA splicing, via transesterification reactions (GO:0000375)	156	25	9.26	+	2.7	2.8e-05	0.00018				nucleus (GO:0005634)	1943	231	115.33	+	2	2.32e-22	2.97e-21
mRNA splicing, via spliceosome (GO:0000398)	178	28	10.57	+	2.65	1.94e-05	0.00014				protein complex (GO:0043234)	1796	193	106.61	+	1.81	1.51e-14	9.63e-14
mRNA processing (GO:0006397)	244	38	14.48	+	2.62	5.72e-07	4.98e-06				organelle (GO:0043226)	3910	392	232.09	+	1.69	7.95e-26	1.27e-24
chromatin organization (GO:0006325)	273	40	16.2	+	2.47	1.25e-06	1.05e-05				intracellular (GO:0005622)	5262	517	312.34	+	1.66	1.98e-34	1.26e-32
RNA localization (GO:0006403)	85	12	5.05	+	2.38	0.0116	0.045				cytoplasm (GO:0005737)	3171	307	188.22	+	1.63	2.83e-17	2.26e-16
DNA replication (GO:0006260)	157	22	9.32	+	2.36	0.000481	0.00261				cell part (GO:0044464)	5531	523	328.31	+	1.59	8.27e-31	2.65e-29
protein folding (GO:0006457)	94	13	5.58	+	2.33	0.00888	0.0374				Unclassified (UNCLASSIFIED)	13830	685	820.91	-	0.83	1.39e-14	9.87e-14
cell cycle (GO:0007049)	723	98	42.92	+	2.28	1.15e-12	2.81e-11				plasma membrane (GO:0005886)	1515	48	89.93	-	0.53	1.49e-06	6.35e-06
nucleobase-containing compound transport (GO:0015931)	116	15	6.89	+	2.18	0.00717	0.0307				integral to membrane (GO:0016021)	935	25	55.5	-	0.45	7.64e-06	2.88e-05
organelle organization (GO:0006996)	1212	140	71.94	+	1.95	1.16e-12	2.57e-11				cell projection (GO:0042995)	391	10	23.21	-	0.43	0.00411	0.012
cellular component biogenesis (GO:0044085)	776	85	46.06	+	1.85	3.28e-07	2.96e-06				neuron projection (GO:0043005)	253	5	15.02	-	0.33	0.00605	0.0168
RNA metabolic process (GO:0016070)	1570	167	93.19	+	1.79	3.2e-12	6.51e-11				extracellular region (GO:0005576)	673	12	39.95	-	0.3	4.88e-07	2.23e-06
nucleobase-containing compound metabolic process (GO:0006139)	2797	294	166.02	+	1.77	3.16e-21	7.7e-19				extracellular space (GO:0005615)	530	8	31.46	-	0.25	1.57e-06	6.29e-06
response to stress (GO:0006950)	653	68	38.76	+	1.75	2.41e-05	0.000163
cellular component organization or biogenesis (GO:0071840)	2099	217	124.59	+	1.74	1.28e-14	5.2e-13
nitrogen compound metabolic process (GO:0006807)	2524	247	149.82	+	1.65	2.95e-14	1.03e-12
cytoskeleton organization (GO:0007010)	404	39	23.98	+	1.63	0.00626	0.0278
protein localization (GO:0008104)	532	51	31.58	+	1.62	0.00179	0.00872
cellular component organization (GO:0016043)	1964	184	116.58	+	1.58	3.5e-09	5.34e-08
intracellular protein transport (GO:0006886)	694	64	41.19	+	1.55	0.00123	0.00638
protein transport (GO:0015031)	736	67	43.69	+	1.53	0.00128	0.00636
primary metabolic process (GO:0044238)	4753	425	282.13	+	1.51	4.72e-19	3.84e-17
catabolic process (GO:0009056)	1176	104	69.8	+	1.49	0.000127	0.000773
metabolic process (GO:0008152)	5878	502	348.9	+	1.44	2.08e-19	2.54e-17
biosynthetic process (GO:0009058)	1745	149	103.58	+	1.44	2.18e-05	0.000152
transcription from RNA polymerase II promoter (GO:0006366)	774	64	45.94	+	1.39	0.0114	0.0449
transcription, DNA-dependent (GO:0006351)	1020	84	60.54	+	1.39	0.00469	0.0216
phosphate-containing compound metabolic process (GO:0006796)	1595	127	94.68	+	1.34	0.00127	0.00646
protein metabolic process (GO:0019538)	1583	122	93.96	+	1.3	0.00512	0.0231
cellular process (GO:0009987)	8247	596	489.52	+	1.22	2.96e-09	5.17e-08
Unclassified (UNCLASSIFIED)	10206	500	605.8	-	0.83	5.26e-09	7.55e-08
biological regulation (GO:0065007)	2985	143	177.18	-	0.81	0.00639	0.0278
response to stimulus (GO:0050896)	2677	117	158.9	-	0.74	0.000361	0.002
signal transduction (GO:0007165)	2318	92	137.59	-	0.67	2.87e-05	0.000179
cell communication (GO:0007154)	2686	100	159.43	-	0.63	2.35e-07	2.29e-06
cell differentiation (GO:0030154)	548	18	32.53	-	0.55	0.00923	0.0382
system development (GO:0048731)	452	14	26.83	-	0.52	0.0107	0.0427
cell surface receptor signaling pathway (GO:0007166)	1206	30	71.59	-	0.42	4.92e-08	6e-07
cell adhesion (GO:0007155)	356	8	21.13	-	0.38	0.00256	0.0122
biological adhesion (GO:0022610)	356	8	21.13	-	0.38	0.00256	0.012
ion transport (GO:0006811)	391	8	23.21	-	0.34	0.000593	0.00315
G-protein coupled receptor signaling pathway (GO:0007186)	456	9	27.07	-	0.33	0.000139	0.000827
single-multicellular organism process (GO:0044707)	1665	32	98.83	-	0.32	4.72e-15	2.31e-13
multicellular organismal process (GO:0032501)	1684	32	99.96	-	0.32	2.52e-15	1.54e-13
neurological system process (GO:0050877)	924	13	54.85	-	0.24	3.21e-11	6.02e-10
synaptic transmission (GO:0007268)	382	5	22.67	-	0.22	2.71e-05	0.000179
system process (GO:0003008)	1020	13	60.54	-	0.21	3.78e-13	1.02e-11
cell-cell signaling (GO:0007267)	569	5	33.77	-	0.15	3.16e-09	5.14e-08
sensory perception (GO:0007600)	424	3	25.17	-	0.12	9.98e-08	1.16e-06
cation transport (GO:0006812)	88	0	5.22	-	< 0.01	0.00981	0.0399
sensory perception of smell (GO:0007608)	240	0	14.25	-	< 0.01	1.51e-06	1.23e-05
sensory perception of chemical stimulus (GO:0007606)	282	0	16.74	-	< 0.01	1.4e-07	1.55e-06

## Sheet: Pomalidomide
Pomalidomide											Pomalidomide
PANTHER GO-Slim Biological Process											PANTHER GO-Slim Cellular Component
Analysis Type:	PANTHER Overrepresentation Test (Released 20171205)										Analysis Type:	PANTHER Overrepresentation Test (Released 20171205)
Annotation Version and Release Date:	PANTHER version 13.1 Released 2018-02-03										Annotation Version and Release Date:	PANTHER version 13.1 Released 2018-02-03
Analyzed List:	Client Text Box Input (Homo sapiens)										Analyzed List:	Client Text Box Input (Homo sapiens)
Reference List:	Homo sapiens (all genes in database)										Reference List:	Homo sapiens (all genes in database)
Test Type:	FISHER										Test Type:	FISHER
PANTHER GO-Slim Biological Process	Homo sapiens - REFLIST (21042)	Client Text Box Input (1269)	Client Text Box Input (expected)	Client Text Box Input (over/under)	Client Text Box Input (fold Enrichment)	Client Text Box Input (raw P-value)	Client Text Box Input (FDR)				PANTHER GO-Slim Cellular Component	Homo sapiens - REFLIST (21042)	Client Text Box Input (1269)	Client Text Box Input (expected)	Client Text Box Input (over/under)	Client Text Box Input (fold Enrichment)	Client Text Box Input (raw P-value)	Client Text Box Input (FDR)
glycolysis (GO:0006096)	28	9	1.69	+	5.33	0.000177	0.000899				protein-DNA complex (GO:0032993)	31	9	1.87	+	4.81	0.000333	0.00102
JAK-STAT cascade (GO:0007259)	17	5	1.03	+	4.88	0.0069	0.0272				ribosome (GO:0005840)	160	36	9.65	+	3.73	3.88e-10	2.07e-09
RNA catabolic process (GO:0006401)	70	17	4.22	+	4.03	6.87e-06	4.41e-05				nuclear envelope (GO:0005635)	92	20	5.55	+	3.6	4.69e-06	1.58e-05
nuclear transport (GO:0051169)	123	28	7.42	+	3.77	2.73e-08	2.78e-07				vesicle coat (GO:0030120)	33	7	1.99	+	3.52	0.00678	0.0173
DNA repair (GO:0006281)	167	37	10.07	+	3.67	3.22e-10	4.63e-09				chromosome (GO:0005694)	208	43	12.54	+	3.43	8.19e-11	4.76e-10
rRNA metabolic process (GO:0016072)	113	25	6.81	+	3.67	2.39e-07	2.01e-06				ribonucleoprotein complex (GO:0030529)	427	87	25.75	+	3.38	3.33e-20	3.04e-19
chromosome segregation (GO:0007059)	96	21	5.79	+	3.63	2.51e-06	1.8e-05				nucleolus (GO:0005730)	117	23	7.06	+	3.26	4.11e-06	1.55e-05
chromatin remodeling (GO:0006338)	34	7	2.05	+	3.41	0.00778	0.0297				nuclear chromosome (GO:0000228)	143	28	8.62	+	3.25	4.13e-07	1.76e-06
chromatin assembly (GO:0031497)	40	8	2.41	+	3.32	0.0053	0.0215				cytosol (GO:0005829)	511	95	30.82	+	3.08	1.39e-19	1.11e-18
regulation of cell cycle (GO:0051726)	186	36	11.22	+	3.21	1.25e-08	1.46e-07				microtubule organizing center (GO:0005815)	127	18	7.66	+	2.35	0.0017	0.00454
RNA splicing, via transesterification reactions (GO:0000375)	156	30	9.41	+	3.19	2.27e-07	1.97e-06				nucleoplasm (GO:0005654)	392	53	23.64	+	2.24	3.99e-07	1.82e-06
DNA metabolic process (GO:0006259)	391	75	23.58	+	3.18	2.5e-16	1.22e-14				macromolecular complex (GO:0032991)	2156	280	130.02	+	2.15	2.79e-32	5.95e-31
protein folding (GO:0006457)	94	18	5.67	+	3.18	5.99e-05	0.000318				nucleus (GO:0005634)	1943	248	117.18	+	2.12	3.52e-27	4.5e-26
mRNA splicing, via spliceosome (GO:0000398)	178	34	10.73	+	3.17	4.18e-08	4.08e-07				protein complex (GO:0043234)	1796	206	108.31	+	1.9	1.83e-17	1.17e-16
mitosis (GO:0007067)	231	43	13.93	+	3.09	1.4e-09	1.89e-08				organelle (GO:0043226)	3910	408	235.8	+	1.73	5.47e-29	8.75e-28
tRNA metabolic process (GO:0006399)	113	21	6.81	+	3.08	2.23e-05	0.000121				intracellular (GO:0005622)	5262	543	317.34	+	1.71	1.13e-40	7.2e-39
mRNA processing (GO:0006397)	244	42	14.72	+	2.85	1.6e-08	1.7e-07				cytoplasm (GO:0005737)	3171	325	191.24	+	1.7	5.81e-21	6.19e-20
translation (GO:0006412)	198	33	11.94	+	2.76	1.02e-06	8.29e-06				cell part (GO:0044464)	5531	549	333.56	+	1.65	1.8e-36	5.75e-35
meiosis (GO:0007126)	62	10	3.74	+	2.67	0.00737	0.0285				Unclassified (UNCLASSIFIED)	13830	678	834.06	-	0.81	2.32e-18	1.65e-17
chromatin organization (GO:0006325)	273	43	16.46	+	2.61	1.1e-07	1.04e-06				plasma membrane (GO:0005886)	1515	46	91.37	-	0.5	2.13e-07	1.05e-06
DNA replication (GO:0006260)	157	24	9.47	+	2.53	0.000122	0.000633				integral to membrane (GO:0016021)	935	28	56.39	-	0.5	4.62e-05	0.000148
mitochondrion organization (GO:0007005)	92	13	5.55	+	2.34	0.00869	0.0321				cell projection (GO:0042995)	391	9	23.58	-	0.38	0.00143	0.00415
RNA localization (GO:0006403)	85	12	5.13	+	2.34	0.0123	0.0434				extracellular region (GO:0005576)	673	13	40.59	-	0.32	1.36e-06	5.43e-06
cell cycle (GO:0007049)	723	102	43.6	+	2.34	9.94e-14	2.42e-12				extracellular space (GO:0005615)	530	9	31.96	-	0.28	4.69e-06	1.67e-05
nucleobase-containing compound transport (GO:0015931)	116	16	7	+	2.29	0.00384	0.017				neuron projection (GO:0043005)	253	4	15.26	-	0.26	0.00162	0.00451
cytokinesis (GO:0000910)	138	19	8.32	+	2.28	0.00163	0.00778
protein targeting (GO:0006605)	171	21	10.31	+	2.04	0.00414	0.0177
organelle organization (GO:0006996)	1212	148	73.09	+	2.02	1.15e-14	3.11e-13
cellular component biogenesis (GO:0044085)	776	91	46.8	+	1.94	1.39e-08	1.55e-07
protein localization (GO:0008104)	532	61	32.08	+	1.9	8.31e-06	5.2e-05
nucleobase-containing compound metabolic process (GO:0006139)	2797	315	168.68	+	1.87	2.52e-26	3.07e-24
RNA metabolic process (GO:0016070)	1570	174	94.68	+	1.84	1.35e-13	2.99e-12
response to stress (GO:0006950)	653	72	39.38	+	1.83	4.06e-06	2.68e-05
cellular component organization or biogenesis (GO:0071840)	2099	225	126.59	+	1.78	4.47e-16	1.82e-14
nitrogen compound metabolic process (GO:0006807)	2524	270	152.22	+	1.77	2.2e-19	1.34e-17
intracellular protein transport (GO:0006886)	694	73	41.85	+	1.74	1.58e-05	9.41e-05
protein transport (GO:0015031)	736	76	44.39	+	1.71	1.91e-05	0.000108
cellular component organization (GO:0016043)	1964	192	118.44	+	1.62	2.12e-10	3.23e-09
catabolic process (GO:0009056)	1176	113	70.92	+	1.59	4.03e-06	2.73e-05
primary metabolic process (GO:0044238)	4753	456	286.64	+	1.59	2.28e-25	1.86e-23
metabolic process (GO:0008152)	5878	543	354.49	+	1.53	6.9e-28	1.68e-25
phosphate-containing compound metabolic process (GO:0006796)	1595	147	96.19	+	1.53	1.11e-06	8.72e-06
biosynthetic process (GO:0009058)	1745	155	105.24	+	1.47	3.75e-06	2.61e-05
vesicle-mediated transport (GO:0016192)	761	67	45.89	+	1.46	0.00357	0.0161
transcription from RNA polymerase II promoter (GO:0006366)	774	67	46.68	+	1.44	0.0061	0.0244
transcription, DNA-dependent (GO:0006351)	1020	87	61.51	+	1.41	0.00214	0.0101
protein metabolic process (GO:0019538)	1583	133	95.47	+	1.39	0.000219	0.00109
cellular process (GO:0009987)	8247	627	497.36	+	1.26	9.46e-13	1.65e-11
transport (GO:0006810)	1701	129	102.58	+	1.26	0.0113	0.0407
localization (GO:0051179)	2012	149	121.34	+	1.23	0.0126	0.044
Unclassified (UNCLASSIFIED)	10206	481	615.5	-	0.78	1.7e-13	3.46e-12
signal transduction (GO:0007165)	2318	106	139.79	-	0.76	0.00252	0.0116
cell communication (GO:0007154)	2686	112	161.99	-	0.69	2.21e-05	0.000122
cell differentiation (GO:0030154)	548	17	33.05	-	0.51	0.00412	0.0179
system development (GO:0048731)	452	14	27.26	-	0.51	0.0084	0.0315
cell adhesion (GO:0007155)	356	9	21.47	-	0.42	0.00426	0.0179
biological adhesion (GO:0022610)	356	9	21.47	-	0.42	0.00426	0.0176
cell surface receptor signaling pathway (GO:0007166)	1206	29	72.73	-	0.4	9.52e-09	1.16e-07
ion transport (GO:0006811)	391	9	23.58	-	0.38	0.00143	0.00697
single-multicellular organism process (GO:0044707)	1665	33	100.41	-	0.33	4.93e-15	1.5e-13
multicellular organismal process (GO:0032501)	1684	33	101.56	-	0.32	2.63e-15	9.16e-14
G-protein coupled receptor signaling pathway (GO:0007186)	456	7	27.5	-	0.25	9.73e-06	5.94e-05
neurological system process (GO:0050877)	924	13	55.72	-	0.23	1.62e-11	2.63e-10
system process (GO:0003008)	1020	14	61.51	-	0.23	6.38e-13	1.2e-11
synaptic transmission (GO:0007268)	382	5	23.04	-	0.22	1.89e-05	0.00011
sensory perception (GO:0007600)	424	5	25.57	-	0.2	2.44e-06	1.81e-05
cell-cell signaling (GO:0007267)	569	6	34.32	-	0.17	8.58e-09	1.1e-07
cation transport (GO:0006812)	88	0	5.31	-	< 0.01	0.0098	0.0357
sensory perception of smell (GO:0007608)	240	0	14.47	-	< 0.01	1.58e-06	1.21e-05
sensory perception of chemical stimulus (GO:0007606)	282	0	17.01	-	< 0.01	1.52e-07	1.38e-06
