# Supplementary material for: Specific MHC-I Peptides Are Induced Using PROTACs
Source: Front Immunol. 2018 Nov 22;9:2697. doi: 10.3389/fimmu.2018.02697 (PMC6262898; doi:10.3389/fimmu.2018.02697)
Supplement: Table S3 — All identified PROTAC-specific unique source proteins (shared between all 3 PROTAC treatments). These proteins are ranked by number of PSMs. [file Table_3.XLSX]

## Sheet: Sheet1
Accession	Description	Name	#PSMs	# Unique Peptides
Q15059	Bromodomain-containing protein 3	BRD3	38	1
Q7Z7C8	Transcription initiation factor TFIID subunit 8	TAF8	32	2
P43308	Translocon-associated protein subunit beta	SSR2	30	3
Q92600	Cell differentiation protein RCD1 homolog	RQCD1	30	1
P81877	Single-stranded DNA-binding protein 2	SSBP2	28	1
Q8N5D6	Globoside alpha-1,3-N-acetylgalactosaminyltransferase 1	GBGT1	27	1
Q13045	Protein flightless-1 homolog	FLII	27	4
P04839	Cytochrome b-245 heavy chain	CYBB	26	4
Q15014	Mortality factor 4-like protein 2	MORF4L2	24	2
P62937	Peptidyl-prolyl cis-trans isomerase A	PPIA	23	2
Q9UBB6	Neurochondrin	NCDN	21	2
Q9Y217	Myotubularin-related protein 6	MTMR6	21	2
Q8WZ60	Kelch-like protein 6	KLHL6	21	3
Q9UN19	Dual adapter for phosphotyrosine and 3-phosphotyrosine and 3-phosphoinositide	DAPP1	20	1
P30041	Peroxiredoxin-6	PRDX6	19	1
Q8NI77	Kinesin-like protein KIF18A	KIF18A	19	2
Q9BTC0	Death-inducer obliterator 1	DIDO1	17	1
Q8N4H5	Mitochondrial import receptor subunit TOM5 homolog	TOMM5	16	1
Q15293	Reticulocalbin-1	RCN1	16	1
P04899	Guanine nucleotide-binding protein G(i) subunit alpha-2	GNAI2	16	2
O00141	Serine/threonine-protein kinase Sgk1	SGK1	16	3
Q9BT04	Protein fuzzy homolog	FUZ	16	2
Q9UPQ4	Tripartite motif-containing protein 35	TRIM35	15	1
Q9HBI0	Gamma-parvin	PARVG	15	1
Q9UPT5	Exocyst complex component 7	EXOC7	15	1
Q9H410	Kinetochore-associated protein DSN1 homolog	DSN1	15	1
Q9BYD6	39S ribosomal protein L1, mitochondrial	MRPL1	14	1
O14775	Guanine nucleotide-binding protein subunit beta-5	GNB5	14	3
P36871	Phosphoglucomutase-1	PGM1	14	1
P40429	60S ribosomal protein L13a	RPL13A	14	2
P0DME0	Protein SETSIP	SETSIP	14	2
Q9BSC4	Nucleolar protein 10	NOL10	13	1
O60508	Pre-mRNA-processing factor 17	CDC40	13	3
Q15306	Interferon regulatory factor 4	IRF4	13	3
Q6UW02	Cytochrome P450 20A1	CYP20A1	12	1
P51149	Ras-related protein Rab-7a	RAB7A	12	2
Q9UPA5	Protein bassoon	BSN	11	2
Q9ULR0	Pre-mRNA-splicing factor ISY1 homolog	ISY1	11	1
Q96AD5	Patatin-like phospholipase domain-containing protein 2	PNPLA2	11	1
Q13416	Origin recognition complex subunit 2	ORC2	11	1
Q969Q6	Serine/threonine-protein phosphatase 2A regulatory subunit B'' subunit gamma	PPP2R3C	11	1
O95197	Reticulon-3	RTN3	10	2
P26651	mRNA decay activator protein ZFP36	ZFP36	10	1
Q9NP50	Protein FAM60A	FAM60A	10	2
Q13118	Krueppel-like factor 10	KLF10	10	2
P05141	ADP/ATP translocase 2	SLC25A5	10	1
Q8N4C6	Ninein	NIN	10	1
Q9H2D1	Mitochondrial folate transporter/carrier	SLC25A32	10	2
Q96QD9	UAP56-interacting factor	FYTTD1	9	1
Q6SPF0	Atherin	SAMD1	9	2
O60427	Fatty acid desaturase 1	FADS1	9	2
Q8N9N2	Activating signal cointegrator 1 complex subunit 1	ASCC1	9	1
Q96HR3	Mediator of RNA polymerase II transcription subunit 30	MED30	9	1
Q6YHU6	Thyroid adenoma-associated protein	THADA	9	2
Q16181	Septin-7	SEPT7	8	1
P62304	Small nuclear ribonucleoprotein E	SNRPE	8	1
P82909	28S ribosomal protein S36, mitochondrial	MRPS36	8	1
P35916	Vascular endothelial growth factor receptor 3	FLT4	7	1
Q9Y6B7	AP-4 complex subunit beta-1	AP4B1	7	1
Q5SY16	Polynucleotide 5'-hydroxyl-kinase NOL9	NOL9	7	1
Q96BR1	Serine/threonine-protein kinase Sgk3	SGK3	7	1
Q2PZI1	Probable C-mannosyltransferase DPY19L1	DPY19L1	7	1
Q9H116	GDNF-inducible zinc finger protein 1	GZF1	7	1
Q92804	TATA-binding protein-associated factor 2N	TAF15	7	1
Q3MHD2	Protein LSM12 homolog	LSM12	7	1
Q03252	Lamin-B2	LMNB2	7	1
Q06830	Peroxiredoxin-1	PRDX1	7	2
Q9BX70	BTB/POZ domain-containing protein 2	BTBD2	7	2
Q9UJH8	Meteorin	METRN	6	1
Q86UC2	Radial spoke head protein 3 homolog	RSPH3	6	2
O43252	Bifunctional 3'-phosphoadenosine 5'-phosphosulfate synthase 1	PAPSS1	6	1
P30050	60S ribosomal protein L12	RPL12	6	1
Q9BQQ3	Golgi reassembly-stacking protein 1	GORASP1	6	1
Q9Y597	BTB/POZ domain-containing protein KCTD3	KCTD3	6	1
Q15034	Probable E3 ubiquitin-protein ligase HERC3	HERC3	6	2
P62263	40S ribosomal protein S14	RPS14	5	2
Q9NZ52	ADP-ribosylation factor-binding protein GGA3	GGA3	5	1
Q9UKY4	Protein O-mannosyl-transferase 2	POMT2	5	1
P31751	RAC-beta serine/threonine-protein kinase	AKT2	5	1
Q5T2S8	Armadillo repeat-containing protein 4	ARMC4	5	1
Q9H4F1	Alpha-N-acetyl-neuraminyl-2,3-beta-galactosyl-1,3-N-acetyl-galactosaminide alpha-2,6-sialyltransferase	ST6GALNAC4	5	1
Q13042	Cell division cycle protein 16 homolog	CDC16	5	1
Q8N165	Serine/threonine-protein kinase PDIK1L	PDIK1L	5	1
Q8TDU6	G-protein coupled bile acid receptor 1	GPBAR1	4	1
Q93079	Histone H2B type 1-H	HIST1H2BH	4	1
Q96QT4	Transient receptor potential cation channel subfamily M member 7	TRPM7	4	1
Q04917	14-3-3 protein eta	YWHAH	4	1
Q99590	Protein SCAF11	SCAF11	4	1
P99999	Cytochrome c	CYCS	4	1
Q9UI14	Prenylated Rab acceptor protein 1	RABAC1	3	1
Q3SYG4	Protein PTHB1	BBS9	3	1
Q9UJA2	Cardiolipin synthase (CMP-forming)	CRLS1	3	2
