# Supplementary material for: Specific MHC-I Peptides Are Induced Using PROTACs
Source: Front Immunol. 2018 Nov 22;9:2697. doi: 10.3389/fimmu.2018.02697 (PMC6262898; doi:10.3389/fimmu.2018.02697)
Supplement: Table S4 — Related to Figures 3C,D.All shared source protein identifications, with fold change values for each PROTAC treatment individually and as an average. Comparing proteins observed in both treated and untreated samples only. [file Table_4.XLSX]

## Sheet: Sheet1
ID	Protein Name	Fold Change JQ1-MDM2/Controls	Fold Change JQ1-CRBN/Controls	Fold Change JQ1-VHL/Controls	Fold Change PROTAC Average/Controls
P55160	NCKPL	4	4	5	4.33333
P25440	BRD2	2	4	4	3.33333
O75534	CSDE1	4	3	2	3
Q9Y4C2	TCAF1	1	4	4	3
P10809	CH60	1	5	3	3
P15259	PGAM2	3	1	4	2.66667
Q04637	IF4G1	3	2	3	2.66667
Q96NA8	TSNA1	3	2	3	2.66667
Q9BRA0	LSMD1	3	2	3	2.66667
Q9BVV6	TALD3	4	3	1	2.66667
O00567	NOP56	3	3	2	2.66667
P42704	LPPRC	3	3	2	2.66667
Q9UKF6	CPSF3	3	3	2	2.66667
Q9UKA9	PTBP2	2	3	3	2.66667
Q05932	FOLC	3	3	2	2.66667
O15228	GNPAT	3	3	2	2.66667
Q9NYP3	DONS	2	4	2	2.66667
Q8N3C0	ASCC3	2.5	2.5	2.5	2.5
P38606	VATA	3	1	3	2.33333
Q14774	HLX	3	1	3	2.33333
Q6PJT7	ZC3HE	4	1	2	2.33333
Q9BVK2	ALG8	2	2	3	2.33333
Q4LE39	ARI4B	2	2	3	2.33333
Q13464	ROCK1	2	2	3	2.33333
P49756	RBM25	3	2	2	2.33333
P11940	PABP1	2	2	3	2.33333
Q9NRK6	ABCBA	3	2	2	2.33333
Q9BZZ5	API5	2.5	2.5	2	2.33333
Q15596	NCOA2	3	3	1	2.33333
Q14814	MEF2D	1	3	3	2.33333
O96020	CCNE2	2	3	2	2.33333
Q9P0L2	MARK1	2	3	2	2.33333
P00338	LDHA	2	4	1	2.33333
Q99741	CDC6	2	1	3	2
O95644	NFAC1	2	1	3	2
Q71U36	TBA1A	3	1.5	1.5	2
Q9P281	BAHC1	1.5	2	2.5	2
O60518	RNBP6	1	2	3	2
Q96PU8	QKI	2	2	2	2
Q14978	NOLC1	3	2	1	2
Q8TET4	GANC	2	2	2	2
P33176	KINH	2	2	2	2
Q6ZNL6	FGD5	2	2	2	2
Q6PI26	SHQ1	2	2	2	2
Q969V3	NCLN	2	2	2	2
Q9Y4E6	WDR7	3	2	1	2
Q5RKV6	EXOS6	2	2	2	2
P49755	TMEDA	3	2	1	2
O14556	G3PT	2	2	2	2
Q4J6C6	PPCEL	2	2	2	2
O43414	ERI3	2	2	2	2
P04637	P53	2	2	2	2
Q53GT1	KLH22	2	2	2	2
Q12912	LRMP	2	2	2	2
Q14683	SMC1A	3	2	1	2
Q9BQ04	RBM4B	2	2	2	2
Q8TBC3	SHKB1	2	2	2	2
Q10589	BST2	2	2	2	2
Q29865	1C18	2	2	2	2
Q9C035	TRIM5	2	2	2	2
Q9HCN8	SDF2L	2	2	2	2
Q9NXR7	BRE	2	2	2	2
Q9NUA8	ZBT40	1	2	3	2
P68871	HBB	2	2	2	2
Q14746	COG2	2	2.5	1.5	2
P62487	RPB7	1	3	2	2
Q9Y2T2	AP3M1	2	3	1	2
Q96B01	R51A1	2	3	1	2
P23378	GCSP	2	3	1	2
Q15005	SPCS2	1	3	2	2
O60287	NPA1P	2	2.25	1.5	1.91667
Q14684	RRP1B	2.5	1.5	1.5	1.83333
O15164	TIF1A	2	2	1.5	1.83333
P78347	GTF2I	2	2	1.5	1.83333
Q13233	M3K1	1.5	2	2	1.83333
Q12834	CDC20	2.5	2	1	1.83333
P07737	PROF1	2	2	1.5	1.83333
Q92794	KAT6A	2	1.66667	1.66667	1.77778
O60610	DIAP1	1.33333	2.33333	1.66667	1.77778
Q96L91	EP400	1.75	1.5	2	1.75
P07355	ANXA2	1.75	1.75	1.75	1.75
P42345	MTOR	2	1	2	1.66667
Q92793	CBP	2	1	2	1.66667
Q9HCU4	CELR2	2	1	2	1.66667
Q92576	PHF3	2	1	2	1.66667
P61978	HNRPK	1	1	3	1.66667
Q9Y6Q9	NCOA3	2	1	2	1.66667
O60934	NBN	2	1	2	1.66667
Q13057	COASY	2	1	2	1.66667
Q15262	PTPRK	2	1	2	1.66667
O00425	IF2B3	2	1	2	1.66667
O43566	RGS14	2	1	2	1.66667
Q86T82	UBP37	2	1	2	1.66667
Q5VZK9	LR16A	2	1	2	1.66667
Q9ULZ3	ASC	2	1	2	1.66667
Q9NX20	RM16	2	1	2	1.66667
Q9NVU0	RPC5	2	1	2	1.66667
O76062	ERG24	2	1	2	1.66667
Q15843	NEDD8	2	1	2	1.66667
P61604	CH10	2	1	2	1.66667
Q86XI2	CNDG2	2	1	2	1.66667
Q7L1V2	MON1B	2	1	2	1.66667
Q8N122	RPTOR	2	1	2	1.66667
Q9NPF4	OSGEP	2	1	2	1.66667
Q5SVZ6	ZMYM1	2	1	2	1.66667
Q2TAK8	MUM1	2	1	2	1.66667
Q15154	PCM1	2	1	2	1.66667
Q8IWJ2	GCC2	2	1	2	1.66667
Q96CW1	AP2M1	2	1	2	1.66667
Q99720	SGMR1	2	1	2	1.66667
Q96JI7	SPTCS	2	1.5	1.5	1.66667
P21283	VATC1	2	1.5	1.5	1.66667
Q6PJG6	BRAT1	1.5	1.5	2	1.66667
P48444	COPD	1.5	1.5	2	1.66667
P46379	BAG6	1.66667	1.66667	1.66667	1.66667
Q92621	NU205	1.6	1.8	1.6	1.66667
Q9ULL5	PRR12	1	2	2	1.66667
P49815	TSC2	1.5	2	1.5	1.66667
P48552	NRIP1	1.5	2	1.5	1.66667
Q8TD19	NEK9	2	2	1	1.66667
Q96NW4	ANR27	1	2	2	1.66667
Q86X10	RLGPB	1.5	2	1.5	1.66667
O75533	SF3B1	1	2	2	1.66667
O75448	MED24	1	2	2	1.66667
Q15723	ELF2	2	2	1	1.66667
Q86TI0	TBCD1	1	2	2	1.66667
P46013	KI67	2	2	1	1.66667
Q96IZ6	MET2A	2	2	1	1.66667
Q96Q89	KI20B	1.5	2	1.5	1.66667
O95140	MFN2	1	2	2	1.66667
P28070	PSB4	1.5	2	1.5	1.66667
O95825	QORL1	1	2	2	1.66667
P07910	HNRPC	1.5	2	1.5	1.66667
P17980	PRS6A	2	2	1	1.66667
P61289	PSME3	1	2	2	1.66667
Q9UM11	FZR	2	2	1	1.66667
P33908	MA1A1	2	2	1	1.66667
P61011	SRP54	2	2	1	1.66667
Q12996	CSTF3	1	2	2	1.66667
P13637	AT1A3	1	2	2	1.66667
P07203	GPX1	2	2	1	1.66667
Q9GZS3	WDR61	1	2	2	1.66667
Q9H3K2	GHITM	1	2	2	1.66667
Q9BWF2	TRAIP	1	2	2	1.66667
O60291	MGRN1	2	2	1	1.66667
Q9NVK5	FGOP2	1	2	2	1.66667
Q9NXH9	TRM1	1	2	2	1.66667
P84243	H33	2	2	1	1.66667
Q9HD15	SRA1	2	2	1	1.66667
Q86UV5	UBP48	2	2	1	1.66667
Q96F07	CYFP2	1.5	2	1.5	1.66667
Q96N66	MBOA7	1	2	2	1.66667
Q16589	CCNG2	2	2	1	1.66667
Q9Y2K2	SIK3	2	2	1	1.66667
P06401	PRGR	2	2	1	1.66667
Q9H6R0	DHX33	2	2	1	1.66667
P05386	RLA1	2	2	1	1.66667
Q9NQG6	MID51	1	2	2	1.66667
P37268	FDFT	2	2	1	1.66667
P05387	RLA2	2	2	1	1.66667
O96006	ZBED1	2	2	1	1.66667
Q8IWV8	UBR2	1	2	2	1.66667
Q68CQ1	MROH7	1	2	2	1.66667
Q96PE1	GP124	1	2	2	1.66667
Q53F19	CQ085	2	2	1	1.66667
P60660	MYL6	2	2	1	1.66667
Q9Y5K5	UCHL5	2	2	1	1.66667
Q6P087	RUSD3	2	2	1	1.66667
Q07866	KLC1	1	2	2	1.66667
O75419	CDC45	2	2	1	1.66667
Q96PP9	GBP4	1	2.5	1.5	1.66667
Q9NQX7	ITM2C	1	3	1	1.66667
Q9UKN8	TF3C4	1	3	1	1.66667
O14508	SOCS2	1	3	1	1.66667
Q9UMS4	PRP19	1	3	1	1.66667
O15372	EIF3H	1.5	2	1.25	1.58333
Q96JH7	VCIP1	1.66667	1	2	1.55556
Q9UKK3	PARP4	1.66667	1.66667	1.33333	1.55556
Q13868	EXOS2	1.33333	1.66667	1.66667	1.55556
Q6PKG0	LARP1	2	2	0.666667	1.55556
P41229	KDM5C	0.666667	2	2	1.55556
Q92545	TM131	2	1	1.5	1.5
Q9P2J5	SYLC	1.75	1.5	1.25	1.5
Q9Y6C2	EMIL1	1.5	1.5	1.5	1.5
Q5SW79	CE170	1.5	1.5	1.5	1.5
Q7Z7G8	VP13B	1.5	1.5	1.5	1.5
Q9NW13	RBM28	1	1.5	2	1.5
Q9UI10	EI2BD	1.5	1.5	1.5	1.5
Q9UK61	F208A	1.5	1.5	1.5	1.5
Q14527	HLTF	1.5	1.5	1.5	1.5
Q9UNM6	PSD13	1.5	1.5	1.5	1.5
Q92499	DDX1	1.5	1.5	1.5	1.5
P18077	RL35A	1.5	1.5	1.5	1.5
P62258	1433E	1.5	1.5	1.5	1.5
A8MPS7	YDJC	1.5	1.5	1.5	1.5
O15371	EIF3D	1	1.5	2	1.5
Q9UI12	VATH	1.5	1.5	1.5	1.5
Q14697	GANAB	1.5	1.5	1.5	1.5
P16104	H2AX	1.5	1.5	1.5	1.5
Q13283	G3BP1	1.5	1.5	1.5	1.5
Q9UEE5	ST17A	1.5	1.5	1.5	1.5
O94804	STK10	1.5	1.5	1.5	1.5
P50990	TCPQ	1.25	1.75	1.5	1.5
Q7L590	MCM10	1	2	1.5	1.5
Q8IWZ8	SUGP1	1	2	1.5	1.5
P42768	WASP	1.5	2	1	1.5
Q9UPN7	PP6R1	1.66667	1	1.66667	1.44444
Q99567	NUP88	1.66667	1	1.66667	1.44444
Q99707	METH	1.66667	1.66667	1	1.44444
Q8TDW0	LRC8C	1.66667	1.66667	1	1.44444
Q01581	HMCS1	1.33333	1.33333	1.66667	1.44444
P09884	DPOLA	1.33333	1.66667	1.33333	1.44444
Q8TEM1	PO210	1.42857	1.85714	1	1.42857
Q5VYK3	ECM29	1.5	1.25	1.5	1.41667
Q9UQ35	SRRM2	1.5	1.5	1.25	1.41667
P25098	ARBK1	1.5	1.5	1.25	1.41667
Q9UHX1	PUF60	1.5	1.5	1.25	1.41667
O14777	NDC80	1.5	1.5	1.25	1.41667
Q86Y56	DAAF5	1	1.75	1.5	1.41667
Q9UPN3	MACF1	1.21429	1.35714	1.5	1.35714
Q7KZF4	SND1	2.5	0.5	1	1.33333
Q969V6	MKL1	2	1	1	1.33333
P51532	SMCA4	1.5	1	1.5	1.33333
Q14203	DCTN1	1.5	1	1.5	1.33333
Q5VT06	CE350	1.5	1	1.5	1.33333
O60341	KDM1A	1.5	1	1.5	1.33333
Q9BV73	CP250	1.5	1	1.5	1.33333
Q92538	GBF1	1.5	1	1.5	1.33333
P42285	SK2L2	1	1	2	1.33333
Q9NYV4	CDK12	1	1	2	1.33333
Q96S59	RANB9	1	1	2	1.33333
Q6R327	RICTR	1.5	1	1.5	1.33333
Q15751	HERC1	1	1	2	1.33333
Q9UKX7	NUP50	1	1	2	1.33333
Q6P1A2	MBOA5	1	1	2	1.33333
O14578	CTRO	1	1	2	1.33333
Q8IV63	VRK3	1.5	1	1.5	1.33333
P04792	HSPB1	2	1	1	1.33333
Q86W34	AMZ2	2	1	1	1.33333
Q00341	VIGLN	1	1	2	1.33333
O95163	ELP1	1.5	1	1.5	1.33333
O75400	PR40A	2	1	1	1.33333
Q9HD20	AT131	2	1	1	1.33333
Q5QNW6	H2B2F	1.5	1	1.5	1.33333
Q6DN90	IQEC1	1	1	2	1.33333
Q8IWY9	CDAN1	2	1	1	1.33333
Q07864	DPOE1	2	1	1	1.33333
O14791	APOL1	2	1	1	1.33333
Q7Z5L9	I2BP2	1.5	1	1.5	1.33333
Q92688	AN32B	2	1	1	1.33333
P37287	PIGA	1	1	2	1.33333
O43264	ZW10	2	1	1	1.33333
Q8TAT5	NEIL3	1	1	2	1.33333
Q92613	JADE3	2	1	1	1.33333
Q9H0L4	CSTFT	2	1	1	1.33333
Q9UI30	TR112	1.5	1	1.5	1.33333
Q92597	NDRG1	1	1	2	1.33333
Q9UBK9	UXT	2	1	1	1.33333
P40222	TXLNA	2	1	1	1.33333
P05412	JUN	1	1	2	1.33333
Q9H6R4	NOL6	1	1	2	1.33333
Q92560	BAP1	1	1	2	1.33333
Q86YZ3	HORN	1	1	2	1.33333
Q03111	ENL	2	1	1	1.33333
Q00987	MDM2	1.5	1	1.5	1.33333
Q969X5	ERGI1	1.5	1	1.5	1.33333
Q8IVB5	LIX1L	2	1	1	1.33333
Q9Y3C1	NOP16	2	1	1	1.33333
Q9P2W9	STX18	1	1	2	1.33333
Q9Y6Y8	S23IP	1	1	2	1.33333
Q96S97	MYADM	2	1	1	1.33333
P40938	RFC3	2	1	1	1.33333
Q96EB1	ELP4	2	1	1	1.33333
O95295	SNAPN	2	1	1	1.33333
P61586	RHOA	2	1	1	1.33333
O15357	SHIP2	1	1	2	1.33333
Q9ULV0	MYO5B	1	1	2	1.33333
O14503	BHE40	1	1	2	1.33333
P60900	PSA6	2	1	1	1.33333
O14579	COPE	2	1	1	1.33333
P46736	BRCC3	1	1	2	1.33333
Q02750	MP2K1	2	1	1	1.33333
Q9UKI3	VPRE3	2	1	1	1.33333
Q03188	CENPC	1	1	2	1.33333
Q8NHH9	ATLA2	2	1	1	1.33333
Q8IYR2	SMYD4	2	1	1	1.33333
Q9ULU4	PKCB1	1	1	2	1.33333
P20810	ICAL	2	1	1	1.33333
Q58A45	PAN3	2	1	1	1.33333
Q86WA8	LONP2	1.42857	1.14286	1.42857	1.33333
Q86XL3	ANKL2	1.5	1.25	1.25	1.33333
Q13576	IQGA2	1	1.25	1.75	1.33333
P12004	PCNA	1.25	1.25	1.5	1.33333
Q9BZE4	NOG1	1.25	1.25	1.5	1.33333
O95714	HERC2	1.33333	1.33333	1.33333	1.33333
P12270	TPR	1.66667	1.33333	1	1.33333
P15056	BRAF	0.666667	1.33333	2	1.33333
Q99460	PSMD1	1.33333	1.33333	1.33333	1.33333
P84098	RL19	1.33333	1.33333	1.33333	1.33333
Q14254	FLOT2	1.66667	1.33333	1	1.33333
Q10713	MPPA	1.33333	1.33333	1.33333	1.33333
Q06413	MEF2C	1.4	1.4	1.2	1.33333
P52292	IMA1	1.4	1.4	1.2	1.33333
Q8NI36	WDR36	1.25	1.5	1.25	1.33333
Q9ULM3	YETS2	1.5	1.5	1	1.33333
Q8WUM4	PDC6I	1.75	1.5	0.75	1.33333
Q9UQL6	HDAC5	1.5	1.5	1	1.33333
P42696	RBM34	1	1.5	1.5	1.33333
P08237	PFKAM	1.5	1.5	1	1.33333
A2RRP1	NBAS	1	1.5	1.5	1.33333
Q9C0B9	ZCHC2	1.5	1.5	1	1.33333
P11926	DCOR	1.5	1.5	1	1.33333
Q9ULT0	TTC7A	1.5	1.5	1	1.33333
Q9H9Y6	RPA2	1.5	1.5	1	1.33333
P42356	PI4KA	1.5	1.5	1	1.33333
Q10471	GALT2	1	1.5	1.5	1.33333
P20839	IMDH1	1.5	1.5	1	1.33333
P17693	HLAG	1	1.5	1.5	1.33333
Q9UKL0	RCOR1	1.5	1.5	1	1.33333
Q53FV1	ORML2	1.5	1.5	1	1.33333
Q9UHH9	IP6K2	1.5	1.5	1	1.33333
Q53GS9	SNUT2	1.5	1.5	1	1.33333
O00506	STK25	1.5	1.5	1	1.33333
Q96DC7	TMCO6	1.5	1.5	1	1.33333
P60510	PP4C	1	1.5	1.5	1.33333
Q9H8S9	MOB1A	1.5	1.5	1	1.33333
Q9NVI1	FANCI	1.33333	1.66667	1	1.33333
Q5JTH9	RRP12	1.33333	1.66667	1	1.33333
Q709C8	VP13C	1	2	1	1.33333
Q8N655	CJ012	1	2	1	1.33333
P19838	NFKB1	1	2	1	1.33333
Q8TDN6	BRX1	1	2	1	1.33333
Q92611	EDEM1	1	2	1	1.33333
Q6TFL4	KLH24	1	2	1	1.33333
Q9Y5T5	UBP16	1	2	1	1.33333
Q13127	REST	1	2	1	1.33333
Q2KHR2	RFX7	1	2	1	1.33333
Q8N1F7	NUP93	1	2	1	1.33333
Q96BW5	PTER	1	2	1	1.33333
P26368	U2AF2	1	2	1	1.33333
P04085	PDGFA	1	2	1	1.33333
P18124	RL7	1.5	2	0.5	1.33333
Q9C000	NALP1	1	2	1	1.33333
O00299	CLIC1	1	2	1	1.33333
Q92890	UFD1	1	2	1	1.33333
O00767	ACOD	1	2	1	1.33333
Q9P2G9	KLHL8	1	2	1	1.33333
O95273	CCDB1	1	2	1	1.33333
Q9UH36	SRR1L	1	2	1	1.33333
Q8IVD9	NUDC3	1	2	1	1.33333
Q9BRP4	PAAF1	1	2	1	1.33333
A2RUB6	CCD66	1	2	1	1.33333
Q96IX5	USMG5	1	2	1	1.33333
P41161	ETV5	1	2	1	1.33333
O94952	FBX21	1	2	1	1.33333
Q12768	STRUM	1	2	1	1.33333
Q9NRN7	ADPPT	1	2	1	1.33333
Q9Y221	NIP7	1	2	1	1.33333
Q5VY09	IER5	1	2	1	1.33333
Q9Y3A5	SBDS	1	2	1	1.33333
Q12931	TRAP1	1	2	1	1.33333
Q9BZX2	UCK2	1	2	1	1.33333
Q8IUR7	ARMC8	1	2	1	1.33333
Q96FN4	CPNE2	1	2	1	1.33333
O15111	IKKA	1	2	1	1.33333
P33991	MCM4	1.36364	1.54545	1	1.30303
Q10570	CPSF1	1.42857	1.42857	1	1.28571
P04406	G3P	1.16667	0.666667	2	1.27778
Q92616	GCN1L	0.833333	1.33333	1.66667	1.27778
P13645	K1C10	0.333333	1.83333	1.66667	1.27778
Q99832	TCPH	1.44444	1.44444	0.888889	1.25926
P14618	KPYM	1.25	1	1.5	1.25
Q6ZMU5	TRI72	1.5	1	1.25	1.25
P11388	TOP2A	1	1.25	1.5	1.25
Q8IZT6	ASPM	1.25	1.25	1.25	1.25
Q9HCE1	MOV10	1.25	1.25	1.25	1.25
P13010	XRCC5	1	1.25	1.5	1.25
P46777	RL5	1.25	1.25	1.25	1.25
P52732	KIF11	1.25	1.5	1	1.25
P24928	RPB1	1.25	1.5	1	1.25
Q9UNX3	RL26L	1.25	1.75	0.75	1.25
P06733	ENOA	1.14286	1.14286	1.42857	1.2381
P53396	ACLY	1	1.28571	1.42857	1.2381
A3KN83	SBNO1	1.66667	1	1	1.22222
Q96T58	MINT	1	1.11111	1.55556	1.22222
P14866	HNRPL	1	1.66667	1	1.22222
Q96CS2	HAUS1	1	1.66667	1	1.22222
O76094	SRP72	1.33333	1	1.33333	1.22222
P48643	TCPE	1.33333	1	1.33333	1.22222
P49327	FAS	1.22222	1.33333	1.11111	1.22222
Q2VIR3	IF2GL	1.33333	1.33333	1	1.22222
P26639	SYTC	1	1.33333	1.33333	1.22222
P49321	NASP	1	1.33333	1.33333	1.22222
Q9Y2L6	FRM4B	1.33333	1.33333	1	1.22222
P62805	H4	1.2	1.2	1.2	1.2
Q15750	TAB1	1.5	0.5	1.5	1.16667
Q9H4A3	WNK1	1.5	1	1	1.16667
Q9NR09	BIRC6	2	1	0.5	1.16667
P35221	CTNA1	1	1	1.5	1.16667
P55786	PSA	1	1	1.5	1.16667
A2A3N6	PIPSL	1.5	1	1	1.16667
Q13488	VPP3	1	1	1.5	1.16667
Q86VI3	IQGA3	1.5	1	1	1.16667
Q9BSJ8	ESYT1	1.5	1	1	1.16667
Q8IZ07	AN13A	1.5	1	1	1.16667
P63010	AP2B1	1.5	1	1	1.16667
Q8NE71	ABCF1	1.25	1	1.25	1.16667
P49790	NU153	1.5	1	1	1.16667
Q13098	CSN1	1	1	1.5	1.16667
P30281	CCND3	1.5	1	1	1.16667
Q13884	SNTB1	1.25	1	1.25	1.16667
O14497	ARI1A	1.5	1	1	1.16667
Q9NX09	DDIT4	1	1	1.5	1.16667
Q9Y6E2	BZW2	1	1	1.5	1.16667
Q99598	TSNAX	1	1	1.5	1.16667
Q15366	PCBP2	1.5	1	1	1.16667
O60443	DFNA5	1	1	1.5	1.16667
O75460	ERN1	1	1	1.5	1.16667
Q5FWF4	ZRAB3	1.5	1	1	1.16667
P10644	KAP0	1	1	1.5	1.16667
P36578	RL4	1	1	1.5	1.16667
Q9NRX1	PNO1	1	1	1.5	1.16667
O43865	SAHH2	1.5	1	1	1.16667
Q14008	CKAP5	1.125	1.125	1.25	1.16667
Q9Y4B6	VPRBP	1.16667	1.16667	1.16667	1.16667
P10242	MYB	1.16667	1.16667	1.16667	1.16667
Q14997	PSME4	1	1.25	1.25	1.16667
Q9UP83	COG5	1	1.25	1.25	1.16667
P27708	PYR1	1.33333	1.33333	0.833333	1.16667
Q5JSZ5	PRC2B	1	1.5	1	1.16667
P11021	GRP78	1	1.5	1	1.16667
O43683	BUB1	1	1.5	1	1.16667
Q9UPS8	ANR26	1	1.5	1	1.16667
P30154	2AAB	1	1.5	1	1.16667
P62917	RL8	1	1.5	1	1.16667
Q9Y283	INVS	0.5	1.5	1.5	1.16667
P04818	TYSY	1	1.5	1	1.16667
P16885	PLCG2	1	1.5	1	1.16667
O14977	AZIN1	1	1.5	1	1.16667
Q14094	CCNI	1	1.5	1	1.16667
Q9NVH2	INT7	0.5	1.5	1.5	1.16667
Q15061	WDR43	0.5	1.5	1.5	1.16667
Q9H000	MKRN2	1	1.5	1	1.16667
P23610	F8I2	1	1.5	1	1.16667
O95147	DUS14	1	1.5	1	1.16667
Q9NUQ6	SPS2L	1	1.5	1	1.16667
Q15042	RB3GP	1	1.5	1	1.16667
Q16656	NRF1	0.5	1.5	1.5	1.16667
P12956	XRCC6	1	1.5	1	1.16667
P25789	PSA4	1	1.5	1	1.16667
Q7L576	CYFP1	1.5	1.5	0.5	1.16667
Q9NVT9	ARMC1	1	1.5	1	1.16667
P34932	HSP74	0.5	1.5	1.5	1.16667
Q14694	UBP10	1	1.5	1	1.16667
P57740	NU107	1	2	0.5	1.16667
P08238	HS90B	1.27273	1.18182	1	1.15152
P26358	DNMT1	1.28571	1	1.14286	1.14286
P35579	MYH9	1.2	1	1.2	1.13333
Q9Y4A5	TRRAP	1.3	1.3	0.8	1.13333
Q9ULW0	TPX2	1	1	1.4	1.13333
Q14160	SCRIB	0.8	1.2	1.4	1.13333
P62081	RS7	1	1.4	1	1.13333
Q96QK1	VPS35	1	1.125	1.25	1.125
Q9Y4R8	TELO2	1	1.16667	1.16667	1.11111
Q5D862	FILA2	2	0.333333	1	1.11111
Q96A65	EXOC4	1.16667	1.16667	1	1.11111
P04075	ALDOA	1.16667	1.33333	0.833333	1.11111
Q02952	AKA12	1.33333	0.666667	1.33333	1.11111
Q92994	TF3B	1.33333	0.666667	1.33333	1.11111
P19338	NUCL	1	1	1.33333	1.11111
Q9UG63	ABCF2	1	1	1.33333	1.11111
Q9BQ52	RNZ2	1	1	1.33333	1.11111
Q9Y5B9	SP16H	1.33333	1	1	1.11111
P32969	RL9	1	1	1.33333	1.11111
Q9NVX7	KBTB4	1.33333	1	1	1.11111
O14686	KMT2D	0.666667	1.33333	1.33333	1.11111
O43432	IF4G3	0.666667	1.33333	1.33333	1.11111
Q9UKN5	PRDM4	1	1.33333	1	1.11111
P30260	CDC27	1	1.33333	1	1.11111
Q5T5Y3	CAMP1	1	1.33333	1	1.11111
Q15233	NONO	1.33333	1.33333	0.666667	1.11111
Q8N766	EMC1	1	1.33333	1	1.11111
Q99541	PLIN2	1	1.33333	1	1.11111
Q9H270	VPS11	1	1.33333	1	1.11111
O94905	ERLN2	1	1.33333	1	1.11111
A8K0Z3	WASH1	1	1.33333	1	1.11111
Q9BQ70	TCF25	1	1.33333	1	1.11111
Q6F5E8	LR16C	0.333333	1.33333	1.66667	1.11111
P60709	ACTB	1.28571	1	1	1.09524
Q9P219	DAPLE	0.75	1	1.5	1.08333
O00303	EIF3F	1	1	1.25	1.08333
P38919	IF4A3	1.25	1	1	1.08333
P29401	TKT	1	1	1.25	1.08333
Q15365	PCBP1	1.25	1	1	1.08333
Q7Z7A4	PXK	1.5	1	0.75	1.08333
Q8NHW5	RLA0L	1.25	1	1	1.08333
Q9H1A4	APC1	1	1.25	1	1.08333
P09874	PARP1	1	1.25	1	1.08333
Q15155	NOMO1	1	1.25	1	1.08333
Q99613	EIF3C	1.11111	1.22222	0.888889	1.07407
P81605	DCD	1.3	0.8	1.1	1.06667
Q01082	SPTB2	1.2	1	1	1.06667
Q9NQG7	HPS4	1	1.2	1	1.06667
Q71DI3	H32	1	1.2	1	1.06667
P07900	HS90A	1	1	1.16667	1.05556
Q9NNW5	WDR6	1	1.16667	1	1.05556
P11142	HSP7C	0.857143	0.857143	1.42857	1.04762
O94966	UBP19	0.857143	1.14286	1.14286	1.04762
P62906	RL10A	0.857143	1.14286	1.14286	1.04762
Q9Y678	COPG1	1	0.888889	1.22222	1.03704
O95071	UBR5	1	1	1.06667	1.02222
P28715	ERCC5	1.33333	0.333333	1.33333	1
Q5JSP0	FGD3	1	0.5	1.5	1
Q7Z3K3	POGZ	1.5	0.5	1	1
Q13433	S39A6	1	0.5	1.5	1
P23921	RIR1	1.2	0.6	1.2	1
P06576	ATPB	1	0.666667	1.33333	1
Q9Y2U8	MAN1	1.33333	0.666667	1	1
Q9HAV4	XPO5	1	0.666667	1.33333	1
P53621	COPA	1	0.75	1.25	1
Q9NY93	DDX56	1.25	0.75	1	1
P48200	IREB2	1	0.75	1.25	1
Q96II8	LRCH3	1	0.75	1.25	1
Q6P4F7	RHGBA	1.2	0.8	1	1
Q6P2Q9	PRP8	0.666667	0.833333	1.5	1
P78344	IF4G2	1	0.833333	1.16667	1
P36956	SRBP1	1.16667	0.833333	1	1
Q8IWZ3	ANKH1	0.857143	1	1.14286	1
Q9BXW9	FACD2	1	1	1	1
P18858	DNLI1	1	1	1	1
Q8NG31	CASC5	1.2	1	0.8	1
P46060	RAGP1	1	1	1	1
P13612	ITA4	1	1	1	1
P46939	UTRO	1	1	1	1
O75592	MYCB2	1	1	1	1
P78371	TCPB	1	1	1	1
Q8NEY1	NAV1	1	1	1	1
Q13535	ATR	1	1	1	1
Q9UJV9	DDX41	1.2	1	0.8	1
Q14146	URB2	1	1	1	1
Q14693	LPIN1	1	1	1	1
P42226	STAT6	1	1	1	1
Q9H8H0	NOL11	1	1	1	1
O60216	RAD21	1	1	1	1
Q15027	ACAP1	1	1	1	1
Q86UX7	URP2	1	1	1	1
P03891	NU2M	1	1	1	1
Q2VPB7	AP5B1	1	1	1	1
Q12770	SCAP	1	1	1	1
Q8NB46	ANR52	1	1	1	1
Q9UNY4	TTF2	1	1	1	1
O43306	ADCY6	1	1	1	1
Q6ZU64	CC108	1	1	1	1
P40227	TCPZ	1.2	1	0.8	1
P46977	STT3A	1	1	1	1
Q6PCT2	FXL19	1	1	1	1
Q96QE3	ATAD5	0.5	1	1.5	1
Q16877	F264	1	1	1	1
Q9NXF1	TEX10	1	1	1	1
Q08211	DHX9	1	1	1	1
Q04695	K1C17	1	1	1	1
Q6ZNJ1	NBEL2	1	1	1	1
P13284	GILT	1	1	1	1
P62266	RS23	1	1	1	1
Q8IWF6	DEN6A	1	1	1	1
O15169	AXIN1	1	1	1	1
Q9HCJ1	ANKH	1	1	1	1
Q8WXE1	ATRIP	1	1	1	1
Q13200	PSMD2	1.25	1	0.75	1
Q8TEL6	TP4AP	1	1	1	1
Q13395	TARB1	1	1	1	1
P41226	UBA7	0.666667	1	1.33333	1
Q9NZJ5	E2AK3	1	1	1	1
E9PAV3	NACAM	1	1	1	1
P16444	DPEP1	1	1	1	1
P06737	PYGL	1	1	1	1
O43290	SNUT1	1	1	1	1
O95503	CBX6	1	1	1	1
Q9UHB9	SRP68	1	1	1	1
Q9Y2L1	RRP44	1	1	1	1
Q96G74	OTUD5	1	1	1	1
Q5VV42	CDKAL	1	1	1	1
P13798	ACPH	1	1	1	1
Q9C0B7	TNG6	1	1	1	1
P21333	FLNA	1	1	1	1
Q16787	LAMA3	1	1	1	1
Q567U6	CCD93	1	1	1	1
Q96S55	WRIP1	1	1	1	1
Q14739	LBR	1	1	1	1
P68371	TBB4B	1	1	1	1
Q9C099	LRCC1	1	1	1	1
Q96RU3	FNBP1	1	1	1	1
P33981	TTK	1	1	1	1
Q5PRF9	SMAG2	1	1	1	1
O94972	TRI37	1	1	1	1
Q969S8	HDA10	1	1	1	1
Q92752	TENR	1	1	1	1
Q9UKT7	FBXL3	1	1	1	1
Q9H582	ZN644	1	1	1	1
P51003	PAPOA	1	1	1	1
A3KMH1	VWA8	1	1	1	1
P31939	PUR9	1	1	1	1
Q12874	SF3A3	1	1	1	1
Q9Y508	RN114	1	1	1	1
Q15329	E2F5	1	1	1	1
O60763	USO1	0.5	1	1.5	1
Q8IVU3	HERC6	1	1	1	1
Q96BU1	S1PBP	1	1	1	1
Q9Y5M8	SRPRB	1	1	1	1
Q9Y2Z2	MTO1	1	1	1	1
Q8N3U4	STAG2	1	1	1	1
Q92973	TNPO1	1	1	1	1
P55072	TERA	1	1	1	1
Q9HCM1	K1551	1	1	1	1
Q9HCE3	ZN532	1	1	1	1
Q9NVQ4	FAIM1	1	1	1	1
Q9UPT9	UBP22	1	1	1	1
Q9BQE5	APOL2	1	1	1	1
P53990	IST1	1	1	1	1
O00487	PSDE	1	1	1	1
Q9HAI6	CX021	1	1	1	1
Q9UKA1	FBXL5	1	1	1	1
Q96GC9	VMP1	1	1	1	1
P62750	RL23A	1	1	1	1
O60861	GAS7	1	1	1	1
P35580	MYH10	1	1	1	1
Q04206	TF65	1	1	1	1
Q15397	K0020	1	1	1	1
Q9H6Q4	NARFL	1	1	1	1
Q99708	COM1	1	1	1	1
Q8NEM2	SHCBP	1	1	1	1
P20273	CD22	1	1	1	1
Q96HW7	INT4	1.2	1	0.8	1
P43007	SATT	1	1	1	1
O60506	HNRPQ	0.666667	1	1.33333	1
Q02878	RL6	1	1	1	1
Q7Z388	D19L4	1	1	1	1
Q9ULV3	CIZ1	1	1	1	1
P26640	SYVC	1	1	1	1
Q9Y2I1	NISCH	1	1	1	1
P21817	RYR1	1	1	1	1
P61247	RS3A	1	1	1	1
Q13547	HDAC1	1	1	1	1
Q9HCN4	GPN1	1	1	1	1
P13995	MTDC	1	1	1	1
Q15046	SYK	1	1	1	1
O75144	ICOSL	1	1	1	1
P57086	SCND1	1	1	1	1
Q9NYB9	ABI2	1	1	1	1
Q9Y230	RUVB2	1	1	1	1
P14373	TRI27	1	1	1	1
Q9Y575	ASB3	1	1	1	1
Q9BQ39	DDX50	1	1	1	1
A8MW92	P20L1	1	1	1	1
Q86XR8	CEP57	1	1	1	1
Q9Y679	AUP1	1	1	1	1
P55209	NP1L1	1	1	1	1
Q92997	DVL3	1	1	1	1
Q14145	KEAP1	1	1	1	1
Q96ST2	IWS1	1	1	1	1
P35613	BASI	1	1	1	1
P14635	CCNB1	1	1	1	1
Q00839	HNRPU	1	1	1	1
Q9BRS2	RIOK1	1	1	1	1
Q99848	EBP2	1	1	1	1
Q16512	PKN1	1	1	1	1
O43524	FOXO3	1	1	1	1
Q9NPI8	FANCF	1	1	1	1
Q02548	PAX5	1	1	1	1
Q16666	IF16	1	1	1	1
O75027	ABCB7	1	1	1	1
Q96AG4	LRC59	1	1	1	1
Q8TBE0	BAHD1	1	1	1	1
O60678	ANM3	1	1	1	1
P28340	DPOD1	1	1	1	1
Q86U38	NOP9	1	1	1	1
Q86TY3	CN037	1	1	1	1
Q9UQE7	SMC3	1	1	1	1
Q5SRE5	NU188	1	1	1	1
Q8IX01	SUGP2	1	1	1	1
Q6ZW49	PAXI1	1	1	1	1
Q13459	MYO9B	1	1	1	1
Q13698	CAC1S	1	1	1	1
Q9P289	STK26	1	1	1	1
Q14865	ARI5B	1	1	1	1
P61165	TM258	1	1	1	1
Q9UMX5	NENF	1	1	1	1
Q9UBW8	CSN7A	1	1	1	1
Q8N0T1	CH059	1	1	1	1
P62241	RS8	1	1	1	1
P16402	H13	1	1	1	1
O43684	BUB3	1	1	1	1
Q9NXF7	DCA16	1	1	1	1
Q9Y6V7	DDX49	1	1	1	1
Q9BTA9	WAC	1	1	1	1
P07948	LYN	1	1	1	1
Q9C0C6	CIPC	1	1	1	1
P62899	RL31	1	1	1	1
Q9Y3D0	MIP18	1	1	1	1
P62191	PRS4	1	1	1	1
Q96KA5	CLP1L	1	1	1	1
Q6UXN9	WDR82	1	1	1	1
P19387	RPB3	1	1	1	1
Q8N5I2	ARRD1	1	1	1	1
O15355	PPM1G	1	1	1	1
Q9Y692	GMEB1	1	1	1	1
P61088	UBE2N	1	1	1	1
Q96KP4	CNDP2	1	1	1	1
Q969X6	CIR1A	1	1	1	1
O75427	LRCH4	1	1	1	1
O60294	TYW4	1	1	1	1
P78312	F193A	1	1	1	1
P04632	CPNS1	1	1	1	1
Q96SY0	VWA9	1	1	1	1
Q9Y6K5	OAS3	1	1	1	1
P61764	STXB1	1	1	1	1
P11387	TOP1	0.5	1	1.5	1
Q8TED0	UTP15	1	1	1	1
Q99504	EYA3	1	1	1	1
Q14687	GSE1	1	1	1	1
P07686	HEXB	1	1	1	1
A2RRH5	WDR27	1	1	1	1
Q14511	CASL	1	1	1	1
P55198	AF17	1	1	1	1
O43242	PSMD3	1	1	1	1
Q9H1B7	I2BPL	1	1	1	1
Q6AHZ1	Z518A	1	1	1	1
Q16555	DPYL2	1	1	1	1
O15131	IMA6	1	1	1	1
P09234	RU1C	1	1	1	1
Q9Y696	CLIC4	1	1	1	1
Q96AK3	ABC3D	1	1	1	1
O15121	DEGS1	1	1	1	1
Q86X83	COMD2	1	1	1	1
Q8NFZ5	TNIP2	1	1	1	1
P62888	RL30	1	1	1	1
P30520	PURA2	1	1	1	1
Q14141	SEPT6	1	1	1	1
P62280	RS11	1	1	1	1
O15533	TPSN	1	1	1	1
O95372	LYPA2	1	1	1	1
P54277	PMS1	1	1	1	1
Q9NP61	ARFG3	1	1	1	1
P62324	BTG1	1	1	1	1
O95619	YETS4	1	1	1	1
Q7Z7H5	TMED4	1	1	1	1
Q6ZMG9	CERS6	1	1	1	1
Q7RTS9	DYM	1	1	1	1
P26447	S10A4	1	1	1	1
Q9UNK9	ANGE1	1	1	1	1
P52566	GDIR2	1	1	1	1
Q13795	ARFRP	1	1	1	1
Q9NTX5	ECHD1	1	1	1	1
P42765	THIM	1	1	1	1
B0I1T2	MYO1G	1	1	1	1
P30305	MPIP2	1	1	1	1
Q8WXF1	PSPC1	1	1	1	1
Q9C0C7	AMRA1	1	1	1	1
Q8TBA6	GOGA5	1	1	1	1
O76003	GLRX3	1	1	1	1
P56192	SYMC	1	1	1	1
Q6SJ93	F111B	1	1	1	1
O76074	PDE5A	1	1	1	1
Q71RC2	LARP4	1	1	1	1
P14625	ENPL	1	1	1	1
Q96K12	FACR2	1	1	1	1
Q9NW82	WDR70	1	1	1	1
O14641	DVL2	1	1	1	1
Q9HBH9	MKNK2	1	1	1	1
P24557	THAS	1	1	1	1
O60832	DKC1	1	1	1	1
P14324	FPPS	1	1	1	1
Q9UGV2	NDRG3	1	1	1	1
Q9NQC3	RTN4	1	1	1	1
Q9Y2X0	MED16	1	1	1	1
O00151	PDLI1	1	1	1	1
Q32P51	RA1L2	1	1	1	1
Q96AP0	ACD	1	1	1	1
O75312	ZPR1	1	1	1	1
Q32MZ4	LRRF1	1	1	1	1
P15884	ITF2	1	1	1	1
Q15599	NHRF2	1	1	1	1
Q7Z5R6	AB1IP	1	1	1	1
Q7Z7F0	K0907	1	1	1	1
P38432	COIL	1	1	1	1
Q9BT25	HAUS8	1	1	1	1
Q8WX92	NELFB	1	1	1	1
Q9P0L0	VAPA	1	1	1	1
Q86VE9	SERC5	1	1	1	1
Q7Z3B3	KANL1	1	1	1	1
P11171	EPB41	1	1	1	1
O14972	DSCR3	1	1	1	1
Q05923	DUS2	1	1	1	1
Q8N4C8	MINK1	1	1	1	1
Q16254	E2F4	1	1	1	1
Q9C0B5	ZDHC5	1	1	1	1
Q96DY7	MTBP	1	1	1	1
Q6ZS81	WDFY4	1	1	1	1
O60315	ZEB2	1	1	1	1
Q8WVY7	UBCP1	1	1	1	1
Q13769	THOC5	1	1	1	1
Q9HAW0	BRF2	1	1	1	1
Q6ZMD2	SPNS3	1	1	1	1
Q6ZMZ3	SYNE3	1	1	1	1
Q13151	ROA0	1	1	1	1
P51798	CLCN7	1	1	1	1
Q16828	DUS6	1	1	1	1
Q8TCJ0	FBX25	1	1	1	1
P56545	CTBP2	1	1	1	1
O00154	BACH	1	1	1	1
P57053	H2BFS	1	1	1	1
Q15345	LRC41	1	1	1	1
P61024	CKS1	1	1	1	1
O00560	SDCB1	1	1	1	1
P62910	RL32	1	1	1	1
P49459	UBE2A	1	1	1	1
P0CW22	RS17L	1	1	1	1
Q9NVR7	TBCC1	1	1	1	1
Q16543	CDC37	1	1	1	1
P42766	RL35	1	1	1	1
P59998	ARPC4	1	1	1	1
Q3ZCQ8	TIM50	1	1	1	1
Q92522	H1X	1	1	1	1
P62244	RS15A	1	1	1	1
Q8WV92	MITD1	1	1	1	1
Q9BRQ6	MIC25	1	1	1	1
Q9UKG1	DP13A	1	1	1	1
Q96JZ2	HSH2D	1	1	1	1
Q8IX04	UEVLD	1	1	1	1
Q14011	CIRBP	1	1	1	1
Q13952	NFYC	1	1	1	1
Q13257	MD2L1	1	1	1	1
P62491	RB11A	1	1	1	1
P06746	DPOLB	1	1	1	1
Q53QZ3	RHG15	1	1	1	1
P63244	GBLP	1	1	1	1
Q9H307	PININ	1	1	1	1
Q15038	DAZP2	1	1	1	1
Q9BQA1	MEP50	1	1	1	1
Q4KMQ2	ANO6	1	1	1	1
P42166	LAP2A	1	1	1	1
P53365	ARFP2	1	1	1	1
Q9NQZ2	SAS10	1	1	1	1
O15379	HDAC3	1	1	1	1
P17097	ZNF7	1	1	1	1
P00491	PNPH	1	1	1	1
O75935	DCTN3	1	1	1	1
P55061	BI1	1	1	1	1
Q9Y6G5	COMDA	1	1	1	1
Q9NPD3	EXOS4	1	1	1	1
Q8IU60	DCP2	1	1	1	1
O95757	HS74L	1	1	1	1
Q7L7X3	TAOK1	1	1	1	1
Q9BYJ4	TRI34	1	1	1	1
Q96QD8	S38A2	1	1	1	1
P28562	DUS1	1	1	1	1
Q8NHY2	RFWD2	1	1	1	1
Q86UD0	SAPC2	1	1	1	1
Q06945	SOX4	1	1	1	1
Q5W0Q7	USPL1	1	1	1	1
Q6NXT1	ANR54	1	1	1	1
Q96CN7	ISOC1	1	1	1	1
P68400	CSK21	1	1	1	1
Q8NFH3	NUP43	1	1	1	1
Q86YH2	Z280B	1	1	1	1
P17275	JUNB	1	1	1	1
Q15018	F175B	1	1	1	1
Q8NDN9	RCBT1	1	1	1	1
P25490	TYY1	1	1	1	1
P55081	MFAP1	1	1	1	1
P55259	GP2	1	1	1	1
P62136	PP1A	1	1	1	1
Q9UHY1	NRBP	1	1	1	1
P57059	SIK1	1	1	1	1
Q8NEZ3	WDR19	1	1	1	1
Q6ZS17	FA65A	1	1	1	1
Q9BYT1	S17A9	1	1	1	1
Q9H0Z9	RBM38	1	1	1	1
P06756	ITAV	1	1	1	1
Q9NP92	RT30	1	1	1	1
Q9P015	RM15	1	1	1	1
Q8IW41	MAPK5	1	1	1	1
Q96EZ8	MCRS1	1	1	1	1
O15498	YKT6	1	1	1	1
Q86UB9	TM135	1	1	1	1
Q9Y2H2	SAC2	1	1	1	1
P61619	S61A1	1	1	1	1
Q15029	U5S1	1	1	1	1
O75031	HSF2B	1	1	1	1
P52333	JAK3	1	1	1	1
Q8IXX5	T183A	1	1	1	1
Q96AJ1	CLUA1	1	1	1	1
O75081	MTG16	1	1	1	1
Q8WWQ0	PHIP	1	1	1	1
Q5F1R6	DJC21	1	1	1	1
Q96H55	MYO19	1	1	1	1
P10074	ZBT48	1	1	1	1
Q8N0Z3	SPICE	1	1	1	1
Q9Y2G9	SBNO2	1	1	1	1
Q8IWZ6	BBS7	1	1	1	1
P30101	PDIA3	1	1	1	1
Q9BV87	CNPD1	1	1	1	1
Q9Y6F1	PARP3	1	1	1	1
Q14155	ARHG7	1	1	1	1
Q8TDJ6	DMXL2	1	1	1	1
Q7Z3B4	NUP54	1	1	1	1
Q9NPD8	UBE2T	1	1	1	1
P19544	WT1	1	1	1	1
A6NKC0	F90A7	1	1	1	1
Q68EM7	RHG17	1	1	1	1
Q9BPW4	APOL4	1	1	1	1
Q00534	CDK6	1	1	1	1
O94759	TRPM2	1	1	1	1
Q5U623	MCAF2	1	1	1	1
Q9H4M7	PKHA4	1	1	1	1
Q8TF74	WIPF2	1	1	1	1
Q9NRR5	UBQL4	1	1	1	1
Q8IXB1	DJC10	1	1	1	1
O15060	ZBT39	1	1	1	1
Q9H9A5	CNO10	1	1	1	1
Q9UDR5	AASS	1	1	1	1
Q8TB72	PUM2	1	1	1	1
Q16633	OBF1	1	1	1	1
O15156	ZBT7B	1	1	1	1
Q96T23	RSF1	1	1	1	1
Q8TDX9	PK1L1	1	1	1	1
Q9HC35	EMAL4	1	1	1	1
Q14CB8	RHG19	1	1	1	1
P84077	ARF1	1	1	1	1
Q9UH17	ABC3B	1	1	1	1
Q8IYM9	TRI22	1	1	1	1
Q7Z4Y8	AT5L2	1	1	1	1
Q504U0	CD046	1	1	1	1
Q16665	HIF1A	1	1	1	1
Q9BUJ2	HNRL1	1	1	1	1
Q08257	QOR	1	1	1	1
P30414	NKTR	1	1	1	1
O43795	MYO1B	1	1	1	1
P25398	RS12	1	1	1	1
Q9NR22	ANM8	1	1	1	1
Q9BZD4	NUF2	1	1	1	1
Q7LG56	RIR2B	1	1	1	1
P47756	CAPZB	1	1	1	1
Q9BRT6	LLPH	1	1	1	1
A0PJE2	DHR12	1	1	1	1
Q9BRQ5	ORAI3	1	1	1	1
P33947	ERD22	1	1	1	1
Q9H4H8	FA83D	1	1	1	1
P05198	IF2A	1	1	1	1
Q9NRD0	FBX8	1	1	1	1
O43670	ZN207	1	1	1	1
O75564	JERKY	1	1	1	1
P46782	RS5	1	1	1	1
O00273	DFFA	1	1	1	1
Q5JVF3	PCID2	1	1	1	1
Q9UNL4	ING4	1	1	1	1
Q9Y3A2	UTP11	1	1	1	1
O75925	PIAS1	1	1	1	1
P49411	EFTU	1	1	1	1
P50454	SERPH	1	1	1	1
P31689	DNJA1	1	1	1	1
Q15084	PDIA6	1	1	1	1
P42229	STA5A	1	1	1	1
Q86U06	RBM23	1	1	1	1
Q14BN4	SLMAP	1	1	1	1
O95777	LSM8	1	1	1	1
O75391	SPAG7	1	1	1	1
Q9GZZ1	NAA50	1	1	1	1
Q9Y5B0	CTDP1	1	1	1	1
Q96BT3	CENPT	1	1	1	1
Q96D46	NMD3	1	1	1	1
Q9NSP4	CENPM	1	1	1	1
O60547	GMDS	1	1	1	1
Q8NCE0	SEN2	1	1	1	1
Q99615	DNJC7	1	1	1	1
O75436	VP26A	1	1	1	1
P63104	1433Z	1	1	1	1
Q5BJF6	ODFP2	1	1	1	1
Q5TA45	INT11	1	1	1	1
O14737	PDCD5	1	1	1	1
Q9H6T3	RPAP3	1	1	1	1
O43482	MS18B	1	1	1	1
Q2QGD7	ZXDC	1	1	1	1
Q99684	GFI1	1	1	1	1
Q9C0B1	FTO	1	1	1	1
O14618	CCS	1	1	1	1
O75116	ROCK2	1	1	1	1
O75146	HIP1R	1	1	1	1
Q15468	STIL	1	1	1	1
P12980	LYL1	1	1	1	1
Q9C0A6	SETD5	1	1	1	1
O95544	NADK	1	1	1	1
Q7Z4W1	DCXR	1	1	1	1
Q9BT73	PSMG3	1	1	1	1
Q96C10	DHX58	1	1	1	1
Q9NWX5	ASB6	1	1	1	1
Q9UDW1	QCR9	1	1	1	1
Q9NQ89	CL004	1	1	1	1
Q16763	UBE2S	1	1	1	1
P27695	APEX1	1	1	1	1
Q9UHD2	TBK1	1	1	1	1
Q8IW45	NNRD	1	1	1	1
P52788	SPSY	1	1	1	1
Q96TC7	RMD3	1	1	1	1
Q9UPR0	PLCL2	1	1	1	1
P04156	PRIO	1	1	1	1
P25325	THTM	1	1	1	1
P0C7P4	UCRIL	1	1	1	1
Q9BR61	ACBD6	1	1	1	1
Q13813	SPTN1	1	1	1	1
O94906	PRP6	1	1	1	1
O94782	UBP1	1	1	1	1
A1L0T0	ILVBL	1	1	1	1
Q9NQC8	IFT46	1	1	1	1
O95319	CELF2	1	1	1	1
Q9NRL3	STRN4	1	1	1	1
P01591	IGJ	1	1	1	1
Q70UQ0	IKIP	1	1	1	1
Q9C0D0	PHAR1	1	1	1	1
Q8NB90	SPAT5	1	1	1	1
Q9NRG0	CHRC1	1	1	1	1
Q7L1Q6	BZW1	1	1	1	1
P52306	GDS1	1	1	1	1
Q9UPN9	TRI33	1	1	1	1
P78362	SRPK2	1	1	1	1
O75063	XYLK	1	1	1	1
Q8NHV4	NEDD1	1	1	1	1
Q969L4	LSM10	1	1	1	1
Q8NCJ5	SPRY3	1	1	1	1
Q15369	ELOC	1	1	1	1
Q9H3H1	MOD5	1	1	1	1
Q8NFF5	FAD1	1	1	1	1
P06730	IF4E	1	1	1	1
Q9UKV8	AGO2	1	1	1	1
Q13136	LIPA1	1	1	1	1
Q9BUT9	F195A	1	1	1	1
P13804	ETFA	1	1	1	1
Q9Y2D8	ADIP	1	1	1	1
Q9H2S1	KCNN2	1	1	1	1
Q9UKV0	HDAC9	1	1	1	1
Q9UKT4	FBX5	1	1	1	1
O43765	SGTA	1	1	1	1
P38398	BRCA1	1	1	1	1
Q15006	EMC2	1	1	1	1
O95229	ZWINT	1	1	1	1
Q8TAP8	PPR35	1	1	1	1
P30049	ATPD	1	1	1	1
P33241	LSP1	1	1	1	1
P45974	UBP5	1	1	1	1
Q96RP9	EFGM	1	1	1	1
P61421	VA0D1	1	1	1	1
Q9BZQ8	NIBAN	1	1	1	1
Q8WUS8	D42E1	1	1	1	1
Q00978	IRF9	1	1	1	1
Q96CD2	COAC	1	1	1	1
P09104	ENOG	1	1	1	1
Q6N021	TET2	1	1	1	1
Q6NXT6	TAPT1	1	1	1	1
Q96DB5	RMD1	1	1	1	1
Q13043	STK4	1	1	1	1
P09651	ROA1	1	1	1	1
Q8TCU6	PREX1	1	1	1	1
P04040	CATA	1	1	1	1
P52747	ZN143	1	1	1	1
Q08209	PP2BA	1	1	1	1
P13796	PLSL	1	1	1	1
Q9HBE1	PATZ1	1	1	1	1
P07954	FUMH	1	1	1	1
P02790	HEMO	1	1	1	1
P23743	DGKA	1	1	1	1
Q9ULI2	RIMKB	1	1	1	1
P98179	RBM3	1	1	1	1
Q5Y7A7	2B1D	1	1	1	1
Q8NDA8	MROH1	1	1	1	1
P49585	PCY1A	1	1	1	1
Q86VQ6	TRXR3	1	1	1	1
Q96RR4	KKCC2	1	1	1	1
Q9NQ34	TMM9B	1	1	1	1
Q8TEY5	CR3L4	1	1	1	1
P48556	PSMD8	1	1	1	1
Q13428	TCOF	1	1	1	1
Q6P3S6	FBX42	1	1	1	1
Q7Z3J2	CP062	1	1	1	1
Q1MSJ5	CSPP1	1	1	1	1
O60318	GANP	1	1	1	1
P08240	SRPR	1	1	1	1
Q12767	K0195	1	1	1	1
Q8NA92	THAP8	1	1	1	1
Q96DX7	TRI44	1	1	1	1
Q96FS4	SIPA1	1	1	1	1
Q02040	AK17A	1	1	1	1
Q5VTR2	BRE1A	1	1	1	1
P29597	TYK2	1	1	1	1
Q6P2H3	CEP85	1	1	1	1
Q96JM3	CHAP1	1	1	1	1
Q9HCE0	EPG5	1	1	1	1
Q96AG3	S2546	1	1	1	1
P59826	BPIB3	1	1	1	1
P63146	UBE2B	1	1	1	1
O15239	NDUA1	1	1	1	1
Q9NQ39	RS10L	1	1	1	1
A8MWD9	RUXGL	1	1	1	1
Q93096	TP4A1	1	1	1	1
Q9NUP1	BL1S4	1	1	1	1
P41227	NAA10	1	1	1	1
Q99828	CIB1	1	1	1	1
Q02535	ID3	1	1	1	1
Q8IUX1	T126B	1	1	1	1
Q8N8D1	PDCD7	1	1	1	1
O43598	DNPH1	1	1	1	1
P04229	2B11	1	1	1	1
P15880	RS2	1	1	1	1
Q13619	CUL4A	1	1	1	1
O43324	MCA3	1	1	1	1
P55884	EIF3B	1	1	1	1
P67936	TPM4	1	1	1	1
P18754	RCC1	1	1	1	1
Q9P0W8	SPAT7	1	1	1	1
Q96KS0	EGLN2	1	1	1	1
Q9NP66	HM20A	1	1	1	1
P67812	SC11A	1	1	1	1
Q9UH92	MLX	1	1	1	1
Q16695	H31T	1	1	1	1
Q8TAA3	PSA7L	1	1	1	1
Q6I9Y2	THOC7	1	1	1	1
P08579	RU2B	1	1	1	1
Q9UHD1	CHRD1	1	1	1	1
Q9H3K6	BOLA2	1	1	1	1
Q9BRV8	SIKE1	1	1	1	1
Q9UBQ0	VPS29	1	1	1	1
Q9HB15	KCNKC	1	1	1	1
P21291	CSRP1	1	1	1	1
Q9NQW7	XPP1	1	1	1	1
O15479	MAGB2	1	1	1	1
P49759	CLK1	1	1	1	1
Q5VIR6	VPS53	1	1	1	1
P26583	HMGB2	1	1	1	1
Q9BTL4	IER2	1	1	1	1
Q9BWL3	CA043	1	1	1	1
Q5VXT5	SYPL2	1	1	1	1
O43707	ACTN4	1	1	1	1
Q6P1R4	DUS1L	1	1	1	1
Q9NQP4	PFD4	1	1	1	1
Q15048	LRC14	1	1	1	1
P17066	HSP76	1	1	1	1
P50548	ERF	1	1	1	1
P46063	RECQ1	1	1	1	1
P52758	UK114	1	1	1	1
P13693	TCTP	1	1	1	1
P23193	TCEA1	1	1	1	1
Q9NPJ6	MED4	1	1	1	1
Q96GG9	DCNL1	1	1	1	1
P53384	NUBP1	1	1	1	1
Q9H6E4	CC134	1	1	1	1
Q08170	SRSF4	1	1	1	1
Q6NYC8	PPR18	1	1	1	1
Q96T60	PNKP	1	1	1	1
P78345	RPP38	1	1	1	1
O60239	3BP5	1	1	1	1
Q08AG7	MZT1	1	1	1	1
Q6NVY1	HIBCH	1	1	1	1
P28482	MK01	1	1	1	1
O15270	SPTC2	1	1	1	1
Q8N128	F177A	1	1	1	1
Q9H7S9	ZN703	1	1	1	1
O60884	DNJA2	1	1	1	1
Q9NTJ3	SMC4	1	1	1	1
Q96FZ2	HMCES	1	1	1	1
Q8NG11	TSN14	1	1	1	1
Q9UL46	PSME2	1	1	1	1
Q14232	EI2BA	1	1	1	1
Q58FF3	ENPLL	1	1	1	1
Q7Z4Q2	HEAT3	1	1	1	1
Q9UMY1	NOL7	1	1	1	1
Q9H063	MAF1	1	1	1	1
Q9BXD5	NPL	1	1	1	1
Q8TB03	CX038	1	1	1	1
P63165	SUMO1	1	1	1	1
Q9Y295	DRG1	1	1	1	1
Q96SW2	CRBN	1	1	1	1
P32780	TF2H1	1	1	1	1
P62249	RS16	1	1	1	1
O75449	KTNA1	1	1	1	1
P62380	TBPL1	1	1	1	1
P52630	STAT2	1	1	1	1
Q9UDT6	CLIP2	1	1	1	1
P13164	IFM1	1	1	1	1
Q2M389	WASH7	1	1	1	1
Q9H2G9	GO45	1	1	1	1
O75575	RPC9	1	1	1	1
Q9BTV4	TMM43	1	1	1	1
A8MVW0	F1712	1	1	1	1
Q9BUT1	BDH2	1	1	1	1
P13987	CD59	1	1	1	1
Q9BZ23	PANK2	1	1	1	1
Q6NUN9	ZN746	1	1	1	1
Q9NRW7	VPS45	1	1	1	1
Q9UHV9	PFD2	1	1	1	1
Q7Z3Q1	S46A3	1	1	1	1
Q9BVR0	HRC23	1	1	1	1
P49286	MTR1B	1	1	1	1
Q9BT43	RPC7L	1	1	1	1
P62879	GBB2	1	1	1	1
Q96FF9	CDCA5	1	1	1	1
Q8N6M0	OTU6B	1	1	1	1
Q9Y3A4	RRP7A	1	1	1	1
Q8N3S3	PHTF2	1	1	1	1
Q9NWK9	BCD1	1	1	1	1
P43357	MAGA3	1	1	1	1
P09960	LKHA4	1	1	1	1
Q9Y3B2	EXOS1	1	1	1	1
P78540	ARGI2	1	1	1	1
Q9H501	ESF1	1	1	1	1
Q9UKS7	IKZF2	1	1	1	1
Q9Y450	HBS1L	1	1	1	1
Q14CX7	NAA25	1	1	1	1
Q96S94	CCNL2	1	1	1	1
Q16740	CLPP	1	1	1	1
Q8WUK0	PTPM1	1	1	1	1
Q9HD26	GOPC	1	1	1	1
Q9H9Q2	CSN7B	1	1	1	1
Q9H7P9	PKHG2	1	1	1	1
Q86XF0	DYRL1	1	1	1	1
O14965	AURKA	1	1	1	1
P15170	ERF3A	1	1	1	1
P04798	CP1A1	1	1	1	1
P13994	CC130	1	1	1	1
O60238	BNI3L	1	1	1	1
Q9Y547	IFT25	1	1	1	1
Q8TDM0	BCAS4	1	1	1	1
Q9P243	ZFAT	1	1	1	1
Q6DD88	ATLA3	1	1	1	1
P15151	PVR	1	1	1	1
P12268	IMDH2	0.8	1.2	1	1
P35611	ADDA	1	1.2	0.8	1
Q12905	ILF2	1	1.2	0.8	1
Q93074	MED12	0.666667	1.33333	1	1
Q13363	CTBP1	0.666667	1.33333	1	1
Q16236	NF2L2	0.666667	1.33333	1	1
Q6ZUJ8	BCAP	0.666667	1.33333	1	1
P13747	HLAE	1.33333	1.33333	0.333333	1
O43156	TTI1	1	1.5	0.5	1
Q8WUA4	TF3C2	0.5	1.5	1	1
Q9BQI3	E2AK1	0.5	1.5	1	1
Q9UJZ1	STML2	1	1.5	0.5	1
P23229	ITA6	0.5	1.5	1	1
Q8IZP0	ABI1	1.33333	1	0.666667	1
Q5JWF2	GNAS1	1	1.33333	0.666667	1
Q9UH99	SUN2	1	1.33333	0.666667	1
O43504	LTOR5	1	1.33333	0.666667	1
O00571	DDX3X	1	1.33333	0.666667	1
P08670	VIME	1.26667	1.06667	0.6	0.977778
P78527	PRKDC	1	1.06977	0.837209	0.968992
Q16531	DDB1	0.8	1	1.1	0.966667
Q15021	CND1	1	1.14286	0.714286	0.952381
P49454	CENPF	1	0.923077	0.923077	0.948718
O60306	AQR	1	1	0.833333	0.944444
Q14157	UBP2L	0.833333	1	1	0.944444
Q69YN4	VIR	1	1.16667	0.666667	0.944444
Q10567	AP1B1	0.8	0.8	1.2	0.933333
P68104	EF1A1	0.9	1	0.9	0.933333
Q8N6L1	KTAP2	1	1	0.8	0.933333
P23526	SAHH	1	1	0.8	0.933333
Q9Y5A7	NUB1	1	1	0.8	0.933333
Q9NUQ8	ABCF3	0.8	1.2	0.8	0.933333
Q460N5	PAR14	0.8	1.2	0.8	0.933333
O60566	BUB1B	1.2	1.2	0.4	0.933333
P60228	EIF3E	0.8	1.2	0.8	0.933333
O75643	U520	1	0.75	1	0.916667
Q9UGL1	KDM5B	0.75	0.75	1.25	0.916667
P46940	IQGA1	1.25	0.75	0.75	0.916667
Q96ST3	SIN3A	1	0.75	1	0.916667
Q99640	PMYT1	1	0.75	1	0.916667
O15042	SR140	1	0.75	1	0.916667
Q5JPE7	NOMO2	0.75	1	1	0.916667
P40259	CD79B	1	1	0.75	0.916667
Q76I76	SSH2	0.75	1	1	0.916667
Q13618	CUL3	0.75	1	1	0.916667
O95433	AHSA1	1	1	0.75	0.916667
Q9NR30	DDX21	0.75	1	1	0.916667
Q9Y240	CLC11	1	1	0.75	0.916667
P61020	RAB5B	0.75	1	1	0.916667
Q15459	SF3A1	0.5	1.25	1	0.916667
Q49A88	CCD14	0.75	1.25	0.75	0.916667
O15160	RPAC1	0.75	1.25	0.75	0.916667
Q12772	SRBP2	0.909091	0.909091	0.909091	0.909091
P04843	RPN1	1	0.857143	0.857143	0.904762
P20700	LMNB1	0.833333	0.833333	1	0.888889
O96019	ACL6A	0.833333	1	0.833333	0.888889
Q96P70	IPO9	1	0.666667	1	0.888889
Q5VZL5	ZMYM4	1	0.666667	1	0.888889
Q96T88	UHRF1	1	0.666667	1	0.888889
P14317	HCLS1	1	0.666667	1	0.888889
O60613	SEP15	1	0.666667	1	0.888889
P40926	MDHM	1	0.666667	1	0.888889
P62269	RS18	1	0.666667	1	0.888889
P0C7U0	ELFN1	0.666667	1	1	0.888889
Q6VMQ6	MCAF1	0.666667	1	1	0.888889
O14980	XPO1	1	1	0.666667	0.888889
Q7Z333	SETX	1	1	0.666667	0.888889
Q75QN2	INT8	1	1	0.666667	0.888889
O76021	RL1D1	0.666667	1	1	0.888889
P06493	CDK1	1	1	0.666667	0.888889
O14976	GAK	0.666667	1	1	0.888889
P50570	DYN2	1	1	0.666667	0.888889
Q99941	ATF6B	1	1	0.666667	0.888889
Q92922	SMRC1	0.333333	1	1.33333	0.888889
Q9Y2X3	NOP58	1	1	0.666667	0.888889
P04844	RPN2	1	1	0.666667	0.888889
Q96TA2	YMEL1	0.666667	1	1	0.888889
P13674	P4HA1	1	1	0.666667	0.888889
O95235	KI20A	1	1	0.666667	0.888889
P62495	ERF1	0.666667	1	1	0.888889
Q9UBR5	CKLF	1	1	0.666667	0.888889
Q8WUM0	NU133	1	1	0.666667	0.888889
Q86XR2	NIBL2	0.666667	1	1	0.888889
Q9BVK6	TMED9	1	1	0.666667	0.888889
Q9GZY6	NTAL	1.33333	1	0.333333	0.888889
Q9HCK8	CHD8	1	1	0.625	0.875
O00267	SPT5H	1	0.6	1	0.866667
Q14240	IF4A2	0.8	0.8	1	0.866667
P17844	DDX5	0.8	0.8	1	0.866667
P86790	CCZ1B	0.8	1	0.8	0.866667
Q16850	CP51A	0.8	1	0.8	0.866667
Q14181	DPOA2	0.8	1	0.8	0.866667
P62979	RS27A	0.8	1.2	0.6	0.866667
P57678	GEMI4	0.4	1	1.2	0.866667
Q01629	IFM2	0.857143	1	0.714286	0.857143
Q5T4S7	UBR4	0.777778	0.888889	0.888889	0.851852
P13639	EF2	0.636364	0.909091	1	0.848485
Q6P2E9	EDC4	1	0.5	1	0.833333
P05166	PCCB	1.5	0.5	0.5	0.833333
Q86UP2	KTN1	1	0.5	1	0.833333
Q03468	ERCC6	1.5	0.5	0.5	0.833333
Q8NDI1	EHBP1	0.5	0.5	1.5	0.833333
Q13617	CUL2	1	0.5	1	0.833333
Q14669	TRIPC	0.5	0.5	1.5	0.833333
Q8TEQ6	GEMI5	1	0.5	1	0.833333
O75694	NU155	1	0.5	1	0.833333
Q49AG3	ZBED5	1	0.5	1	0.833333
O00763	ACACB	1	0.5	1	0.833333
Q15041	AR6P1	1	0.5	1	0.833333
Q8TEX9	IPO4	1	0.5	1	0.833333
Q68D10	SPT2	1	0.5	1	0.833333
P27815	PDE4A	1	0.5	1	0.833333
P62158	CALM	1.5	0.5	0.5	0.833333
Q9ULJ6	ZMIZ1	1	0.5	1	0.833333
Q92918	M4K1	1	0.5	1	0.833333
Q16760	DGKD	1	0.5	1	0.833333
P14174	MIF	1	0.5	1	0.833333
P49366	DHYS	1	0.5	1	0.833333
Q9UBE0	SAE1	1	0.5	1	0.833333
O76071	CIAO1	1	0.5	1	0.833333
Q9Y244	POMP	1	0.5	1	0.833333
Q8TEA7	TBCK	0.5	0.5	1.5	0.833333
Q01196	RUNX1	1	0.5	1	0.833333
P23396	RS3	1	0.5	1	0.833333
P20618	PSB1	1	0.5	1	0.833333
Q9BPX3	CND3	1	0.625	0.875	0.833333
Q92598	HS105	1	0.75	0.75	0.833333
O00186	STXB3	0.75	0.75	1	0.833333
P15923	TFE2	1	0.75	0.75	0.833333
P20290	BTF3	0.75	0.75	1	0.833333
O00329	PK3CD	0.666667	1	0.833333	0.833333
Q99081	HTF4	0.75	1	0.75	0.833333
O75369	FLNB	0.5	1	1	0.833333
Q86TB9	PATL1	0.5	1	1	0.833333
Q99576	T22D3	0.5	1	1	0.833333
O60645	EXOC3	1	1	0.5	0.833333
Q96BZ4	PLD4	0.75	1	0.75	0.833333
P35251	RFC1	1	1	0.5	0.833333
P29375	KDM5A	0.5	1	1	0.833333
Q8NEZ5	FBX22	0.5	1	1	0.833333
P30291	WEE1	1	1	0.5	0.833333
Q9NYA4	MTMR4	0.75	1	0.75	0.833333
Q7Z7A3	CTU1	1	1	0.5	0.833333
Q9NVF7	FBX28	0.5	1	1	0.833333
P55060	XPO2	0.5	1	1	0.833333
Q9GZR7	DDX24	1	1	0.5	0.833333
P30443	1A01	0.5	1	1	0.833333
Q13889	TF2H3	0.5	1	1	0.833333
Q6ZRQ5	MMS22	0.5	1	1	0.833333
Q8N138	ORML3	1	1	0.5	0.833333
Q9Y3C4	TPRKB	1	1	0.5	0.833333
Q8TEV9	SMCR8	1	1	0.5	0.833333
Q8NI27	THOC2	1	1	0.5	0.833333
Q4VCS5	AMOT	1	1	0.5	0.833333
Q6IQ26	DEN5A	0.5	1	1	0.833333
Q92503	S14L1	1	1	0.5	0.833333
Q16864	VATF	1	1	0.5	0.833333
Q9UI95	MD2L2	0.5	1	1	0.833333
P20671	H2A1D	0.5	1	1	0.833333
Q08945	SSRP1	1	1	0.5	0.833333
Q9NV31	IMP3	1	1	0.5	0.833333
Q9Y5X2	SNX8	1	1	0.5	0.833333
Q06330	SUH	1	1	0.5	0.833333
O43488	ARK72	0.5	1	1	0.833333
P26373	RL13	0.5	1	1	0.833333
Q9P2T1	GMPR2	0.5	1	1	0.833333
Q5TYM5	FA72A	1	1	0.5	0.833333
P31350	RIR2	1	1	0.5	0.833333
Q8WUI4	HDAC7	0.5	1.5	0.5	0.833333
Q15393	SF3B3	0.857143	0.857143	0.714286	0.809524
P06702	S10A9	1.2	0.4	0.8	0.8
Q9NVM9	ASUN	1	0.6	0.8	0.8
O43491	E41L2	0.8	0.8	0.8	0.8
A8MPP1	D11L8	0.8	0.8	0.8	0.8
Q15011	HERP1	0.8	0.8	0.8	0.8
Q9NZL9	MAT2B	0.8	0.8	0.8	0.8
Q9H871	RMD5A	0.8	0.8	0.8	0.8
Q9NU22	MDN1	0.8	0.6	1	0.8
P49588	SYAC	0.8	0.6	1	0.8
Q6ZRI6	CO039	1	0.8	0.6	0.8
Q9Y6M7	S4A7	1	0.8	0.6	0.8
A6NHR9	SMHD1	0.8	1	0.6	0.8
Q8WXH0	SYNE2	0.8	1.2	0.4	0.8
Q14204	DYHC1	0.833333	0.666667	0.833333	0.777778
Q02224	CENPE	1.33333	0.666667	0.333333	0.777778
Q14137	BOP1	0.833333	0.833333	0.666667	0.777778
Q9UBF2	COPG2	0.833333	0.833333	0.666667	0.777778
O14981	BTAF1	1	0.333333	1	0.777778
Q6ZRS2	SRCAP	1.33333	0.333333	0.666667	0.777778
Q9Y6D6	BIG1	1	0.666667	0.666667	0.777778
Q86XN7	PRSR1	0.666667	0.666667	1	0.777778
Q96RY5	CRML	0.666667	0.666667	1	0.777778
Q27J81	INF2	0.666667	0.666667	1	0.777778
Q96N67	DOCK7	0.666667	0.666667	1	0.777778
Q96JC1	VPS39	1	0.666667	0.666667	0.777778
Q93100	KPBB	0.666667	0.666667	1	0.777778
Q2KHR3	QSER1	0.666667	0.666667	1	0.777778
Q9UBQ7	GRHPR	0.666667	0.666667	1	0.777778
Q8WWM7	ATX2L	1	0.666667	0.666667	0.777778
P43246	MSH2	1	0.666667	0.666667	0.777778
Q9NRG9	AAAS	1	0.666667	0.666667	0.777778
P15814	IGLL1	0.666667	0.666667	1	0.777778
Q14152	EIF3A	0.666667	0.666667	1	0.777778
O60313	OPA1	1	0.666667	0.666667	0.777778
Q9NVN8	GNL3L	0.666667	0.666667	1	0.777778
Q8N0X7	SPG20	0.666667	0.666667	1	0.777778
Q6PL18	ATAD2	0.666667	1	0.666667	0.777778
Q92917	GPKOW	0.666667	1	0.666667	0.777778
Q9UBL3	ASH2L	0.666667	1	0.666667	0.777778
O43847	NRDC	0.666667	1	0.666667	0.777778
P60174	TPIS	0.666667	1	0.666667	0.777778
Q02543	RL18A	0.666667	1	0.666667	0.777778
P32519	ELF1	0.714286	0.571429	1	0.761905
Q8IX12	CCAR1	0.5	0.5	1.25	0.75
O15294	OGT1	1	0.5	0.75	0.75
Q9Y490	TLN1	0.75	0.6875	0.8125	0.75
Q96GQ7	DDX27	0.75	0.75	0.75	0.75
Q02880	TOP2B	0.75	0.75	0.75	0.75
P33992	MCM5	0.75	0.75	0.75	0.75
Q6ZSZ5	ARHGI	0.5	0.75	1	0.75
Q96GD4	AURKB	0.75	0.75	0.75	0.75
P23528	COF1	0.75	0.75	0.75	0.75
P61923	COPZ1	0.75	0.75	0.75	0.75
Q9Y262	EIF3L	0.5	1	0.75	0.75
P49736	MCM2	0.5	1.25	0.5	0.75
P42858	HD	0.8	0.6	0.8	0.733333
Q92835	SHIP1	0.8	0.8	0.6	0.733333
Q9UBB4	ATX10	0.8	0.8	0.6	0.733333
Q9P2D1	CHD7	0.8	0.8	0.6	0.733333
P62424	RL7A	0.8	0.8	0.6	0.733333
Q5UIP0	RIF1	1	0.666667	0.5	0.722222
Q63HN8	RN213	0.714286	0.428571	1	0.714286
A5YKK6	CNOT1	0.7	0.8	0.6	0.7
O43143	DHX15	1	0.333333	0.666667	0.666667
Q9H7F0	AT133	0.666667	0.333333	1	0.666667
Q5THK1	PR14L	1	0.4	0.6	0.666667
P08243	ASNS	0.6	0.4	1	0.666667
Q9Y6X8	ZHX2	1	0.4	0.6	0.666667
O95613	PCNT	0.75	0.5	0.75	0.666667
O15118	NPC1	1	0.5	0.5	0.666667
Q03519	TAP2	1	0.5	0.5	0.666667
Q99575	POP1	0.5	0.5	1	0.666667
Q9H8Y8	GORS2	1	0.5	0.5	0.666667
P00558	PGK1	1	0.5	0.5	0.666667
O60281	ZN292	0.5	0.5	1	0.666667
P10253	LYAG	1	0.5	0.5	0.666667
Q86T24	KAISO	1	0.5	0.5	0.666667
Q7Z3U7	MON2	1	0.5	0.5	0.666667
Q96IZ0	PAWR	1	0.5	0.5	0.666667
Q96RN5	MED15	0.5	0.5	1	0.666667
Q6IQ32	ADNP2	1	0.5	0.5	0.666667
Q86UE4	LYRIC	1	0.5	0.5	0.666667
O75928	PIAS2	0.5	0.5	1	0.666667
P54802	ANAG	1	0.5	0.5	0.666667
P98170	XIAP	1	0.5	0.5	0.666667
P05067	A4	0.5	0.5	1	0.666667
P42224	STAT1	1	0.5	0.5	0.666667
P05534	1A24	1	0.5	0.5	0.666667
O94953	KDM4B	0.5	0.5	1	0.666667
O95409	ZIC2	0.5	0.5	1	0.666667
Q53EL6	PDCD4	0.5	0.5	1	0.666667
Q96GC6	ZN274	0.5	0.5	1	0.666667
O76031	CLPX	0.5	0.5	1	0.666667
Q9P265	DIP2B	1	0.5	0.5	0.666667
Q14159	SPIDR	1	0.5	0.5	0.666667
P22234	PUR6	0.5	0.5	1	0.666667
Q8N1G1	REXO1	1	0.5	0.5	0.666667
P63151	2ABA	1	0.5	0.5	0.666667
Q9C0D3	ZY11B	0.5	0.5	1	0.666667
Q14190	SIM2	1	0.5	0.5	0.666667
Q15555	MARE2	1	0.5	0.5	0.666667
Q99467	CD180	1	0.5	0.5	0.666667
O75940	SPF30	0.5	0.5	1	0.666667
P05109	S10A8	0.5	0.5	1	0.666667
Q00537	CDK17	0.5	0.5	1	0.666667
Q13033	STRN3	0.5	0.5	1	0.666667
Q29RF7	PDS5A	0.714286	0.571429	0.714286	0.666667
P23246	SFPQ	0.8	0.6	0.6	0.666667
Q14444	CAPR1	0.8	0.6	0.6	0.666667
P33993	MCM7	0.666667	0.666667	0.666667	0.666667
Q9H3S7	PTN23	0.666667	0.666667	0.666667	0.666667
O95271	TNKS1	0.666667	0.666667	0.666667	0.666667
Q8WXG6	MADD	1	0.666667	0.333333	0.666667
Q9H4M9	EHD1	0.666667	0.666667	0.666667	0.666667
Q9HBL8	NMRL1	0.666667	0.666667	0.666667	0.666667
P15531	NDKA	0.666667	0.666667	0.666667	0.666667
P04350	TBB4A	0.666667	0.666667	0.666667	0.666667
O00311	CDC7	0.666667	0.666667	0.666667	0.666667
P05107	ITB2	0.666667	0.666667	0.666667	0.666667
Q96KR1	ZFR	0.666667	0.666667	0.666667	0.666667
Q13685	AAMP	0.666667	0.666667	0.666667	0.666667
P22626	ROA2	0.333333	0.666667	1	0.666667
P41002	CCNF	1	0.666667	0.333333	0.666667
Q9BW83	IFT27	1	0.666667	0.333333	0.666667
Q9BVK8	TM147	1	0.666667	0.333333	0.666667
Q9Y6A5	TACC3	0.666667	0.666667	0.666667	0.666667
P04222	1C03	0.666667	0.666667	0.666667	0.666667
Q9H0K1	SIK2	0.75	0.75	0.5	0.666667
Q8TD31	CCHCR	0.75	0.75	0.5	0.666667
Q9UJX3	APC7	0.75	0.75	0.5	0.666667
P55327	TPD52	0.75	0.75	0.5	0.666667
Q6PCD5	RFWD3	0.8	0.8	0.4	0.666667
P40692	MLH1	0.6	0.8	0.6	0.666667
P98161	PKD1	0.5	1	0.5	0.666667
Q92673	SORL	0.5	1	0.5	0.666667
Q9NRY4	RHG35	0.666667	1	0.333333	0.666667
P30153	2AAA	0.666667	1	0.333333	0.666667
Q6IN85	P4R3A	0.5	1	0.5	0.666667
P38117	ETFB	0.5	1	0.5	0.666667
Q9H3M7	TXNIP	0.5	1	0.5	0.666667
O60684	IMA7	0.5	1	0.5	0.666667
P49754	VPS41	0.5	1	0.5	0.666667
P79483	DRB3	0.5	1	0.5	0.666667
O43660	PLRG1	0.5	1	0.5	0.666667
P63218	GBG5	0.6	1	0.4	0.666667
Q9Y6P5	SESN1	0.5	1	0.5	0.666667
Q96S19	CP013	0.5	1	0.5	0.666667
P11802	CDK4	0.5	1	0.5	0.666667
Q9Y5X3	SNX5	0.5	1	0.5	0.666667
Q9NUD5	ZCHC3	0.5	1	0.5	0.666667
P39748	FEN1	0.5	1	0.5	0.666667
Q9BUI4	RPC3	0.5	1	0.5	0.666667
Q969P6	TOP1M	0.5	1	0.5	0.666667
Q9H0K6	PUS7L	0.5	1	0.5	0.666667
Q99595	TI17A	0.5	1	0.5	0.666667
Q99584	S10AD	0.5	1	0.5	0.666667
Q9NVX2	NLE1	0.5	1	0.5	0.666667
Q5VT52	RPRD2	0.5	1	0.5	0.666667
O14745	NHRF1	0.5	1	0.5	0.666667
Q9NSU2	TREX1	0.5	1	0.5	0.666667
Q92797	SYMPK	0.5	1	0.5	0.666667
Q12769	NU160	0.7	0.6	0.6	0.633333
Q9UJP4	KLH21	0.428571	1	0.428571	0.619048
Q9UNX4	WDR3	0.714286	0.571429	0.571429	0.619048
Q9ULK4	MED23	0.833333	0.5	0.5	0.611111
Q14566	MCM6	0.666667	0.555556	0.555556	0.592593
P18583	SON	0.444444	1.11111	0.222222	0.592593
O75179	ANR17	0.75	0.5	0.5	0.583333
Q09028	RBBP4	0.75	0.5	0.5	0.583333
Q8NF50	DOCK8	0.5	0.75	0.5	0.583333
A2RUS2	DEND3	0.6	0.6	0.5	0.566667
Q15652	JHD2C	0.666667	0.333333	0.666667	0.555556
Q92979	NEP1	1	0.333333	0.333333	0.555556
P50991	TCPD	1	0.333333	0.333333	0.555556
O43395	PRPF3	0.666667	0.333333	0.666667	0.555556
Q9Y224	CN166	1	0.333333	0.333333	0.555556
Q9UN86	G3BP2	0.333333	0.666667	0.666667	0.555556
O95199	RCBT2	0.666667	0.666667	0.333333	0.555556
P20036	DPA1	0.333333	0.666667	0.666667	0.555556
Q9Y385	UB2J1	0.666667	0.666667	0.333333	0.555556
P40763	STAT3	0.333333	1	0.333333	0.555556
P27694	RFA1	0.8	0.6	0.2	0.533333
Q92508	PIEZ1	0.4	0.6	0.6	0.533333
Q13315	ATM	0.428571	0.428571	0.714286	0.52381
P35222	CTNB1	0.571429	0.571429	0.428571	0.52381
O00268	TAF4	0.5	0.5	0.5	0.5
P14923	PLAK	0.5	0.5	0.5	0.5
P35606	COPB2	0.5	0.5	0.5	0.5
Q9Y6J0	CABIN	0.5	0.5	0.5	0.5
Q5SRD1	TI23B	0.5	0.5	0.5	0.5
Q96PQ7	KLHL5	0.5	0.5	0.5	0.5
P54819	KAD2	0.5	0.5	0.5	0.5
P49720	PSB3	0.5	0.5	0.5	0.5
Q99550	MPP9	0.5	0.5	0.5	0.5
Q15833	STXB2	0.5	0.5	0.5	0.5
Q9H422	HIPK3	0.5	0.5	0.5	0.5
Q8TCJ2	STT3B	0.5	0.5	0.5	0.5
Q9UMZ2	SYNRG	0.5	0.5	0.5	0.5
O60563	CCNT1	0.5	0.5	0.5	0.5
Q9H6U8	ALG9	0.5	0.5	0.5	0.5
Q92995	UBP13	0.5	0.5	0.5	0.5
Q12796	PNRC1	0.5	0.5	0.5	0.5
Q6XQN6	PNCB	0.5	0.5	0.5	0.5
Q9BWE0	REPI1	0.5	0.5	0.5	0.5
Q13838	DX39B	0.5	0.5	0.5	0.5
P57772	SELB	0.5	0.5	0.5	0.5
Q92833	JARD2	0.5	0.5	0.5	0.5
Q15019	SEPT2	0.5	0.5	0.5	0.5
Q12789	TF3C1	0.5	0.5	0.5	0.5
Q5BJD5	TM41B	0.5	0.5	0.5	0.5
Q969K3	RNF34	0.5	0.5	0.5	0.5
Q8N573	OXR1	0.5	0.5	0.5	0.5
Q9UNS1	TIM	0.5	0.5	0.5	0.5
Q12906	ILF3	0.5	0.5	0.5	0.5
O75153	CLU	0.5	0.5	0.5	0.5
Q9Y4W2	LAS1L	0.5	0.5	0.5	0.5
Q9NS87	KIF15	0.5	0.5	0.5	0.5
Q12766	HMGX3	0.5	0.5	0.5	0.5
O60688	YPEL1	0.5	0.5	0.5	0.5
Q86VD7	S2542	0.5	0.5	0.5	0.5
Q14677	EPN4	0.5	0.5	0.5	0.5
P07339	CATD	0.5	0.5	0.5	0.5
P11274	BCR	0.5	0.5	0.5	0.5
Q9NQC1	JADE2	0.5	0.5	0.5	0.5
Q9GZL7	WDR12	0.5	0.5	0.5	0.5
Q15003	CND2	0.5	0.5	0.5	0.5
P35250	RFC2	0.5	0.5	0.5	0.5
O75175	CNOT3	0.5	0.5	0.5	0.5
P52701	MSH6	0.5	0.5	0.5	0.5
Q9UI26	IPO11	0.5	0.5	0.5	0.5
Q12959	DLG1	0.5	0.5	0.5	0.5
Q15717	ELAV1	0.5	0.5	0.5	0.5
Q9Y6C9	MTCH2	0.5	0.5	0.5	0.5
Q7KZN9	COX15	0.5	0.5	0.5	0.5
Q9UBV2	SE1L1	0.5	0.5	0.5	0.5
Q96RS6	NUDC1	0.5	0.5	0.5	0.5
Q13155	AIMP2	0.5	0.5	0.5	0.5
Q9HBM1	SPC25	0.5	0.5	0.5	0.5
Q8WW01	SEN15	0.5	0.5	0.5	0.5
Q9HAW4	CLSPN	0.25	0.75	0.5	0.5
Q15758	AAAT	0.5	0.75	0.25	0.5
P27816	MAP4	0.6	0.4	0.4	0.466667
Q49A26	GLYR1	0.2	0.6	0.6	0.466667
Q70CQ2	UBP34	0.666667	0.333333	0.333333	0.444444
O95219	SNX4	0.666667	0.333333	0.333333	0.444444
Q12788	TBL3	0.666667	0.333333	0.333333	0.444444
O95721	SNP29	0.666667	0.333333	0.333333	0.444444
Q9NPA3	M1IP1	0.333333	0.333333	0.666667	0.444444
Q9H583	HEAT1	0.333333	0.666667	0.333333	0.444444
P06748	NPM	0.333333	0.666667	0.333333	0.444444
Q96Q15	SMG1	0.25	0.75	0.25	0.416667
O60337	MARH6	0.4	0.4	0.4	0.4
Q8TF40	FNIP1	0.4	0.6	0.2	0.4
P61160	ARP2	0.5	0.166667	0.333333	0.333333
Q15904	VAS1	0.333333	0.333333	0.333333	0.333333
Q5SSJ5	HP1B3	0.333333	0.333333	0.333333	0.333333
P48147	PPCE	0.333333	0.333333	0.333333	0.333333
