# Supplementary material for: Specific MHC-I Peptides Are Induced Using PROTACs
Source: Front Immunol. 2018 Nov 22;9:2697. doi: 10.3389/fimmu.2018.02697 (PMC6262898; doi:10.3389/fimmu.2018.02697)
Supplement: Table S5 — Extracted ion chromatogram area under the curve (XIC AUC) values and replicate information for the peptides observed in Figures 6, 7. [file Table_5.XLSX]

## Sheet: XIC AUC
Measurements reported as extracted ion chromatogram area under the curve (XIC AUC) as reported by Byologic™ post-normalization.
Figure 6
BRD3 - KMPDEPVEA
10 nM Treatments
10 nM JQ1-CRBN									avg	std dev	n
1	6.15091e+06								6.15091e+06	n/a	1
3	8.3259e+06	6.86446e+06	1.36412e+07	8.53806e+06					9.34241e+06	2.56419e+06	4
6	6.69962e+06	3.72869e+06	7.82036e+06	5.18591e+06					5.85864e+06	1.54474e+06	4
10 nM JQ1-VHL
1	5.12633e+06	3.66439e+06	1.16685e+06						3.31919e+06	1.63478e+06	3
3	4.33788e+06	3.5339e+06	4.56096e+06	1.0874e+07	4.96333e+06	6.00708e+06			5.71285e+06	2.42386e+06	6
6	8.8172e+06	4.61819e+06	3.59469e+06	8.19582e+06					6.30647e+06	2.24039e+06	4
10 nM JQ1-MDM2
1	700898	1.09496e+06	2.30517e+06	1.46369e+06					1.39118e+06	592636	4
3	3.13558e+06	671249	2.62485e+06						2.14389e+06	1.06199e+06	3
6	3.83562e+06	2.20632e+06	3.53206e+06	3.21761e+06					3.1979e+06	612771	4
Figure 6
BRD2/3/4 - RLAELQEQL
10 nM Treatments
10 nM JQ1-CRBN									avg	std dev	n
1									0	n/a	0
3	3.48037e+06	2.70553e+06	1.9381e+06	1.79602e+06					2.48001e+06	673255	4
6	2.653e+06	1.90633e+06	3.5839e+06	3.0478e+06	1.39059e+06	1.79519e+06			2.39613e+06	611582	6
10 nM JQ1-VHL
1	2.04135e+06								2.04135e+06	n/a	1
3	2.42008e+06								2.42008e+06	n/a	1
6	3.34421e+06	3.32363e+06	1.83436e+06	3.16637e+06	3.58391e+06				3.0505e+06	628917	4
10 nM JQ1-MDM2
1									0	n/a	0
3	626250								626250	n/a	1
6	1.2716e+06	958535							1.11507e+06	156534	2
Figure 7
BRD3 - KMPDEPVEA
10 nM vs 100 nM Treatments
10 nM JQ1-VHL (from above)									avg	std dev	n
1	5.12633e+06	3.66439e+06	1.16685e+06						3.31919e+06	1.63478e+06	3
3	4.33788e+06	3.5339e+06	4.56096e+06	1.0874e+07	4.96333e+06	6.00708e+06			5.71285e+06	2.42386e+06	6
6	8.8172e+06	4.61819e+06	3.59469e+06	8.19582e+06					6.30647e+06	2.24039e+06	4
100 nM JQ1-VHL
1	2.10893e+06	341000							1.22497e+06	883967	2
3	1.80615e+07	1.54851e+07	2.05939e+07	9.98125e+06					1.60304e+07	3.93194e+06	4
6	1.8314e+06	3.24129e+06	2.62898e+06	2.72764e+06					2.60733e+06	504709	4
10 nM JQ1-CRBN (from above)
1	6.15091e+06								6.15091e+06	n/a	1
3	8.3259e+06	6.86446e+06	1.36412e+07	8.53806e+06					9.34241e+06	2.56419e+06	4
6	6.69962e+06	3.72869e+06	7.82036e+06	5.18591e+06					5.85864e+06	1.54474e+06	4
100 nM JQ1-CRBN
10 min	1.81824e+06	802774							1.31051e+06	507733	2
1	3.47517e+06								3.47517e+06	n/a	1
3	2.46392e+07	4.32492e+07							3.39442e+07	9.305e+06	2
6	2.4586e+06								2.4586e+06	n/a	1
