# Supplementary material for: Specific MHC-I Peptides Are Induced Using PROTACs
Source: Front Immunol. 2018 Nov 22;9:2697. doi: 10.3389/fimmu.2018.02697 (PMC6262898; doi:10.3389/fimmu.2018.02697)
Supplement: Table S7 — IEDB MHC-I processing prediction analysis for BRD2, BRD3, and BRD4 individually (HLA-A*02:01 predictions only). [file Table_7.xlsx]

## Sheet: BRD3-A2
Allele	#	Start	End	Peptide Length	Peptide	Proteasome Score	TAP Score	MHC Score	Processing Score	Total Score	MHC IC50
HLA-A*02:01	1	55	63	9	FAWPFYQPV	0.7	0.17	-1.52	0.87	-0.65	33.4
HLA-A*02:01	1	330	338	9	YAWPFYKPV	0.79	0.29	-1.98	1.08	-0.9	95.3
HLA-A*02:01	1	462	470	9	RLAELQEQL	1.51	0.54	-2.12	2.06	-0.07	132.8
HLA-A*02:01	1	414	422	9	KMPDEPVEA	1.31	-0.07	-2.13	1.24	-0.89	134.3
HLA-A*02:01	1	591	599	9	KLGRVVHII	1.02	0.14	-2.27	1.16	-1.11	187.1
HLA-A*02:01	1	41	49	9	YMQNVVVKT	0.8	-0.3	-2.33	0.51	-1.83	215.3
HLA-A*02:01	1	399	407	9	AMARKLQDV	0.76	0.28	-2.37	1.03	-1.34	236.7
HLA-A*02:01	1	124	132	9	LMAQALEKI	1.14	0.31	-2.4	1.46	-0.94	251.3
HLA-A*02:01	1	39	47	9	LQYMQNVVV	1.43	0.23	-2.47	1.66	-0.81	297.9
HLA-A*02:01	1	671	679	9	RLQDVSGQL	1.46	0.56	-2.52	2.02	-0.5	328.9
HLA-A*02:01	1	49	57	9	TLWKHQFAW	1.24	0.5	-2.57	1.74	-0.83	371.6
HLA-A*02:01	1	625	633	9	TLRELERYV	0.85	0.16	-2.58	1.01	-1.58	383.8
HLA-A*02:01	1	37	45	9	NQLQYMQNV	0.93	0.2	-2.62	1.13	-1.49	417
HLA-A*02:01	1	307	315	9	KLSEHLRYC	0.79	0.05	-2.65	0.84	-1.82	450.9
HLA-A*02:01	1	38	46	9	QLQYMQNVV	1.01	0.2	-2.71	1.21	-1.49	507.1
HLA-A*02:01	1	579	587	9	QLSLDINRL	1.51	0.49	-2.72	2	-0.72	521.3
HLA-A*02:01	1	203	211	9	TITANVTSV	0.87	0.1	-2.77	0.97	-1.8	587.6
HLA-A*02:01	1	229	237	9	VVPPTPPVV	1.09	0.15	-2.83	1.24	-1.58	674.7
HLA-A*02:01	1	472	480	9	AVHEQLAAL	1.43	0.6	-2.85	2.03	-0.82	709.8
HLA-A*02:01	1	60	68	9	YQPVDAIKL	1.64	0.39	-2.86	2.03	-0.83	726.3
HLA-A*02:01	1	163	171	9	AQSAGTQQV	1.22	0.22	-2.87	1.44	-1.44	743.2
HLA-A*02:01	1	169	177	9	QQVAAVSSV	0.99	0.21	-2.9	1.2	-1.7	790.9
HLA-A*02:01	1	106	114	9	NTMFTNCYI	1.06	0.22	-2.94	1.28	-1.66	869.2
HLA-A*02:01	1	424	432	9	ALPAPAAPM	0.48	0.13	-2.95	0.61	-2.34	889.4
HLA-A*02:01	1	477	485	9	LAALSQAPV	0.6	0.15	-2.95	0.74	-2.21	891.5
HLA-A*02:01	1	382	390	9	LMFSNCYKY	1.39	1.43	-3.03	2.82	-0.21	1076.7
HLA-A*02:01	1	11	19	9	GIPATPGPV	0.59	0.17	-3.04	0.77	-2.28	1106.9
HLA-A*02:01	1	465	473	9	ELQEQLKAV	1.01	0.11	-3.06	1.12	-1.94	1143.2
HLA-A*02:01	1	381	389	9	RLMFSNCYK	0.81	0.37	-3.08	1.17	-1.9	1194.3
HLA-A*02:01	1	2	10	9	STATTVAPA	0.85	-0.19	-3.08	0.66	-2.42	1199.8
HLA-A*02:01	1	102	110	9	MQDFNTMFT	0.95	-0.33	-3.08	0.61	-2.47	1213.7
HLA-A*02:01	1	69	77	9	NLPDYHKII	1.36	0.27	-3.09	1.63	-1.45	1216.5
HLA-A*02:01	1	139	147	9	QMPQEEVEL	1.36	0.54	-3.13	1.9	-1.24	1355.5
HLA-A*02:01	1	123	131	9	VLMAQALEK	0.85	0.27	-3.15	1.12	-2.04	1422.7
HLA-A*02:01	1	598	606	9	IIQSREPSL	1.7	0.46	-3.19	2.16	-1.03	1538.5
HLA-A*02:01	1	101	109	9	CMQDFNTMF	1.41	1.05	-3.22	2.46	-0.76	1663.8
HLA-A*02:01	1	126	134	9	AQALEKIFL	1.46	0.53	-3.24	1.99	-1.25	1750.3
HLA-A*02:01	1	403	411	9	KLQDVFEMR	1.15	0.74	-3.27	1.89	-1.38	1875.5
HLA-A*02:01	1	195	203	9	VIAATPVPT	0.66	-0.28	-3.29	0.38	-2.91	1936.9
HLA-A*02:01	1	364	372	9	KMDGREYPD	0.88	-0.71	-3.29	0.17	-3.13	1963.9
HLA-A*02:01	1	42	50	9	MQNVVVKTL	1.56	0.41	-3.3	1.97	-1.33	2014.2
HLA-A*02:01	1	6	14	9	TVAPAGIPA	0.88	-0.17	-3.38	0.71	-2.67	2405
HLA-A*02:01	1	107	115	9	TMFTNCYIY	1.37	1.42	-3.39	2.79	-0.6	2449.7
HLA-A*02:01	1	109	117	9	FTNCYIYNK	0.92	0.13	-3.39	1.05	-2.35	2472.4
HLA-A*02:01	1	344	352	9	ELHDYHDII	1.27	0.18	-3.4	1.46	-1.94	2512.5
HLA-A*02:01	1	94	102	9	YYWSASECM	1.19	0.37	-3.41	1.57	-1.85	2577
HLA-A*02:01	1	133	141	9	FLQKVAQMP	0.62	0	-3.41	0.62	-2.79	2582.9
HLA-A*02:01	1	48	56	9	KTLWKHQFA	1.13	-0.17	-3.41	0.96	-2.45	2594.8
HLA-A*02:01	1	53	61	9	HQFAWPFYQ	0.67	0.04	-3.42	0.71	-2.71	2600.8
HLA-A*02:01	1	196	204	9	IAATPVPTI	1.4	0.29	-3.42	1.69	-1.73	2612.8
HLA-A*02:01	1	311	319	9	HLRYCDSIL	1.41	0.33	-3.47	1.75	-1.73	2979.3
HLA-A*02:01	1	205	213	9	TANVTSVPV	0.68	0.11	-3.49	0.8	-2.69	3055.7
HLA-A*02:01	1	321	329	9	EMLSKKHAA	1.1	-0.2	-3.5	0.9	-2.6	3134.1
HLA-A*02:01	1	208	216	9	VTSVPVPPA	0.89	-0.15	-3.5	0.73	-2.76	3134.1
HLA-A*02:01	1	228	236	9	PVVPPTPPV	0.55	0.04	-3.51	0.59	-2.92	3259.2
HLA-A*02:01	1	75	83	9	KIIKNPMDM	0.82	0.25	-3.51	1.07	-2.44	3266.7
HLA-A*02:01	1	328	336	9	AAYAWPFYK	0.64	0.36	-3.57	1	-2.58	3742.1
HLA-A*02:01	1	267	275	9	LSDPKQAKV	0.98	0.02	-3.59	1	-2.6	3918.4
HLA-A*02:01	1	172	180	9	AAVSSVSPA	0.57	-0.09	-3.6	0.48	-3.11	3936.5
HLA-A*02:01	1	425	433	9	LPAPAAPMV	1.16	0.08	-3.6	1.24	-2.36	3963.8
HLA-A*02:01	1	191	199	9	SQTPVIAAT	0.74	-0.25	-3.61	0.49	-3.11	4046.8
HLA-A*02:01	1	173	181	9	AVSSVSPAT	0.78	-0.12	-3.61	0.66	-2.95	4084.2
HLA-A*02:01	1	389	397	9	KYNPPDHEV	1.01	0.23	-3.63	1.24	-2.39	4276.7
HLA-A*02:01	1	678	686	9	QLSSSKKPA	0.8	-0.23	-3.65	0.57	-3.08	4468
HLA-A*02:01	1	370	378	9	YPDAQGFAA	0.91	-0.52	-3.67	0.39	-3.28	4678.5
HLA-A*02:01	1	90	98	9	LENNYYWSA	1.15	-0.27	-3.68	0.88	-2.8	4831.8
HLA-A*02:01	1	402	410	9	RKLQDVFEM	1.02	0.33	-3.69	1.36	-2.33	4854.1
HLA-A*02:01	1	89	97	9	RLENNYYWS	1.01	-0.88	-3.69	0.13	-3.56	4899
HLA-A*02:01	1	469	477	9	QLKAVHEQL	1.73	0.36	-3.74	2.09	-1.65	5433.9
HLA-A*02:01	1	18	26	9	PVNPPPPEV	1.13	-0.07	-3.75	1.07	-2.69	5650.8
HLA-A*02:01	1	412	420	9	FAKMPDEPV	0.64	0.17	-3.75	0.81	-2.94	5650.8
HLA-A*02:01	1	200	208	9	PVPTITANV	0.94	-0.02	-3.79	0.92	-2.87	6167.5
HLA-A*02:01	1	118	126	9	PTDDIVLMA	1.28	-0.48	-3.81	0.8	-3.01	6428.5
HLA-A*02:01	1	137	145	9	VAQMPQEEV	1.1	0.21	-3.82	1.32	-2.5	6563.1
HLA-A*02:01	1	519	527	9	KKAKVAPPA	0.76	-0.23	-3.83	0.53	-3.29	6685.1
HLA-A*02:01	1	314	322	9	YCDSILREM	0.77	0.11	-3.83	0.88	-2.95	6793.8
HLA-A*02:01	1	259	267	9	SRSESPPPL	1.3	0.59	-3.87	1.9	-1.97	7415
HLA-A*02:01	1	476	484	9	QLAALSQAP	0.59	-0.01	-3.87	0.59	-3.29	7432.1
HLA-A*02:01	1	140	148	9	MPQEEVELL	1.29	0.27	-3.88	1.56	-2.32	7552.8
HLA-A*02:01	1	376	384	9	FAADVRLMF	1.54	1.08	-3.89	2.62	-1.28	7782.3
HLA-A*02:01	1	4	12	9	ATTVAPAGI	0.96	0.27	-3.91	1.23	-2.68	8205.6
HLA-A*02:01	1	581	589	9	SLDINRLPG	0.44	-0.63	-3.92	-0.19	-4.11	8319.7
HLA-A*02:01	1	222	230	9	PATPIVPVV	1.1	-0.13	-3.94	0.97	-2.97	8651.9
HLA-A*02:01	1	225	233	9	PIVPVVPPT	0.5	-0.42	-3.95	0.08	-3.87	8853.4
HLA-A*02:01	1	350	358	9	DIIKHPMDL	1.31	0.35	-3.96	1.67	-2.29	9059.6
HLA-A*02:01	1	322	330	9	MLSKKHAAY	1.28	1.22	-3.96	2.5	-1.46	9143.4
HLA-A*02:01	1	555	563	9	KQASASYDS	0.7	-0.9	-3.98	-0.2	-4.18	9464.8
HLA-A*02:01	1	353	361	9	KHPMDLSTV	0.9	0.18	-3.99	1.08	-2.91	9865.3
HLA-A*02:01	1	7	15	9	VAPAGIPAT	0.8	-0.26	-4	0.54	-3.46	9979.5
HLA-A*02:01	1	189	197	9	TVSQTPVIA	1.41	-0.25	-4.01	1.17	-2.84	10259.1
HLA-A*02:01	1	475	483	9	EQLAALSQA	0.99	-0.29	-4.02	0.7	-3.32	10425.8
HLA-A*02:01	1	337	345	9	PVDAEALEL	1.67	0.24	-4.03	1.91	-2.12	10668.7
HLA-A*02:01	1	334	342	9	FYKPVDAEA	0.96	-0.22	-4.04	0.74	-3.3	10917.2
HLA-A*02:01	1	210	218	9	SVPVPPAAA	0.89	-0.15	-4.04	0.74	-3.3	10967.6
HLA-A*02:01	1	245	253	9	KADTTTPTT	1.16	-0.26	-4.04	0.91	-3.13	10992.8
HLA-A*02:01	1	132	140	9	IFLQKVAQM	0.85	0.27	-4.04	1.11	-2.93	11043.6
HLA-A*02:01	1	209	217	9	TSVPVPPAA	1.24	-0.17	-4.05	1.07	-2.98	11120.1
HLA-A*02:01	1	166	174	9	AGTQQVAAV	0.93	0.09	-4.05	1.02	-3.03	11274.8
HLA-A*02:01	1	667	675	9	ELEKRLQDV	0.81	0.04	-4.07	0.85	-3.22	11779
HLA-A*02:01	1	572	580	9	MSYDEKRQL	1.67	0.47	-4.07	2.14	-1.93	11806.2
HLA-A*02:01	1	248	256	9	TTTPTTSAI	1.04	0.14	-4.07	1.18	-2.9	11806.2
HLA-A*02:01	1	471	479	9	KAVHEQLAA	0.97	-0.11	-4.07	0.87	-3.21	11860.7
HLA-A*02:01	1	390	398	9	YNPPDHEVV	1.41	0.1	-4.08	1.51	-2.57	11998
HLA-A*02:01	1	117	125	9	KPTDDIVLM	1.28	0.09	-4.09	1.38	-2.72	12362.6
HLA-A*02:01	1	271	279	9	KQAKVVARR	0.94	0.67	-4.1	1.6	-2.5	12563.5
HLA-A*02:01	1	178	186	9	SPATPFQSV	0.96	0.05	-4.11	1.02	-3.09	12767.6
HLA-A*02:01	1	198	206	9	ATPVPTITA	1.31	-0.12	-4.11	1.2	-2.91	12826.6
HLA-A*02:01	1	182	190	9	PFQSVPPTV	1.18	-0.01	-4.14	1.17	-2.97	13903
HLA-A*02:01	1	326	334	9	KHAAYAWPF	0.87	1.2	-4.15	2.07	-2.07	14031.7
HLA-A*02:01	1	68	76	9	LNLPDYHKI	1.01	0.22	-4.17	1.23	-2.94	14760.8
HLA-A*02:01	1	618	626	9	FETLKPTTL	1.72	0.24	-4.18	1.96	-2.21	15104.6
HLA-A*02:01	1	67	75	9	KLNLPDYHK	0.96	0.22	-4.18	1.18	-3.01	15279.5
HLA-A*02:01	1	587	595	9	LPGEKLGRV	0.97	-0.01	-4.19	0.96	-3.23	15420.9
HLA-A*02:01	1	113	121	9	YIYNKPTDD	0.68	-0.66	-4.2	0.02	-4.18	15816.5
HLA-A*02:01	1	193	201	9	TPVIAATPV	0.69	0.01	-4.22	0.69	-3.52	16447.9
HLA-A*02:01	1	190	198	9	VSQTPVIAA	1.17	-0.2	-4.22	0.97	-3.25	16523.8
HLA-A*02:01	1	185	193	9	SVPPTVSQT	0.78	-0.25	-4.23	0.53	-3.7	17025.9
HLA-A*02:01	1	318	326	9	ILREMLSKK	0.78	0.27	-4.23	1.04	-3.19	17143.9
HLA-A*02:01	1	335	343	9	YKPVDAEAL	1.53	0.38	-4.24	1.91	-2.33	17262.8
HLA-A*02:01	1	404	412	9	LQDVFEMRF	1.28	1.1	-4.24	2.39	-1.85	17302.5
HLA-A*02:01	1	479	487	9	ALSQAPVNK	0.73	0.34	-4.24	1.07	-3.17	17342.4
HLA-A*02:01	1	88	96	9	KRLENNYYW	1.35	0.57	-4.24	1.92	-2.32	17462.6
HLA-A*02:01	1	522	530	9	KVAPPAKQA	1.18	-0.05	-4.25	1.13	-3.11	17624.2
HLA-A*02:01	1	538	546	9	KKANSTTTA	1.09	-0.09	-4.26	1	-3.26	18285.6
HLA-A*02:01	1	348	356	9	YHDIIKHPM	0.57	-0.01	-4.27	0.56	-3.71	18497.4
HLA-A*02:01	1	183	191	9	FQSVPPTVS	1.08	-1.05	-4.27	0.03	-4.25	18711.6
HLA-A*02:01	1	384	392	9	FSNCYKYNP	0.78	0	-4.29	0.78	-3.51	19413.8
HLA-A*02:01	1	375	383	9	GFAADVRLM	0.95	0.11	-4.29	1.06	-3.24	19683.8
HLA-A*02:01	1	639	647	9	KKQRKPFSA	1.1	-0.2	-4.31	0.9	-3.4	20235.3
HLA-A*02:01	1	62	70	9	PVDAIKLNL	1.58	0.17	-4.31	1.75	-2.56	20516.8
HLA-A*02:01	1	165	173	9	SAGTQQVAA	1.14	-0.28	-4.31	0.86	-3.45	20564.1
HLA-A*02:01	1	578	586	9	RQLSLDINR	0.96	0.83	-4.32	1.8	-2.52	20802.2
HLA-A*02:01	1	244	252	9	RKADTTTPT	0.55	-0.13	-4.36	0.42	-3.93	22652.2
HLA-A*02:01	1	432	440	9	MVSKGAESS	0.95	-0.96	-4.36	-0.01	-4.37	22756.7
HLA-A*02:01	1	216	224	9	AAAPPPPAT	1	-0.28	-4.36	0.73	-3.63	22861.8
HLA-A*02:01	1	127	135	9	QALEKIFLQ	0.77	0.06	-4.37	0.82	-3.55	23610.8
HLA-A*02:01	1	343	351	9	LELHDYHDI	0.74	0.25	-4.39	0.99	-3.4	24272.2
HLA-A*02:01	1	645	653	9	FSASGKKQA	1.2	-0.31	-4.39	0.89	-3.51	24780.5
HLA-A*02:01	1	660	668	9	LAQEKKKEL	1.33	0.35	-4.4	1.68	-2.72	25067.4
HLA-A*02:01	1	616	624	9	IDFETLKPT	0.58	-0.45	-4.41	0.13	-4.28	25474.8
HLA-A*02:01	1	121	129	9	DIVLMAQAL	1.42	0.31	-4.41	1.72	-2.68	25592.3
HLA-A*02:01	1	377	385	9	AADVRLMFS	1.04	-1.01	-4.41	0.02	-4.39	25651.3
HLA-A*02:01	1	342	350	9	ALELHDYHD	1.07	-0.85	-4.42	0.21	-4.21	26248.8
HLA-A*02:01	1	128	136	9	ALEKIFLQK	0.87	0.19	-4.44	1.06	-3.38	27233.9
HLA-A*02:01	1	158	166	9	KPAAGAQSA	1.23	-0.25	-4.44	0.98	-3.47	27740.2
HLA-A*02:01	1	372	380	9	DAQGFAADV	0.87	-0.06	-4.45	0.82	-3.63	28061.4
HLA-A*02:01	1	82	90	9	DMGTIKKRL	1.68	0.28	-4.45	1.96	-2.49	28321.1
HLA-A*02:01	1	586	594	9	RLPGEKLGR	1.01	0.81	-4.46	1.82	-2.63	28583.1
HLA-A*02:01	1	652	660	9	QAAKSKEEL	1.57	0.5	-4.46	2.06	-2.39	28649
HLA-A*02:01	1	143	151	9	EEVELLPPA	0.59	-0.37	-4.47	0.22	-4.25	29248.9
HLA-A*02:01	1	569	577	9	GLPMSYDEK	0.93	0.05	-4.47	0.98	-3.49	29724.2
HLA-A*02:01	1	290	298	9	KKDLEDGEV	0.88	0.06	-4.47	0.94	-3.53	29792.7
HLA-A*02:01	1	374	382	9	QGFAADVRL	1.66	0.42	-4.48	2.08	-2.4	30346.6
HLA-A*02:01	1	621	629	9	LKPTTLREL	1.41	0.44	-4.49	1.85	-2.65	31196.8
HLA-A*02:01	1	594	602	9	RVVHIIQSR	1	0.83	-4.5	1.83	-2.67	31630.8
HLA-A*02:01	1	221	229	9	PPATPIVPV	0.75	-0.26	-4.5	0.49	-4.01	31630.8
HLA-A*02:01	1	188	196	9	PTVSQTPVI	1.42	-0.02	-4.51	1.41	-3.1	32070.8
HLA-A*02:01	1	176	184	9	SVSPATPFQ	1.03	0.06	-4.51	1.09	-3.42	32070.8
HLA-A*02:01	1	226	234	9	IVPVVPPTP	0.69	0.04	-4.51	0.74	-3.78	32442.2
HLA-A*02:01	1	181	189	9	TPFQSVPPT	0.43	-0.33	-4.52	0.09	-4.42	32817.8
HLA-A*02:01	1	701	709	9	RLSSSSSSE	0.81	-0.54	-4.52	0.27	-4.25	32969.3
HLA-A*02:01	1	574	582	9	YDEKRQLSL	1.59	0.23	-4.52	1.82	-2.7	33045.3
HLA-A*02:01	1	694	702	9	APSGGPSRL	1.41	0.37	-4.52	1.78	-2.74	33121.5
HLA-A*02:01	1	421	429	9	EAPALPAPA	0.77	-0.28	-4.55	0.49	-4.06	35084.1
HLA-A*02:01	1	215	223	9	PAAAPPPPA	0.74	-0.47	-4.55	0.27	-4.28	35164.9
HLA-A*02:01	1	317	325	9	SILREMLSK	1.03	0.23	-4.55	1.26	-3.29	35572.1
HLA-A*02:01	1	45	53	9	VVVKTLWKH	0.92	-0.05	-4.56	0.87	-3.69	36317
HLA-A*02:01	1	323	331	9	LSKKHAAYA	0.87	-0.2	-4.57	0.67	-3.9	37334.5
HLA-A*02:01	1	429	437	9	AAPMVSKGA	1.03	-0.22	-4.57	0.82	-3.76	37506.8
HLA-A*02:01	1	304	312	9	KKGKLSEHL	1.56	0.4	-4.59	1.96	-2.62	38557.6
HLA-A*02:01	1	606	614	9	LRDSNPDEI	1.17	0.27	-4.6	1.44	-3.16	40189.3
HLA-A*02:01	1	57	65	9	WPFYQPVDA	0.84	-0.26	-4.61	0.58	-4.03	41030.8
HLA-A*02:01	1	108	116	9	MFTNCYIYN	0.89	-0.49	-4.63	0.4	-4.23	42277.6
HLA-A*02:01	1	170	178	9	QVAAVSSVS	0.91	-0.92	-4.63	-0.02	-4.65	42472.7
HLA-A*02:01	1	332	340	9	WPFYKPVDA	1.05	-0.26	-4.63	0.79	-3.84	42964.5
HLA-A*02:01	1	207	215	9	NVTSVPVPP	0.59	0.17	-4.64	0.76	-3.88	43763.3
HLA-A*02:01	1	197	205	9	AATPVPTIT	1.1	-0.23	-4.65	0.87	-3.78	44372.1
HLA-A*02:01	1	129	137	9	LEKIFLQKV	1.16	0.14	-4.65	1.31	-3.34	44679.7
HLA-A*02:01	1	204	212	9	ITANVTSVP	0.62	0.06	-4.66	0.67	-3.99	45720.4
HLA-A*02:01	1	146	154	9	ELLPPAPKG	0.91	-0.66	-4.66	0.25	-4.41	45720.4
HLA-A*02:01	1	147	155	9	LLPPAPKGK	0.86	0.13	-4.67	1	-3.67	46463.3
HLA-A*02:01	1	646	654	9	SASGKKQAA	1.03	-0.23	-4.67	0.8	-3.87	46570.4
HLA-A*02:01	1	357	365	9	DLSTVKRKM	0.95	0.02	-4.67	0.97	-3.7	47218.3
HLA-A*02:01	1	160	168	9	AAGAQSAGT	0.73	-0.36	-4.68	0.37	-4.31	48096.1
HLA-A*02:01	1	542	550	9	STTTAGRQL	1.51	0.48	-4.7	1.98	-2.72	50131.4
HLA-A*02:01	1	218	226	9	APPPPATPI	0.76	0.22	-4.71	0.99	-3.72	51181.1
HLA-A*02:01	1	80	88	9	PMDMGTIKK	1.07	0.03	-4.72	1.1	-3.62	52615.1
HLA-A*02:01	1	551	559	9	KKGGKQASA	1.12	-0.21	-4.72	0.91	-3.81	52979.8
HLA-A*02:01	1	613	621	9	EIEIDFETL	1.59	0.26	-4.74	1.85	-2.89	54841.6
HLA-A*02:01	1	97	105	9	SASECMQDF	1.21	1.12	-4.75	2.33	-2.43	56768.8
HLA-A*02:01	1	252	260	9	TTSAITASR	0.96	0.56	-4.75	1.52	-3.24	56768.8
HLA-A*02:01	1	580	588	9	LSLDINRLP	0.61	0.05	-4.76	0.66	-4.09	56899.7
HLA-A*02:01	1	431	439	9	PMVSKGAES	0.81	-1.03	-4.76	-0.22	-4.98	57030.9
HLA-A*02:01	1	51	59	9	WKHQFAWPF	0.94	1.14	-4.77	2.08	-2.68	58359.3
HLA-A*02:01	1	549	557	9	QLKKGGKQA	1.25	-0.16	-4.77	1.09	-3.68	59444.3
HLA-A*02:01	1	115	123	9	YNKPTDDIV	0.96	0.06	-4.78	1.02	-3.76	59856.3
HLA-A*02:01	1	529	537	9	QAQQKKAPA	0.56	-0.17	-4.78	0.39	-4.4	60828.9
HLA-A*02:01	1	470	478	9	LKAVHEQLA	1.17	-0.22	-4.8	0.95	-3.86	63549.2
HLA-A*02:01	1	452	460	9	SSDSEEERA	1.08	-0.28	-4.81	0.8	-4.01	64433.2
HLA-A*02:01	1	34	42	9	RKTNQLQYM	0.9	0.23	-4.81	1.13	-3.68	64581.8
HLA-A*02:01	1	422	430	9	APALPAPAA	1.12	-0.37	-4.82	0.75	-4.07	66238.4
HLA-A*02:01	1	396	404	9	EVVAMARKL	1.61	0.41	-4.84	2.02	-2.82	69680.3
HLA-A*02:01	1	164	172	9	QSAGTQQVA	1.37	-0.13	-4.85	1.24	-3.61	70649.6
HLA-A*02:01	1	122	130	9	IVLMAQALE	0.87	-0.66	-4.85	0.21	-4.64	70649.6
HLA-A*02:01	1	608	616	9	DSNPDEIEI	1.18	0.13	-4.86	1.31	-3.55	71797.6
HLA-A*02:01	1	672	680	9	LQDVSGQLS	0.87	-0.96	-4.86	-0.09	-4.95	71963.1
HLA-A*02:01	1	481	489	9	SQAPVNKPK	0.5	0.29	-4.86	0.78	-4.08	72964.2
HLA-A*02:01	1	597	605	9	HIIQSREPS	0.35	-0.91	-4.86	-0.56	-5.43	72964.2
HLA-A*02:01	1	180	188	9	ATPFQSVPP	0.32	0.03	-4.87	0.35	-4.52	73979.3
HLA-A*02:01	1	632	640	9	YVKSCLQKK	0.68	0.31	-4.87	0.99	-3.88	74149.8
HLA-A*02:01	1	355	363	9	PMDLSTVKR	1.22	0.4	-4.88	1.63	-3.26	75877
HLA-A*02:01	1	612	620	9	DEIEIDFET	0.5	-0.54	-4.88	-0.03	-4.91	76051.9
HLA-A*02:01	1	464	472	9	AELQEQLKA	1.16	-0.2	-4.88	0.96	-3.93	76402.9
HLA-A*02:01	1	177	185	9	VSPATPFQS	0.86	-0.92	-4.89	-0.06	-4.95	77287.6
HLA-A*02:01	1	249	257	9	TTPTTSAIT	0.96	-0.33	-4.89	0.63	-4.26	77465.8
HLA-A*02:01	1	329	337	9	AYAWPFYKP	0.88	0.3	-4.89	1.18	-3.72	77823.4
HLA-A*02:01	1	255	263	9	AITASRSES	0.69	-0.85	-4.9	-0.16	-5.06	80003.7
HLA-A*02:01	1	78	86	9	KNPMDMGTI	1.01	0.21	-4.9	1.22	-3.68	80188.1
HLA-A*02:01	1	256	264	9	ITASRSESP	0.61	0.12	-4.92	0.73	-4.19	82624.7
HLA-A*02:01	1	605	613	9	SLRDSNPDE	0.65	-0.69	-4.93	-0.04	-4.97	85528.3
HLA-A*02:01	1	590	598	9	EKLGRVVHI	1.18	0.16	-4.94	1.34	-3.6	86518.7
HLA-A*02:01	1	515	523	9	AEEEKKAKV	1.01	0.12	-4.95	1.13	-3.82	88330.4
HLA-A*02:01	1	131	139	9	KIFLQKVAQ	1.09	0.03	-4.95	1.12	-3.82	88330.4
HLA-A*02:01	1	168	176	9	TQQVAAVSS	0.99	-0.98	-4.95	0.01	-4.94	88330.4
HLA-A*02:01	1	116	124	9	NKPTDDIVL	1.81	0.43	-4.95	2.24	-2.71	89147.7
HLA-A*02:01	1	599	607	9	IQSREPSLR	0.81	0.69	-4.97	1.5	-3.47	92280.5
HLA-A*02:01	1	363	371	9	RKMDGREYP	0.62	0.24	-4.98	0.86	-4.12	95523.5
HLA-A*02:01	1	539	547	9	KANSTTTAG	0.9	-0.53	-4.98	0.37	-4.61	95523.5
HLA-A*02:01	1	93	101	9	NYYWSASEC	1.05	0.28	-4.98	1.33	-3.66	95964.4
HLA-A*02:01	1	219	227	9	PPPPATPIV	1.03	-0.14	-4.99	0.88	-4.11	97748.5
HLA-A*02:01	1	35	43	9	KTNQLQYMQ	1.01	0.01	-4.99	1.01	-3.98	97973.8
HLA-A*02:01	1	327	335	9	HAAYAWPFY	1.41	1.3	-5	2.72	-2.28	100025
HLA-A*02:01	1	171	179	9	VAAVSSVSP	0.95	0.08	-5.01	1.03	-3.98	101417
HLA-A*02:01	1	406	414	9	DVFEMRFAK	0.82	0.15	-5.01	0.98	-4.03	101417
HLA-A*02:01	1	14	22	9	ATPGPVNPP	0.26	0.03	-5.01	0.28	-4.73	102591
HLA-A*02:01	1	636	644	9	CLQKKQRKP	0.59	0.04	-5.02	0.63	-4.39	105223
HLA-A*02:01	1	58	66	9	PFYQPVDAI	1.14	0.15	-5.03	1.29	-3.74	107922
HLA-A*02:01	1	114	122	9	IYNKPTDDI	0.79	0.29	-5.04	1.09	-3.95	108670
HLA-A*02:01	1	54	62	9	QFAWPFYQP	0.91	0.12	-5.05	1.03	-4.02	110946
HLA-A*02:01	1	391	399	9	NPPDHEVVA	1.53	-0.38	-5.05	1.15	-3.9	112230
HLA-A*02:01	1	478	486	9	AALSQAPVN	1.03	-0.45	-5.06	0.58	-4.48	113792
HLA-A*02:01	1	702	710	9	LSSSSSSES	0.76	-0.9	-5.06	-0.14	-5.2	115640
HLA-A*02:01	1	31	39	9	KPGRKTNQL	1.43	0.28	-5.07	1.71	-3.36	116442
HLA-A*02:01	1	250	258	9	TPTTSAITA	1.26	-0.38	-5.07	0.87	-4.2	118062
HLA-A*02:01	1	419	427	9	PVEAPALPA	0.74	-0.52	-5.07	0.23	-4.84	118062
HLA-A*02:01	1	268	276	9	SDPKQAKVV	1.23	0.04	-5.08	1.27	-3.8	119429
HLA-A*02:01	1	455	463	9	SEEERATRL	1.62	0.26	-5.09	1.88	-3.21	121649
HLA-A*02:01	1	407	415	9	VFEMRFAKM	1.04	0.11	-5.09	1.15	-3.94	121930
HLA-A*02:01	1	393	401	9	PDHEVVAMA	1.08	-0.62	-5.09	0.46	-4.63	122211
HLA-A*02:01	1	1	9	9	MSTATTVAP	0.9	0.05	-5.1	0.95	-4.14	124770
HLA-A*02:01	1	653	661	9	AAKSKEELA	0.9	-0.17	-5.1	0.74	-4.36	124770
HLA-A*02:01	1	223	231	9	ATPIVPVVP	0.91	0.03	-5.1	0.93	-4.17	126215
HLA-A*02:01	1	167	175	9	GTQQVAAVS	1.03	-1.01	-5.11	0.02	-5.08	127676
HLA-A*02:01	1	247	255	9	DTTTPTTSA	1.11	-0.33	-5.11	0.78	-4.33	129751
HLA-A*02:01	1	628	636	9	ELERYVKSC	0.98	-0.08	-5.12	0.9	-4.21	130350
HLA-A*02:01	1	420	428	9	VEAPALPAP	0.85	-0.04	-5.12	0.81	-4.31	131556
HLA-A*02:01	1	77	85	9	IKNPMDMGT	0.58	-0.31	-5.12	0.27	-4.86	132773
HLA-A*02:01	1	530	538	9	AQQKKAPAK	0.95	0.26	-5.13	1.21	-3.91	134620
HLA-A*02:01	1	458	466	9	ERATRLAEL	1.33	0.35	-5.14	1.69	-3.46	138392
HLA-A*02:01	1	10	18	9	AGIPATPGP	0.64	-0.04	-5.14	0.6	-4.54	138711
HLA-A*02:01	1	365	373	9	MDGREYPDA	0.84	-0.37	-5.14	0.47	-4.67	139351
HLA-A*02:01	1	408	416	9	FEMRFAKMP	0.7	-0.01	-5.15	0.69	-4.46	142269
HLA-A*02:01	1	194	202	9	PVIAATPVP	0.91	-0.07	-5.16	0.84	-4.32	145583
HLA-A*02:01	1	386	394	9	NCYKYNPPD	0.58	-0.66	-5.17	-0.07	-5.25	148289
HLA-A*02:01	1	405	413	9	QDVFEMRFA	1.15	-0.3	-5.18	0.84	-4.34	151394
HLA-A*02:01	1	111	119	9	NCYIYNKPT	0.77	-0.2	-5.18	0.57	-4.61	152444
HLA-A*02:01	1	136	144	9	KVAQMPQEE	0.87	-0.59	-5.18	0.29	-4.9	152444
HLA-A*02:01	1	677	685	9	GQLSSSKKP	0.72	0.03	-5.19	0.75	-4.44	155278
HLA-A*02:01	1	56	64	9	AWPFYQPVD	1.34	-0.67	-5.2	0.67	-4.53	158895
HLA-A*02:01	1	120	128	9	DDIVLMAQA	0.87	-0.47	-5.21	0.4	-4.8	160365
HLA-A*02:01	1	138	146	9	AQMPQEEVE	0.98	-0.53	-5.21	0.44	-4.77	161105
HLA-A*02:01	1	292	300	9	DLEDGEVPQ	0.82	-0.19	-5.21	0.63	-4.58	162222
HLA-A*02:01	1	561	569	9	YDSEEEEEG	0.61	-0.73	-5.21	-0.11	-5.33	163347
HLA-A*02:01	1	351	359	9	IIKHPMDLS	0.83	-0.97	-5.21	-0.15	-5.36	163723
HLA-A*02:01	1	310	318	9	EHLRYCDSI	0.89	0.18	-5.22	1.07	-4.15	164858
HLA-A*02:01	1	100	108	9	ECMQDFNTM	1.25	0.1	-5.23	1.35	-3.88	167923
HLA-A*02:01	1	59	67	9	FYQPVDAIK	0.82	0.2	-5.23	1.02	-4.21	169477
HLA-A*02:01	1	175	183	9	SSVSPATPF	0.83	1.19	-5.23	2.02	-3.21	169867
HLA-A*02:01	1	383	391	9	MFSNCYKYN	0.82	-0.46	-5.23	0.36	-4.87	169867
HLA-A*02:01	1	570	578	9	LPMSYDEKR	0.96	0.53	-5.23	1.49	-3.75	170259
HLA-A*02:01	1	187	195	9	PPTVSQTPV	0.56	-0.2	-5.24	0.36	-4.87	171834
HLA-A*02:01	1	312	320	9	LRYCDSILR	1.08	0.81	-5.24	1.88	-3.35	172230
HLA-A*02:01	1	103	111	9	QDFNTMFTN	1	-0.63	-5.24	0.37	-4.87	172230
HLA-A*02:01	1	398	406	9	VAMARKLQD	1.02	-0.69	-5.24	0.33	-4.91	172628
HLA-A*02:01	1	275	283	9	VVARRESGG	0.76	-0.47	-5.24	0.29	-4.94	172628
HLA-A*02:01	1	674	682	9	DVSGQLSSS	0.77	-1.08	-5.25	-0.3	-5.55	176242
HLA-A*02:01	1	640	648	9	KQRKPFSAS	0.68	-0.83	-5.25	-0.15	-5.4	177873
HLA-A*02:01	1	614	622	9	IEIDFETLK	0.83	0.11	-5.25	0.94	-4.31	178694
HLA-A*02:01	1	99	107	9	SECMQDFNT	0.9	-0.27	-5.26	0.62	-4.63	180763
HLA-A*02:01	1	411	419	9	RFAKMPDEP	0.53	0.25	-5.26	0.77	-4.49	182436
HLA-A*02:01	1	274	282	9	KVVARRESG	0.72	-0.4	-5.26	0.33	-4.94	183278
HLA-A*02:01	1	95	103	9	YWSASECMQ	0.95	0.03	-5.27	0.98	-4.28	184548
HLA-A*02:01	1	468	476	9	EQLKAVHEQ	0.76	-0.12	-5.27	0.64	-4.63	184974
HLA-A*02:01	1	44	52	9	NVVVKTLWK	0.75	0.29	-5.27	1.04	-4.22	185400
HLA-A*02:01	1	315	323	9	CDSILREML	1.45	0.24	-5.28	1.69	-3.59	188847
HLA-A*02:01	1	81	89	9	MDMGTIKKR	1.08	0.5	-5.28	1.58	-3.71	191916
HLA-A*02:01	1	415	423	9	MPDEPVEAP	0.78	-0.1	-5.29	0.68	-4.61	195034
HLA-A*02:01	1	352	360	9	IKHPMDLST	0.79	-0.26	-5.29	0.53	-4.77	195934
HLA-A*02:01	1	320	328	9	REMLSKKHA	1.43	-0.14	-5.3	1.3	-4	197292
HLA-A*02:01	1	3	11	9	TATTVAPAG	0.77	-0.58	-5.31	0.19	-5.12	202353
HLA-A*02:01	1	693	701	9	SAPSGGPSR	0.83	0.67	-5.31	1.5	-3.81	204696
HLA-A*02:01	1	354	362	9	HPMDLSTVK	1.02	0.1	-5.31	1.12	-4.19	205168
HLA-A*02:01	1	369	377	9	EYPDAQGFA	1.45	-0.15	-5.32	1.29	-4.02	207067
HLA-A*02:01	1	513	521	9	VKAEEEKKA	1.18	-0.13	-5.32	1.05	-4.27	207544
HLA-A*02:01	1	378	386	9	ADVRLMFSN	0.84	-0.54	-5.32	0.3	-5.02	208982
HLA-A*02:01	1	706	714	9	SSSESGSSS	0.89	-0.91	-5.33	-0.02	-5.35	213850
HLA-A*02:01	1	373	381	9	AQGFAADVR	0.98	0.61	-5.34	1.59	-3.75	218832
HLA-A*02:01	1	435	443	9	KGAESSRSS	0.85	-1.02	-5.34	-0.17	-5.51	220856
HLA-A*02:01	1	620	628	9	TLKPTTLRE	0.81	-0.75	-5.36	0.06	-5.3	227044
HLA-A*02:01	1	8	16	9	APAGIPATP	0.75	0	-5.36	0.76	-4.61	231265
HLA-A*02:01	1	40	48	9	QYMQNVVVK	1.1	0.37	-5.41	1.47	-3.94	257105
HLA-A*02:01	1	96	104	9	WSASECMQD	0.96	-0.8	-5.42	0.16	-5.25	260681
HLA-A*02:01	1	627	635	9	RELERYVKS	1.07	-0.9	-5.42	0.17	-5.26	263700
HLA-A*02:01	1	192	200	9	QTPVIAATP	0.64	0.06	-5.43	0.7	-4.73	269222
HLA-A*02:01	1	84	92	9	GTIKKRLEN	0.99	-0.61	-5.45	0.38	-5.07	279969
HLA-A*02:01	1	664	672	9	KKKELEKRL	1.67	0.41	-5.45	2.08	-3.37	284518
HLA-A*02:01	1	629	637	9	LERYVKSCL	1.23	0.31	-5.46	1.54	-3.92	285831
HLA-A*02:01	1	217	225	9	AAPPPPATP	0.61	0.19	-5.46	0.8	-4.66	287813
HLA-A*02:01	1	535	543	9	APAKKANST	0.98	-0.33	-5.46	0.65	-4.81	289141
HLA-A*02:01	1	202	210	9	PTITANVTS	1.19	-1.14	-5.47	0.05	-5.42	292489
HLA-A*02:01	1	573	581	9	SYDEKRQLS	0.92	-0.9	-5.47	0.02	-5.44	293839
HLA-A*02:01	1	447	455	9	SSDSGSSDS	0.57	-0.99	-5.47	-0.42	-5.88	293839
HLA-A*02:01	1	125	133	9	MAQALEKIF	1.26	1.15	-5.47	2.41	-3.06	294517
HLA-A*02:01	1	338	346	9	VDAEALELH	0.86	-0.39	-5.47	0.47	-5	294517
HLA-A*02:01	1	66	74	9	IKLNLPDYH	1.01	-0.13	-5.47	0.89	-4.58	295196
HLA-A*02:01	1	651	659	9	KQAAKSKEE	0.85	-0.55	-5.47	0.3	-5.18	297242
HLA-A*02:01	1	368	376	9	REYPDAQGF	1.51	1.22	-5.48	2.73	-2.76	303466
HLA-A*02:01	1	73	81	9	YHKIIKNPM	0.67	0.07	-5.48	0.74	-4.75	304867
HLA-A*02:01	1	624	632	9	TTLRELERY	1.21	1.2	-5.49	2.41	-3.08	305570
HLA-A*02:01	1	534	542	9	KAPAKKANS	0.95	-0.87	-5.49	0.08	-5.41	309820
HLA-A*02:01	1	174	182	9	VSSVSPATP	0.66	0.15	-5.5	0.81	-4.69	315580
HLA-A*02:01	1	155	163	9	KGRKPAAGA	0.9	-0.29	-5.51	0.6	-4.91	323676
HLA-A*02:01	1	451	459	9	GSSDSEEER	1.3	0.6	-5.51	1.9	-3.61	325170
HLA-A*02:01	1	703	711	9	SSSSSSESG	0.8	-0.55	-5.51	0.25	-5.26	325919
HLA-A*02:01	1	294	302	9	EDGEVPQHA	0.99	-0.5	-5.52	0.49	-5.03	330453
HLA-A*02:01	1	65	73	9	AIKLNLPDY	1.05	1.33	-5.52	2.37	-3.15	331978
HLA-A*02:01	1	212	220	9	PVPPAAAPP	0.22	-0.09	-5.52	0.12	-5.4	334280
HLA-A*02:01	1	331	339	9	AWPFYKPVD	1.24	-0.65	-5.53	0.59	-4.93	336597
HLA-A*02:01	1	76	84	9	IIKNPMDMG	0.91	-0.5	-5.54	0.41	-5.13	343645
HLA-A*02:01	1	153	161	9	KGKGRKPAA	1.16	-0.36	-5.54	0.8	-4.74	345231
HLA-A*02:01	1	213	221	9	VPPAAAPPP	0.26	-0.13	-5.54	0.13	-5.41	345231
HLA-A*02:01	1	105	113	9	FNTMFTNCY	1.36	1.09	-5.54	2.44	-3.1	350034
HLA-A*02:01	1	615	623	9	EIDFETLKP	0.79	-0.06	-5.55	0.73	-4.82	350841
HLA-A*02:01	1	528	536	9	KQAQQKKAP	0.68	0.2	-5.55	0.88	-4.68	357363
HLA-A*02:01	1	400	408	9	MARKLQDVF	1.34	1.23	-5.56	2.57	-2.99	363170
HLA-A*02:01	1	713	721	9	SSSSGSSSD	0.88	-0.73	-5.57	0.15	-5.41	367375
HLA-A*02:01	1	704	712	9	SSSSSESGS	0.78	-0.91	-5.57	-0.14	-5.7	368222
HLA-A*02:01	1	291	299	9	KDLEDGEVP	0.83	0.01	-5.57	0.83	-4.73	369922
HLA-A*02:01	1	715	723	9	SSGSSSDSS	0.79	-0.98	-5.57	-0.2	-5.77	372486
HLA-A*02:01	1	63	71	9	VDAIKLNLP	0.56	-0.12	-5.57	0.44	-5.13	374205
HLA-A*02:01	1	241	249	9	GVKRKADTT	0.92	-0.28	-5.58	0.64	-4.94	377668
HLA-A*02:01	1	134	142	9	LQKVAQMPQ	0.45	-0.06	-5.58	0.39	-5.19	378538
HLA-A*02:01	1	50	58	9	LWKHQFAWP	0.53	0.16	-5.58	0.69	-4.9	382922
HLA-A*02:01	1	441	449	9	RSSEESSSD	0.89	-0.64	-5.59	0.24	-5.34	386465
HLA-A*02:01	1	266	274	9	PLSDPKQAK	0.94	-0.06	-5.6	0.88	-4.72	396378
HLA-A*02:01	1	557	565	9	ASASYDSEE	0.72	-0.61	-5.6	0.11	-5.49	398208
HLA-A*02:01	1	15	23	9	TPGPVNPPP	0.25	-0.1	-5.6	0.15	-5.46	401893
HLA-A*02:01	1	409	417	9	EMRFAKMPD	0.52	-0.85	-5.61	-0.33	-5.94	405611
HLA-A*02:01	1	700	708	9	SRLSSSSSS	0.82	-0.92	-5.62	-0.1	-5.71	413152
HLA-A*02:01	1	712	720	9	SSSSSGSSS	0.71	-0.95	-5.62	-0.24	-5.86	413152
HLA-A*02:01	1	251	259	9	PTTSAITAS	0.97	-1.21	-5.63	-0.24	-5.87	423750
HLA-A*02:01	1	679	687	9	LSSSKKPAR	0.95	0.64	-5.64	1.59	-4.05	433621
HLA-A*02:01	1	544	552	9	TTAGRQLKK	0.93	0.2	-5.64	1.12	-4.52	435622
HLA-A*02:01	1	325	333	9	KKHAAYAWP	0.46	0.15	-5.64	0.6	-5.04	438642
HLA-A*02:01	1	64	72	9	DAIKLNLPD	0.7	-0.85	-5.65	-0.15	-5.81	450931
HLA-A*02:01	1	692	700	9	GSAPSGGPS	0.63	-1.09	-5.67	-0.46	-6.12	462498
HLA-A*02:01	1	423	431	9	PALPAPAAP	0.69	-0.07	-5.67	0.62	-5.05	464633
HLA-A*02:01	1	527	535	9	AKQAQQKKA	1.1	-0.22	-5.67	0.88	-4.8	470013
HLA-A*02:01	1	710	718	9	SGSSSSSGS	0.8	-1.14	-5.68	-0.34	-6.02	474362
HLA-A*02:01	1	258	266	9	ASRSESPPP	0.11	0.15	-5.68	0.26	-5.41	475456
HLA-A*02:01	1	453	461	9	SDSEEERAT	0.98	-0.4	-5.68	0.58	-5.1	479855
HLA-A*02:01	1	559	567	9	ASYDSEEEE	1.04	-0.49	-5.68	0.55	-5.13	482070
HLA-A*02:01	1	224	232	9	TPIVPVVPP	0.34	0	-5.7	0.34	-5.36	501314
HLA-A*02:01	1	26	34	9	VSNPSKPGR	1.21	0.57	-5.71	1.78	-3.92	507119
HLA-A*02:01	1	446	454	9	SSSDSGSSD	1.03	-0.82	-5.71	0.21	-5.51	514174
HLA-A*02:01	1	313	321	9	RYCDSILRE	1.14	-0.43	-5.71	0.71	-5.01	515359
HLA-A*02:01	1	610	618	9	NPDEIEIDF	1.23	0.93	-5.72	2.16	-3.56	518932
HLA-A*02:01	1	711	719	9	GSSSSSGSS	1.04	-1.02	-5.72	0.03	-5.69	522528
HLA-A*02:01	1	714	722	9	SSSGSSSDS	0.84	-0.91	-5.72	-0.07	-5.8	526150
HLA-A*02:01	1	206	214	9	ANVTSVPVP	0.83	0.08	-5.72	0.91	-4.82	529798
HLA-A*02:01	1	708	716	9	SESGSSSSS	0.82	-0.99	-5.73	-0.17	-5.89	531019
HLA-A*02:01	1	705	713	9	SSSSESGSS	0.82	-0.91	-5.73	-0.09	-5.82	533470
HLA-A*02:01	1	392	400	9	PPDHEVVAM	1.14	-0.22	-5.73	0.92	-4.81	534700
HLA-A*02:01	1	257	265	9	TASRSESPP	0.13	0.06	-5.75	0.19	-5.56	562484
HLA-A*02:01	1	417	425	9	DEPVEAPAL	1.4	0.15	-5.75	1.55	-4.2	563780
HLA-A*02:01	1	707	715	9	SSESGSSSS	0.88	-0.98	-5.76	-0.09	-5.85	572941
HLA-A*02:01	1	717	725	9	GSSSDSSDS	0.6	-1.02	-5.76	-0.42	-6.18	576913
HLA-A*02:01	1	673	681	9	QDVSGQLSS	0.89	-1.05	-5.77	-0.16	-5.93	590351
HLA-A*02:01	1	141	149	9	PQEEVELLP	0.48	-0.18	-5.77	0.3	-5.47	594443
HLA-A*02:01	1	688	696	9	KEKPGSAPS	0.59	-0.93	-5.77	-0.35	-6.12	594443
HLA-A*02:01	1	346	354	9	HDYHDIIKH	1.04	-0.3	-5.78	0.74	-5.04	599943
HLA-A*02:01	1	697	705	9	GGPSRLSSS	0.82	-1.15	-5.78	-0.33	-6.11	604102
HLA-A*02:01	1	260	268	9	RSESPPPLS	0.78	-0.89	-5.8	-0.11	-5.91	625331
HLA-A*02:01	1	593	601	9	GRVVHIIQS	1.07	-0.91	-5.8	0.16	-5.63	626773
HLA-A*02:01	1	47	55	9	VKTLWKHQF	1.43	1.15	-5.8	2.58	-3.22	631117
HLA-A*02:01	1	582	590	9	LDINRLPGE	0.99	-0.76	-5.8	0.23	-5.57	631117
HLA-A*02:01	1	253	261	9	TSAITASRS	0.82	-0.96	-5.8	-0.14	-5.94	636957
HLA-A*02:01	1	480	488	9	LSQAPVNKP	0.53	0.12	-5.81	0.65	-5.16	642850
HLA-A*02:01	1	619	627	9	ETLKPTTLR	0.91	0.51	-5.81	1.42	-4.39	645818
HLA-A*02:01	1	52	60	9	KHQFAWPFY	1.31	1.28	-5.81	2.59	-3.22	647306
HLA-A*02:01	1	562	570	9	DSEEEEEGL	1.32	0.21	-5.82	1.53	-4.29	663911
HLA-A*02:01	1	278	286	9	RRESGGRPI	0.74	0.43	-5.82	1.17	-4.65	665442
HLA-A*02:01	1	341	349	9	EALELHDYH	0.88	-0.22	-5.83	0.66	-5.17	668513
HLA-A*02:01	1	413	421	9	AKMPDEPVE	1.22	-0.61	-5.83	0.61	-5.21	673147
HLA-A*02:01	1	558	566	9	SASYDSEEE	0.9	-0.57	-5.83	0.34	-5.49	674699
HLA-A*02:01	1	686	694	9	ARKEKPGSA	0.89	-0.14	-5.83	0.74	-5.09	677813
HLA-A*02:01	1	246	254	9	ADTTTPTTS	1.35	-1.02	-5.86	0.33	-5.52	716325
HLA-A*02:01	1	119	127	9	TDDIVLMAQ	1.06	-0.33	-5.86	0.73	-5.13	721290
HLA-A*02:01	1	359	367	9	STVKRKMDG	0.58	-0.54	-5.87	0.04	-5.83	741498
HLA-A*02:01	1	595	603	9	VVHIIQSRE	0.76	-0.52	-5.87	0.24	-5.63	746638
HLA-A*02:01	1	79	87	9	NPMDMGTIK	0.94	0.16	-5.88	1.1	-4.78	757025
HLA-A*02:01	1	380	388	9	VRLMFSNCY	1.48	1.33	-5.89	2.81	-3.08	769325
HLA-A*02:01	1	356	364	9	MDLSTVKRK	1.3	0.03	-5.9	1.33	-4.56	789060
HLA-A*02:01	1	537	545	9	AKKANSTTT	1.09	-0.29	-5.9	0.81	-5.09	789060
HLA-A*02:01	1	416	424	9	PDEPVEAPA	0.6	-0.62	-5.9	-0.03	-5.93	794530
HLA-A*02:01	1	324	332	9	SKKHAAYAW	1.43	0.45	-5.9	1.88	-4.03	796361
HLA-A*02:01	1	145	153	9	VELLPPAPK	0.48	0.11	-5.91	0.58	-5.33	809301
HLA-A*02:01	1	112	120	9	CYIYNKPTD	1.18	-0.6	-5.91	0.58	-5.33	809301
HLA-A*02:01	1	293	301	9	LEDGEVPQH	1.18	-0.43	-5.91	0.75	-5.16	811166
HLA-A*02:01	1	300	308	9	QHAGKKGKL	1.44	0.37	-5.91	1.81	-4.1	820559
HLA-A*02:01	1	718	726	9	SSSDSSDSE	0.94	-0.65	-5.91	0.28	-5.63	820559
HLA-A*02:01	1	631	639	9	RYVKSCLQK	0.85	0.38	-5.93	1.24	-4.69	843548
HLA-A*02:01	1	427	435	9	APAAPMVSK	1.06	0.08	-5.93	1.13	-4.79	847442
HLA-A*02:01	1	104	112	9	DFNTMFTNC	1.26	-0.12	-5.93	1.14	-4.79	851354
HLA-A*02:01	1	540	548	9	ANSTTTAGR	0.9	0.68	-5.93	1.58	-4.35	855283
HLA-A*02:01	1	397	405	9	VVAMARKLQ	0.81	-0.03	-5.93	0.79	-5.15	857255
HLA-A*02:01	1	428	436	9	PAAPMVSKG	0.85	-0.72	-5.94	0.13	-5.81	865187
HLA-A*02:01	1	698	706	9	GPSRLSSSS	0.89	-1.2	-5.94	-0.31	-6.25	877223
HLA-A*02:01	1	666	674	9	KELEKRLQD	0.98	-0.75	-5.95	0.23	-5.71	883304
HLA-A*02:01	1	675	683	9	VSGQLSSSK	0.74	0.12	-5.96	0.86	-5.1	905962
HLA-A*02:01	1	680	688	9	SSSKKPARK	0.64	0.26	-5.97	0.9	-5.07	924932
HLA-A*02:01	1	254	262	9	SAITASRSE	0.96	-0.6	-5.98	0.36	-5.62	944300
HLA-A*02:01	1	690	698	9	KPGSAPSGG	0.5	-0.83	-5.98	-0.33	-6.31	961856
HLA-A*02:01	1	520	528	9	KAKVAPPAK	0.84	0.31	-5.99	1.15	-4.84	986529
HLA-A*02:01	1	85	93	9	TIKKRLENN	0.92	-0.54	-6	0.38	-5.61	988804
HLA-A*02:01	1	201	209	9	VPTITANVT	1.1	-0.49	-6	0.61	-5.39	993368
HLA-A*02:01	1	265	273	9	PPLSDPKQA	1.23	-0.63	-6	0.6	-5.4	1.00951e+06
HLA-A*02:01	1	199	207	9	TPVPTITAN	0.96	-0.61	-6.01	0.35	-5.66	1.01885e+06
HLA-A*02:01	1	548	556	9	RQLKKGGKQ	0.87	0.09	-6.01	0.96	-5.05	1.02355e+06
HLA-A*02:01	1	426	434	9	PAPAAPMVS	1.11	-1.15	-6.01	-0.04	-6.05	1.02355e+06
HLA-A*02:01	1	388	396	9	YKYNPPDHE	0.89	-0.59	-6.02	0.3	-5.72	1.04018e+06
HLA-A*02:01	1	227	235	9	VPVVPPTPP	0.19	-0.02	-6.03	0.16	-5.86	1.05952e+06
HLA-A*02:01	1	144	152	9	EVELLPPAP	0.7	-0.12	-6.03	0.58	-5.44	1.06196e+06
HLA-A*02:01	1	130	138	9	EKIFLQKVA	1.26	-0.25	-6.03	1.01	-5.02	1.06441e+06
HLA-A*02:01	1	552	560	9	KGGKQASAS	1	-1.07	-6.03	-0.07	-6.1	1.07179e+06
HLA-A*02:01	1	466	474	9	LQEQLKAVH	1.06	-0.33	-6.04	0.73	-5.31	1096756
HLA-A*02:01	1	637	645	9	LQKKQRKPF	1.07	1.13	-6.04	2.2	-3.84	1.10182e+06
HLA-A*02:01	1	263	271	9	SPPPLSDPK	0.43	0.01	-6.05	0.44	-5.6	1.10946e+06
HLA-A*02:01	1	442	450	9	SSEESSSDS	0.53	-0.94	-6.05	-0.42	-6.46	1.11715e+06
HLA-A*02:01	1	186	194	9	VPPTVSQTP	0.95	-0.04	-6.06	0.91	-5.15	1.1458e+06
HLA-A*02:01	1	238	246	9	KKKGVKRKA	1.13	-0.14	-6.06	0.98	-5.08	1.15375e+06
HLA-A*02:01	1	554	562	9	GKQASASYD	0.85	-0.87	-6.06	-0.02	-6.08	1.15641e+06
HLA-A*02:01	1	670	678	9	KRLQDVSGQ	0.52	0.02	-6.07	0.54	-5.53	1.16442e+06
HLA-A*02:01	1	240	248	9	KGVKRKADT	0.59	-0.3	-6.07	0.29	-5.78	1.18607e+06
HLA-A*02:01	1	92	100	9	NNYYWSASE	0.86	-0.72	-6.08	0.14	-5.94	1.19429e+06
HLA-A*02:01	1	211	219	9	VPVPPAAAP	0.51	0	-6.09	0.51	-5.58	1.22493e+06
HLA-A*02:01	1	410	418	9	MRFAKMPDE	0.6	-0.59	-6.1	0.01	-6.09	1.24483e+06
HLA-A*02:01	1	379	387	9	DVRLMFSNC	0.95	0.02	-6.1	0.97	-5.13	1.25924e+06
HLA-A*02:01	1	696	704	9	SGGPSRLSS	1.01	-1.2	-6.1	-0.19	-6.3	1270896
HLA-A*02:01	1	360	368	9	TVKRKMDGR	0.9	0.72	-6.11	1.61	-4.5	1.28561e+06
HLA-A*02:01	1	5	13	9	TTVAPAGIP	0.79	0.13	-6.11	0.92	-5.19	1.3005e+06
HLA-A*02:01	1	74	82	9	HKIIKNPMD	1.15	-0.8	-6.12	0.35	-5.77	1.32163e+06
HLA-A*02:01	1	236	244	9	VVKKKGVKR	1.14	0.67	-6.12	1.8	-4.32	1324677
HLA-A*02:01	1	543	551	9	TTTAGRQLK	0.89	0.19	-6.13	1.08	-5.05	1.34311e+06
HLA-A*02:01	1	459	467	9	RATRLAELQ	0.91	-0.01	-6.13	0.9	-5.23	1.35242e+06
HLA-A*02:01	1	336	344	9	KPVDAEALE	0.81	-0.75	-6.13	0.06	-6.08	1.35242e+06
HLA-A*02:01	1	340	348	9	AEALELHDY	1.29	1.22	-6.13	2.51	-3.62	1.35866e+06
HLA-A*02:01	1	214	222	9	PPAAAPPPP	0.51	-0.27	-6.14	0.24	-5.89	1.36493e+06
HLA-A*02:01	1	242	250	9	VKRKADTTT	0.92	-0.25	-6.14	0.66	-5.47	1374390
HLA-A*02:01	1	308	316	9	LSEHLRYCD	1.4	-0.79	-6.14	0.62	-5.53	1.3903e+06
HLA-A*02:01	1	434	442	9	SKGAESSRS	0.92	-0.98	-6.15	-0.06	-6.21	1.40317e+06
HLA-A*02:01	1	159	167	9	PAAGAQSAG	0.71	-0.74	-6.15	-0.03	-6.18	1.4064e+06
HLA-A*02:01	1	647	655	9	ASGKKQAAK	0.71	0.24	-6.15	0.95	-5.21	1.42269e+06
HLA-A*02:01	1	316	324	9	DSILREMLS	0.83	-1.07	-6.15	-0.24	-6.39	1.42597e+06
HLA-A*02:01	1	98	106	9	ASECMQDFN	0.9	-0.53	-6.16	0.37	-5.79	1.44581e+06
HLA-A*02:01	1	571	579	9	PMSYDEKRQ	0.93	-0.18	-6.17	0.75	-5.42	1.47608e+06
HLA-A*02:01	1	261	269	9	SESPPPLSD	0.87	-0.77	-6.18	0.1	-6.08	1.51394e+06
HLA-A*02:01	1	583	591	9	DINRLPGEK	0.63	0.1	-6.18	0.74	-5.45	1.52093e+06
HLA-A*02:01	1	157	165	9	RKPAAGAQS	1.07	-0.87	-6.19	0.2	-5.99	1542091
HLA-A*02:01	1	306	314	9	GKLSEHLRY	1.5	1.26	-6.19	2.76	-3.43	1.54565e+06
HLA-A*02:01	1	643	651	9	KPFSASGKK	0.76	0.22	-6.19	0.98	-5.21	1.54565e+06
HLA-A*02:01	1	385	393	9	SNCYKYNPP	0.34	-0.04	-6.19	0.3	-5.89	1.55636e+06
HLA-A*02:01	1	609	617	9	SNPDEIEID	1.08	-0.9	-6.22	0.18	-6.04	1.66001e+06
HLA-A*02:01	1	22	30	9	PPPEVSNPS	0.62	-1.39	-6.22	-0.77	-6.99	1.67537e+06
HLA-A*02:01	1	505	513	9	EKEKEKHKV	1.01	0.05	-6.23	1.06	-5.17	1.69087e+06
HLA-A*02:01	1	439	447	9	SSRSSEESS	1.17	-0.99	-6.23	0.18	-6.05	1694767
HLA-A*02:01	1	531	539	9	QQKKAPAKK	0.9	0.31	-6.24	1.21	-5.03	1.73025e+06
HLA-A*02:01	1	596	604	9	VHIIQSREP	0.74	0.12	-6.24	0.87	-5.37	1.73424e+06
HLA-A*02:01	1	13	21	9	PATPGPVNP	0.68	-0.15	-6.26	0.53	-5.74	1.83278e+06
HLA-A*02:01	1	70	78	9	LPDYHKIIK	1.01	0.06	-6.26	1.07	-5.2	1.837e+06
HLA-A*02:01	1	345	353	9	LHDYHDIIK	0.91	0.06	-6.27	0.97	-5.3	1.84974e+06
HLA-A*02:01	1	61	69	9	QPVDAIKLN	0.9	-0.68	-6.27	0.21	-6.06	1.86685e+06
HLA-A*02:01	1	184	192	9	QSVPPTVSQ	1.03	-0.04	-6.28	0.99	-5.29	1.89719e+06
HLA-A*02:01	1	584	592	9	INRLPGEKL	1.47	0.32	-6.28	1.79	-4.49	1.90594e+06
HLA-A*02:01	1	716	724	9	SGSSSDSSD	0.9	-0.86	-6.28	0.04	-6.24	1.91034e+06
HLA-A*02:01	1	25	33	9	EVSNPSKPG	0.52	-0.7	-6.29	-0.18	-6.46	1.93691e+06
HLA-A*02:01	1	287	295	9	KPPKKDLED	0.95	-0.88	-6.3	0.07	-6.23	1986598
HLA-A*02:01	1	512	520	9	KVKAEEEKK	0.91	0.3	-6.3	1.21	-5.09	2.00498e+06
HLA-A*02:01	1	655	663	9	KSKEELAQE	0.67	-0.55	-6.33	0.13	-6.2	2.14343e+06
HLA-A*02:01	1	418	426	9	EPVEAPALP	0.64	-0.2	-6.33	0.44	-5.9	2158291
HLA-A*02:01	1	473	481	9	VHEQLAALS	0.75	-0.94	-6.33	-0.19	-6.52	2158291
HLA-A*02:01	1	162	170	9	GAQSAGTQQ	0.92	-0.05	-6.34	0.87	-5.46	2.16327e+06
HLA-A*02:01	1	234	242	9	PPVVKKKGV	0.93	-0.17	-6.34	0.77	-5.57	2.17325e+06
HLA-A*02:01	1	523	531	9	VAPPAKQAQ	0.74	0.04	-6.34	0.78	-5.56	2.18832e+06
HLA-A*02:01	1	617	625	9	DFETLKPTT	0.84	-0.43	-6.34	0.41	-5.93	2.19336e+06
HLA-A*02:01	1	461	469	9	TRLAELQEQ	0.68	0.11	-6.34	0.79	-5.55	2.19842e+06
HLA-A*02:01	1	656	664	9	SKEELAQEK	0.76	0.23	-6.35	0.99	-5.36	2.21876e+06
HLA-A*02:01	1	440	448	9	SRSSEESSS	0.78	-0.84	-6.35	-0.06	-6.41	2.21876e+06
HLA-A*02:01	1	349	357	9	HDIIKHPMD	0.87	-0.95	-6.35	-0.08	-6.43	2.24445e+06
HLA-A*02:01	1	179	187	9	PATPFQSVP	0.74	-0.13	-6.36	0.6	-5.75	2.27044e+06
HLA-A*02:01	1	556	564	9	QASASYDSE	0.8	-0.61	-6.36	0.19	-6.17	2.31265e+06
HLA-A*02:01	1	576	584	9	EKRQLSLDI	0.92	0.12	-6.37	1.05	-5.32	2.33405e+06
HLA-A*02:01	1	43	51	9	QNVVVKTLW	1.36	0.37	-6.37	1.73	-4.64	2350228
HLA-A*02:01	1	347	355	9	DYHDIIKHP	1.21	0.02	-6.37	1.23	-5.14	2366519
HLA-A*02:01	1	154	162	9	GKGRKPAAG	0.86	-0.69	-6.38	0.18	-6.2	2.37744e+06
HLA-A*02:01	1	46	54	9	VVKTLWKHQ	1.09	0.06	-6.39	1.15	-5.23	2.43282e+06
HLA-A*02:01	1	564	572	9	EEEEEGLPM	0.68	-0.05	-6.39	0.62	-5.76	2.44405e+06
HLA-A*02:01	1	450	458	9	SGSSDSEEE	0.98	-0.83	-6.39	0.15	-6.25	2.47235e+06
HLA-A*02:01	1	12	20	9	IPATPGPVN	0.99	-0.7	-6.4	0.29	-6.1	2.48949e+06
HLA-A*02:01	1	604	612	9	PSLRDSNPD	0.77	-1.04	-6.4	-0.27	-6.67	2.49523e+06
HLA-A*02:01	1	560	568	9	SYDSEEEEE	0.92	-0.55	-6.4	0.37	-6.03	2.51831e+06
HLA-A*02:01	1	588	596	9	PGEKLGRVV	1.26	-0.23	-6.41	1.03	-5.38	2.57105e+06
HLA-A*02:01	1	565	573	9	EEEEGLPMS	1.23	-1.26	-6.42	-0.03	-6.45	2.60681e+06
HLA-A*02:01	1	545	553	9	TAGRQLKKG	0.84	-0.66	-6.45	0.18	-6.26	2.78683e+06
HLA-A*02:01	1	285	293	9	PIKPPKKDL	1.56	0.32	-6.46	1.88	-4.58	2.88476e+06
HLA-A*02:01	1	433	441	9	VSKGAESSR	0.98	0.7	-6.46	1.68	-4.78	2.89808e+06
HLA-A*02:01	1	684	692	9	KPARKEKPG	0.62	-0.64	-6.46	-0.02	-6.48	2.90476e+06
HLA-A*02:01	1	19	27	9	VNPPPPEVS	1.2	-1.08	-6.47	0.12	-6.35	2.95876e+06
HLA-A*02:01	1	71	79	9	PDYHKIIKN	0.98	-0.81	-6.48	0.17	-6.31	3.02768e+06
HLA-A*02:01	1	243	251	9	KRKADTTTP	0.78	0.2	-6.48	0.98	-5.5	3.04166e+06
HLA-A*02:01	1	445	453	9	ESSSDSGSS	0.74	-1.12	-6.49	-0.38	-6.87	3.0698e+06
HLA-A*02:01	1	301	309	9	HAGKKGKLS	1.07	-1.09	-6.49	-0.02	-6.51	3.1125e+06
HLA-A*02:01	1	438	446	9	ESSRSSEES	0.98	-0.98	-6.5	-0.01	-6.51	3.16308e+06
HLA-A*02:01	1	142	150	9	QEEVELLPP	0.38	-0.14	-6.51	0.24	-6.27	3.26671e+06
HLA-A*02:01	1	623	631	9	PTTLRELER	1.07	0.45	-6.53	1.53	-5	3.35823e+06
HLA-A*02:01	1	282	290	9	GGRPIKPPK	0.8	0.05	-6.53	0.85	-5.68	3.3815e+06
HLA-A*02:01	1	305	313	9	KGKLSEHLR	0.99	0.62	-6.54	1.61	-4.93	3.42855e+06
HLA-A*02:01	1	279	287	9	RESGGRPIK	0.81	0.31	-6.54	1.12	-5.42	3.42855e+06
HLA-A*02:01	1	17	25	9	GPVNPPPPE	0.56	-0.92	-6.54	-0.36	-6.89	3.43645e+06
HLA-A*02:01	1	296	304	9	GEVPQHAGK	0.79	0.04	-6.54	0.83	-5.71	3.48426e+06
HLA-A*02:01	1	536	544	9	PAKKANSTT	0.94	-0.43	-6.55	0.52	-6.03	3.53273e+06
HLA-A*02:01	1	463	471	9	LAELQEQLK	1	0.22	-6.56	1.22	-5.33	3.59013e+06
HLA-A*02:01	1	91	99	9	ENNYYWSAS	0.79	-1.15	-6.56	-0.36	-6.92	3.5984e+06
HLA-A*02:01	1	281	289	9	SGGRPIKPP	0.3	-0.19	-6.56	0.11	-6.45	3.64007e+06
HLA-A*02:01	1	642	650	9	RKPFSASGK	0.74	0.3	-6.56	1.05	-5.52	3665304
HLA-A*02:01	1	395	403	9	HEVVAMARK	0.7	0.08	-6.56	0.78	-5.79	3665304
HLA-A*02:01	1	273	281	9	AKVVARRES	0.96	-0.88	-6.57	0.08	-6.49	3.72486e+06
HLA-A*02:01	1	577	585	9	KRQLSLDIN	1.04	-0.52	-6.59	0.52	-6.07	3.88249e+06
HLA-A*02:01	1	87	95	9	KKRLENNYY	1.25	1.36	-6.59	2.61	-3.98	3891437
HLA-A*02:01	1	9	17	9	PAGIPATPG	0.44	-0.79	-6.59	-0.35	-6.94	3.90041e+06
HLA-A*02:01	1	482	490	9	QAPVNKPKK	0.79	0.25	-6.6	1.04	-5.56	3.95467e+06
HLA-A*02:01	1	110	118	9	TNCYIYNKP	0.83	-0.07	-6.61	0.75	-5.86	4.10308e+06
HLA-A*02:01	1	443	451	9	SEESSSDSG	0.76	-0.68	-6.61	0.08	-6.54	4.11254e+06
HLA-A*02:01	1	448	456	9	SDSGSSDSE	0.8	-0.77	-6.61	0.03	-6.58	4.11254e+06
HLA-A*02:01	1	521	529	9	AKVAPPAKQ	0.97	0.11	-6.62	1.08	-5.54	4.19865e+06
HLA-A*02:01	1	600	608	9	QSREPSLRD	1.06	-0.74	-6.63	0.32	-6.31	4.27671e+06
HLA-A*02:01	1	709	717	9	ESGSSSSSG	0.69	-0.72	-6.63	-0.03	-6.67	4.28657e+06
HLA-A*02:01	1	437	445	9	AESSRSSEE	0.75	-0.69	-6.64	0.06	-6.57	4.31628e+06
HLA-A*02:01	1	371	379	9	PDAQGFAAD	0.82	-1.15	-6.64	-0.32	-6.96	4.3462e+06
HLA-A*02:01	1	661	669	9	AQEKKKELE	0.76	-0.62	-6.64	0.14	-6.5	4.36626e+06
HLA-A*02:01	1	135	143	9	QKVAQMPQE	0.91	-0.6	-6.65	0.32	-6.33	4.48859e+06
HLA-A*02:01	1	276	284	9	VARRESGGR	0.89	0.74	-6.66	1.62	-5.04	4.59314e+06
HLA-A*02:01	1	230	238	9	VPPTPPVVK	1.13	0.11	-6.66	1.24	-5.42	4.61434e+06
HLA-A*02:01	1	533	541	9	KKAPAKKAN	1.17	-0.52	-6.67	0.66	-6.01	4.63564e+06
HLA-A*02:01	1	585	593	9	NRLPGEKLG	0.95	-0.49	-6.67	0.47	-6.2	4.67854e+06
HLA-A*02:01	1	654	662	9	AKSKEELAQ	0.7	0.1	-6.68	0.8	-5.88	4.76552e+06
HLA-A*02:01	1	309	317	9	SEHLRYCDS	0.69	-0.98	-6.68	-0.29	-6.97	4.7765e+06
HLA-A*02:01	1	16	24	9	PGPVNPPPP	0.25	-0.28	-6.69	-0.03	-6.72	4.84295e+06
HLA-A*02:01	1	152	160	9	PKGKGRKPA	0.97	-0.42	-6.69	0.55	-6.14	4.89903e+06
HLA-A*02:01	1	280	288	9	ESGGRPIKP	0.53	-0.04	-6.69	0.49	-6.2	4.92164e+06
HLA-A*02:01	1	641	649	9	QRKPFSASG	0.7	-0.47	-6.69	0.23	-6.46	4944359
HLA-A*02:01	1	524	532	9	APPAKQAQQ	0.79	-0.1	-6.7	0.68	-6.01	4.97863e+06
HLA-A*02:01	1	676	684	9	SGQLSSSKK	0.73	0.12	-6.7	0.84	-5.86	4.99011e+06
HLA-A*02:01	1	270	278	9	PKQAKVVAR	1.14	0.38	-6.7	1.53	-5.18	5.03628e+06
HLA-A*02:01	1	683	691	9	KKPARKEKP	0.65	0.13	-6.72	0.78	-5.93	5.20128e+06
HLA-A*02:01	1	648	656	9	SGKKQAAKS	0.88	-1	-6.72	-0.13	-6.84	5.20128e+06
HLA-A*02:01	1	689	697	9	EKPGSAPSG	0.86	-0.64	-6.73	0.23	-6.5	5334700
HLA-A*02:01	1	460	468	9	ATRLAELQE	0.95	-0.55	-6.74	0.4	-6.34	5.4968e+06
HLA-A*02:01	1	232	240	9	PTPPVVKKK	0.98	-0.08	-6.75	0.9	-5.85	5.6378e+06
HLA-A*02:01	1	550	558	9	LKKGGKQAS	1.11	-0.98	-6.75	0.14	-6.62	5.67688e+06
HLA-A*02:01	1	635	643	9	SCLQKKQRK	0.75	0.29	-6.76	1.04	-5.72	5.76913e+06
HLA-A*02:01	1	602	610	9	REPSLRDSN	0.96	-0.51	-6.77	0.45	-6.32	5.86287e+06
HLA-A*02:01	1	161	169	9	AGAQSAGTQ	0.85	-0.03	-6.77	0.83	-5.95	5944427
HLA-A*02:01	1	514	522	9	KAEEEKKAK	0.87	0.23	-6.78	1.1	-5.68	6.04102e+06
HLA-A*02:01	1	659	667	9	ELAQEKKKE	0.76	-0.82	-6.78	-0.07	-6.85	6.04102e+06
HLA-A*02:01	1	511	519	9	HKVKAEEEK	0.84	0.26	-6.79	1.1	-5.69	6167512
HLA-A*02:01	1	456	464	9	EEERATRLA	1.04	-0.42	-6.81	0.62	-6.19	6.38425e+06
HLA-A*02:01	1	303	311	9	GKKGKLSEH	0.7	-0.22	-6.81	0.48	-6.33	6.39897e+06
HLA-A*02:01	1	507	515	9	EKEKHKVKA	1.14	-0.32	-6.81	0.82	-5.99	6.42851e+06
HLA-A*02:01	1	532	540	9	QKKAPAKKA	1.22	-0.23	-6.82	0.99	-5.82	6548020
HLA-A*02:01	1	474	482	9	HEQLAALSQ	1.12	-0.14	-6.85	0.98	-5.87	7.08125e+06
HLA-A*02:01	1	36	44	9	TNQLQYMQN	0.92	-0.61	-6.85	0.31	-6.54	7.09758e+06
HLA-A*02:01	1	553	561	9	GGKQASASY	1.13	1.12	-6.86	2.24	-4.62	7.2629e+06
HLA-A*02:01	1	634	642	9	KSCLQKKQR	1.16	0.73	-6.87	1.89	-4.98	7.36394e+06
HLA-A*02:01	1	668	676	9	LEKRLQDVS	1.14	-1.11	-6.87	0.03	-6.84	7.36394e+06
HLA-A*02:01	1	563	571	9	SEEEEEGLP	0.51	-0.12	-6.89	0.4	-6.49	7.80028e+06
HLA-A*02:01	1	220	228	9	PPPATPIVP	0.79	-0.37	-6.89	0.42	-6.47	7836281
HLA-A*02:01	1	568	576	9	EGLPMSYDE	0.61	-0.95	-6.9	-0.33	-7.24	8.01881e+06
HLA-A*02:01	1	339	347	9	DAEALELHD	1.17	-0.95	-6.91	0.23	-6.68	8.0373e+06
HLA-A*02:01	1	633	641	9	VKSCLQKKQ	0.95	-0.02	-6.91	0.93	-5.98	8.14911e+06
HLA-A*02:01	1	430	438	9	APMVSKGAE	0.74	-0.65	-6.91	0.09	-6.83	8.20559e+06
HLA-A*02:01	1	638	646	9	QKKQRKPFS	1.12	-0.93	-6.92	0.19	-6.73	8.35815e+06
HLA-A*02:01	1	297	305	9	EVPQHAGKK	0.72	0.15	-6.92	0.87	-6.05	8.37741e+06
HLA-A*02:01	1	283	291	9	GRPIKPPKK	0.91	0.19	-6.93	1.1	-5.83	8.51354e+06
HLA-A*02:01	1	20	28	9	NPPPPEVSN	0.91	-0.67	-6.94	0.24	-6.7	8.69181e+06
HLA-A*02:01	1	518	526	9	EKKAKVAPP	0.25	-0.1	-6.96	0.15	-6.81	9080505
HLA-A*02:01	1	72	80	9	DYHKIIKNP	0.95	-0.03	-6.96	0.92	-6.04	9.12242e+06
HLA-A*02:01	1	28	36	9	NPSKPGRKT	1.01	-0.4	-6.97	0.61	-6.37	9.42128e+06
HLA-A*02:01	1	444	452	9	EESSSDSGS	0.98	-1.1	-6.99	-0.12	-7.11	9.79738e+06
HLA-A*02:01	1	592	600	9	LGRVVHIIQ	0.97	-0.1	-6.99	0.87	-6.12	9.81997e+06
HLA-A*02:01	1	269	277	9	DPKQAKVVA	1.31	-0.48	-7.01	0.83	-6.18	1.03065e+07
HLA-A*02:01	1	695	703	9	PSGGPSRLS	0.9	-1.17	-7.02	-0.27	-7.29	10498083
HLA-A*02:01	1	262	270	9	ESPPPLSDP	0.39	-0.01	-7.02	0.38	-6.64	1.05465e+07
HLA-A*02:01	1	333	341	9	PFYKPVDAE	0.97	-0.76	-7.03	0.21	-6.82	1.07179e+07
HLA-A*02:01	1	299	307	9	PQHAGKKGK	0.74	0.06	-7.04	0.8	-6.24	1.09928e+07
HLA-A*02:01	1	284	292	9	RPIKPPKKD	0.91	-0.8	-7.06	0.11	-6.94	1.1353e+07
HLA-A*02:01	1	601	609	9	SREPSLRDS	0.82	-0.95	-7.06	-0.13	-7.18	1.1353e+07
HLA-A*02:01	1	622	630	9	KPTTLRELE	0.96	-0.76	-7.06	0.2	-6.86	1.15907e+07
HLA-A*02:01	1	27	35	9	SNPSKPGRK	0.76	0.17	-7.07	0.94	-6.14	1.18062e+07
HLA-A*02:01	1	387	395	9	CYKYNPPDH	0.76	-0.07	-7.08	0.68	-6.39	1.19154e+07
HLA-A*02:01	1	685	693	9	PARKEKPGS	0.97	-1.1	-7.09	-0.12	-7.21	1.22493e+07
HLA-A*02:01	1	30	38	9	SKPGRKTNQ	0.79	-0.07	-7.09	0.72	-6.37	1.23626e+07
HLA-A*02:01	1	483	491	9	APVNKPKKK	0.93	0.15	-7.11	1.08	-6.03	1.27383e+07
HLA-A*02:01	1	699	707	9	PSRLSSSSS	0.91	-1.16	-7.11	-0.25	-7.36	1.27383e+07
HLA-A*02:01	1	500	508	9	KKKDKEKEK	0.93	0.31	-7.11	1.25	-5.86	1.28266e+07
HLA-A*02:01	1	286	294	9	IKPPKKDLE	0.76	-0.72	-7.12	0.04	-7.07	1.3035e+07
HLA-A*02:01	1	436	444	9	GAESSRSSE	0.67	-0.75	-7.12	-0.08	-7.2	1.32468e+07
HLA-A*02:01	1	502	510	9	KDKEKEKEK	0.79	0.16	-7.14	0.95	-6.19	1.38073e+07
HLA-A*02:01	1	21	29	9	PPPPEVSNP	0.52	-0.24	-7.14	0.28	-6.87	1.38711e+07
HLA-A*02:01	1	650	658	9	KKQAAKSKE	0.83	-0.64	-7.16	0.19	-6.97	14325507
HLA-A*02:01	1	541	549	9	NSTTTAGRQ	0.6	0.04	-7.16	0.64	-6.52	1.44914e+07
HLA-A*02:01	1	298	306	9	VPQHAGKKG	0.99	-0.8	-7.18	0.19	-6.99	1.52093e+07
HLA-A*02:01	1	235	243	9	PVVKKKGVK	0.86	0.02	-7.21	0.88	-6.33	1.62222e+07
HLA-A*02:01	1	358	366	9	LSTVKRKMD	1.06	-0.85	-7.21	0.21	-7	1.62222e+07
HLA-A*02:01	1	566	574	9	EEEGLPMSY	1.2	0.99	-7.22	2.19	-5.03	1.66767e+07
HLA-A*02:01	1	148	156	9	LPPAPKGKG	0.66	-0.72	-7.22	-0.06	-7.28	1.66767e+07
HLA-A*02:01	1	24	32	9	PEVSNPSKP	0.43	-0.25	-7.22	0.17	-7.05	1.67537e+07
HLA-A*02:01	1	366	374	9	DGREYPDAQ	0.86	-0.26	-7.23	0.6	-6.63	16947670
HLA-A*02:01	1	86	94	9	IKKRLENNY	1.33	1.3	-7.26	2.64	-4.62	17993266
HLA-A*02:01	1	454	462	9	DSEEERATR	0.94	0.48	-7.28	1.43	-5.86	1.92358e+07
HLA-A*02:01	1	501	509	9	KKDKEKEKE	0.91	-0.64	-7.3	0.27	-7.03	1.98203e+07
HLA-A*02:01	1	657	665	9	KEELAQEKK	0.99	0.15	-7.3	1.14	-6.16	2.00498e+07
HLA-A*02:01	1	687	695	9	RKEKPGSAP	0.63	0.18	-7.32	0.81	-6.5	2.0659e+07
HLA-A*02:01	1	516	524	9	EEEKKAKVA	1.23	-0.37	-7.32	0.85	-6.47	21091623
HLA-A*02:01	1	630	638	9	ERYVKSCLQ	0.72	0.06	-7.33	0.78	-6.55	2.13359e+07
HLA-A*02:01	1	237	245	9	VKKKGVKRK	1.24	0.27	-7.33	1.51	-5.82	2.14837e+07
HLA-A*02:01	1	467	475	9	QEQLKAVHE	1.13	-0.72	-7.34	0.4	-6.93	2.16825e+07
HLA-A*02:01	1	83	91	9	MGTIKKRLE	0.96	-0.85	-7.34	0.11	-7.23	2.17826e+07
HLA-A*02:01	1	567	575	9	EEGLPMSYD	0.7	-1.08	-7.34	-0.38	-7.72	2.18328e+07
HLA-A*02:01	1	277	285	9	ARRESGGRP	0.29	0.24	-7.37	0.53	-6.84	2.32333e+07
HLA-A*02:01	1	626	634	9	LRELERYVK	1.18	0.24	-7.37	1.42	-5.95	23394297
HLA-A*02:01	1	33	41	9	GRKTNQLQY	1.57	1.22	-7.4	2.79	-4.61	2.50098e+07
HLA-A*02:01	1	607	615	9	RDSNPDEIE	0.97	-0.69	-7.42	0.29	-7.14	2.65528e+07
HLA-A*02:01	1	546	554	9	AGRQLKKGG	0.86	-0.63	-7.43	0.22	-7.2	2.6614e+07
HLA-A*02:01	1	504	512	9	KEKEKEKHK	0.84	0.13	-7.43	0.97	-6.46	2.69222e+07
HLA-A*02:01	1	449	457	9	DSGSSDSEE	0.65	-0.85	-7.43	-0.2	-7.63	2.71713e+07
HLA-A*02:01	1	691	699	9	PGSAPSGGP	0.53	-0.24	-7.45	0.29	-7.16	2.8191e+07
HLA-A*02:01	1	239	247	9	KKGVKRKAD	1.12	-0.75	-7.46	0.37	-7.09	28715078
HLA-A*02:01	1	662	670	9	QEKKKELEK	0.95	0.22	-7.46	1.17	-6.29	2.89141e+07
HLA-A*02:01	1	362	370	9	KRKMDGREY	1.43	1.42	-7.46	2.86	-4.6	2.90476e+07
HLA-A*02:01	1	367	375	9	GREYPDAQG	0.84	-0.72	-7.47	0.12	-7.34	2.91817e+07
HLA-A*02:01	1	491	499	9	KKEKKEKEK	0.78	0.25	-7.47	1.03	-6.44	2.92489e+07
HLA-A*02:01	1	233	241	9	TPPVVKKKG	0.73	-0.82	-7.48	-0.08	-7.56	3.00684e+07
HLA-A*02:01	1	302	310	9	AGKKGKLSE	0.88	-0.74	-7.51	0.13	-7.37	3.19971e+07
HLA-A*02:01	1	231	239	9	PPTPPVVKK	1.07	-0.13	-7.52	0.94	-6.58	3.31215e+07
HLA-A*02:01	1	506	514	9	KEKEKHKVK	1.18	0.12	-7.54	1.3	-6.24	3.46825e+07
HLA-A*02:01	1	394	402	9	DHEVVAMAR	1.02	0.38	-7.55	1.4	-6.15	3.53273e+07
HLA-A*02:01	1	272	280	9	QAKVVARRE	1.06	-0.61	-7.57	0.46	-7.11	3.68222e+07
HLA-A*02:01	1	603	611	9	EPSLRDSNP	0.49	-0.12	-7.62	0.37	-7.25	4.16975e+07
HLA-A*02:01	1	525	533	9	PPAKQAQQK	0.91	-0.06	-7.62	0.84	-6.78	4.189e+07
HLA-A*02:01	1	150	158	9	PAPKGKGRK	0.71	-0.05	-7.64	0.66	-6.98	4.39653e+07
HLA-A*02:01	1	151	159	9	APKGKGRKP	0.92	-0.09	-7.65	0.83	-6.81	4.43721e+07
HLA-A*02:01	1	401	409	9	ARKLQDVFE	1.07	-0.51	-7.65	0.55	-7.1	4.50931e+07
HLA-A*02:01	1	486	494	9	NKPKKKKEK	0.84	0.25	-7.67	1.1	-6.57	4.66778e+07
HLA-A*02:01	1	490	498	9	KKKEKKEKE	0.73	-0.57	-7.67	0.16	-7.51	4.67854e+07
HLA-A*02:01	1	508	516	9	KEKHKVKAE	0.94	-0.76	-7.69	0.18	-7.51	4.89903e+07
HLA-A*02:01	1	295	303	9	DGEVPQHAG	0.75	-0.99	-7.7	-0.25	-7.95	5.00161e+07
HLA-A*02:01	1	495	503	9	KEKEKKKKD	0.98	-0.76	-7.71	0.22	-7.49	5.11811e+07
HLA-A*02:01	1	484	492	9	PVNKPKKKK	0.74	0.08	-7.71	0.82	-6.89	51299130
HLA-A*02:01	1	319	327	9	LREMLSKKH	1.27	-0.2	-7.71	1.07	-6.64	5.14174e+07
HLA-A*02:01	1	682	690	9	SKKPARKEK	0.91	0.27	-7.71	1.18	-6.53	51535916
HLA-A*02:01	1	510	518	9	KHKVKAEEE	0.83	-0.7	-7.72	0.13	-7.6	5.28579e+07
HLA-A*02:01	1	669	677	9	EKRLQDVSG	0.92	-0.63	-7.73	0.29	-7.44	5.39647e+07
HLA-A*02:01	1	23	31	9	PPEVSNPSK	0.78	-0.26	-7.74	0.52	-7.22	5.47155e+07
HLA-A*02:01	1	149	157	9	PPAPKGKGR	1.15	0.33	-7.74	1.48	-6.26	5.50947e+07
HLA-A*02:01	1	649	657	9	GKKQAAKSK	0.98	0.17	-7.75	1.15	-6.61	5.67688e+07
HLA-A*02:01	1	589	597	9	GEKLGRVVH	1.29	-0.43	-7.76	0.86	-6.9	5.79575e+07
HLA-A*02:01	1	487	495	9	KPKKKKEKK	0.72	0.18	-7.78	0.9	-6.88	5.99943e+07
HLA-A*02:01	1	665	673	9	KKELEKRLQ	0.76	0	-7.79	0.76	-7.03	6.13917e+07
HLA-A*02:01	1	547	555	9	GRQLKKGGK	0.71	0.27	-7.8	0.98	-6.82	6.28217e+07
HLA-A*02:01	1	509	517	9	EKHKVKAEE	0.6	-0.69	-7.81	-0.08	-7.9	6.48799e+07
HLA-A*02:01	1	489	497	9	KKKKEKKEK	0.73	0.21	-7.82	0.94	-6.89	6.66976e+07
HLA-A*02:01	1	575	583	9	DEKRQLSLD	0.69	-1.01	-7.84	-0.32	-8.16	6.92006e+07
HLA-A*02:01	1	492	500	9	KEKKEKEKK	0.74	0.23	-7.86	0.97	-6.89	7.2129e+07
HLA-A*02:01	1	526	534	9	PAKQAQQKK	1	-0.05	-7.87	0.95	-6.92	7.38091e+07
HLA-A*02:01	1	658	666	9	EELAQEKKK	1	0.11	-7.89	1.1	-6.79	7.76444e+07
HLA-A*02:01	1	644	652	9	PFSASGKKQ	1.12	-0.14	-7.9	0.98	-6.92	7.87245e+07
HLA-A*02:01	1	264	272	9	PPPLSDPKQ	0.98	-0.37	-7.9	0.61	-7.29	7.98197e+07
HLA-A*02:01	1	156	164	9	GRKPAAGAQ	1	0.01	-7.91	1	-6.91	8.16789e+07
HLA-A*02:01	1	663	671	9	EKKKELEKR	0.86	0.55	-7.93	1.42	-6.52	8.57255e+07
HLA-A*02:01	1	499	507	9	KKKKDKEKE	0.81	-0.68	-7.95	0.13	-7.82	8.81272e+07
HLA-A*02:01	1	288	296	9	PPKKDLEDG	0.5	-0.9	-7.96	-0.4	-8.36	9.05962e+07
HLA-A*02:01	1	681	689	9	SSKKPARKE	0.93	-0.62	-7.97	0.31	-7.66	93134374
HLA-A*02:01	1	361	369	9	VKRKMDGRE	0.79	-0.6	-7.97	0.19	-7.78	9.39961e+07
HLA-A*02:01	1	611	619	9	PDEIEIDFE	0.89	-1.02	-8.04	-0.13	-8.17	1.08921e+08
HLA-A*02:01	1	517	525	9	EEKKAKVAP	0.62	-0.18	-8.05	0.44	-7.61	1.13269e+08
HLA-A*02:01	1	494	502	9	KKEKEKKKK	0.76	0.13	-8.07	0.89	-7.17	1.16174e+08
HLA-A*02:01	1	32	40	9	PGRKTNQLQ	0.87	-0.31	-8.16	0.56	-7.59	1.43255e+08
HLA-A*02:01	1	289	297	9	PKKDLEDGE	0.82	-0.93	-8.17	-0.11	-8.28	1.49317e+08
HLA-A*02:01	1	497	505	9	KEKKKKDKE	0.73	-0.76	-8.21	-0.03	-8.25	162970876
HLA-A*02:01	1	29	37	9	PSKPGRKTN	1.15	-0.7	-8.34	0.45	-7.89	218831582
HLA-A*02:01	1	457	465	9	EERATRLAE	0.78	-0.88	-8.56	-0.1	-8.66	3.62335e+08
HLA-A*02:01	1	493	501	9	EKKEKEKKK	1.06	0.18	-8.64	1.24	-7.4	4.39653e+08
HLA-A*02:01	1	485	493	9	VNKPKKKKE	0.95	-0.78	-8.67	0.17	-8.5	4.62498e+08
HLA-A*02:01	1	498	506	9	EKKKKDKEK	0.78	0.18	-8.7	0.96	-7.74	4.95576e+08
HLA-A*02:01	1	503	511	9	DKEKEKEKH	0.92	-0.37	-8.86	0.55	-8.31	7.24619e+08
HLA-A*02:01	1	496	504	9	EKEKKKKDK	0.56	0.12	-9.34	0.68	-8.66	2.16327e+09
HLA-A*02:01	1	488	496	9	PKKKKEKKE	0.9	-0.82	-9.51	0.08	-9.43	3.20708e+09

## Sheet: BRD4-A2
Allele	#	Start	End	Peptide Length	Peptide	Proteasome Score	TAP Score	MHC Score	Processing Score	Total Score	MHC IC50
HLA-A*02:01	1	79	87	9	FAWPFQQPV	0.69	0.17	-1.56	0.86	-0.69	35.9
HLA-A*02:01	1	148	156	9	LMAEALEKL	1.48	0.5	-1.83	1.98	0.15	67
HLA-A*02:01	1	800	808	9	FIATQVPVL	1.6	0.38	-1.93	1.98	0.05	84.5
HLA-A*02:01	1	1198	1206	9	NMGSWASLV	0.71	0.18	-1.97	0.89	-1.08	93.1
HLA-A*02:01	1	372	380	9	YAWPFYKPV	0.75	0.29	-1.98	1.04	-0.94	95.3
HLA-A*02:01	1	1319	1327	9	SMLDQQREL	1.55	0.48	-2.03	2.03	0	108.2
HLA-A*02:01	1	65	73	9	YLLRVVLKT	0.72	-0.32	-2.07	0.4	-1.67	117
HLA-A*02:01	1	510	518	9	RLAELQEQL	1.51	0.52	-2.12	2.03	-0.09	132.8
HLA-A*02:01	1	745	753	9	QMQQAPAPV	0.47	0.16	-2.15	0.63	-1.52	140.6
HLA-A*02:01	1	61	69	9	NQLQYLLRV	1.01	0.2	-2.19	1.2	-0.99	154.6
HLA-A*02:01	1	386	394	9	GLHDYCDII	1.27	0.2	-2.21	1.47	-0.74	160.7
HLA-A*02:01	1	274	282	9	IIAATPQPV	0.74	0.15	-2.24	0.89	-1.36	175.4
HLA-A*02:01	1	629	637	9	KLGRVVHII	1.02	0.14	-2.27	1.16	-1.11	187.1
HLA-A*02:01	1	441	449	9	AMARKLQDV	0.76	0.28	-2.37	1.03	-1.34	236.7
HLA-A*02:01	1	62	70	9	QLQYLLRVV	0.91	0.2	-2.49	1.11	-1.39	312
HLA-A*02:01	1	927	935	9	QMQLYLQQL	1.4	0.48	-2.53	1.88	-0.65	339.7
HLA-A*02:01	1	73	81	9	TLWKHQFAW	1.2	0.5	-2.57	1.7	-0.87	371.6
HLA-A*02:01	1	465	473	9	VVAVSSPAV	0.87	0.17	-2.58	1.04	-1.54	380.3
HLA-A*02:01	1	663	671	9	TLRELERYV	0.82	0.18	-2.58	1	-1.59	383.8
HLA-A*02:01	1	827	835	9	ILHLPQPEL	1.44	0.38	-2.6	1.82	-0.78	401.9
HLA-A*02:01	1	1353	1361	9	LLSIFEENL	1.51	0.36	-2.64	1.87	-0.77	438.6
HLA-A*02:01	1	912	920	9	LLEDEEPPA	0.8	-0.26	-2.66	0.54	-2.12	455.1
HLA-A*02:01	1	234	242	9	VQTPVMTVV	1.07	0.18	-2.67	1.25	-1.42	470
HLA-A*02:01	1	784	792	9	SMPQQAAPA	0.6	-0.23	-2.7	0.38	-2.32	496.7
HLA-A*02:01	1	1058	1066	9	HLREAPSPL	1.22	0.39	-2.72	1.62	-1.11	527.4
HLA-A*02:01	1	233	241	9	IVQTPVMTV	1.07	0.21	-2.76	1.28	-1.48	575.6
HLA-A*02:01	1	617	625	9	QLSLDINKL	1.49	0.49	-2.78	1.98	-0.81	606.9
HLA-A*02:01	1	520	528	9	AVHEQLAAL	1.38	0.6	-2.85	1.98	-0.87	709.8
HLA-A*02:01	1	998	1006	9	HLQPMQFST	1	-0.33	-2.88	0.67	-2.2	751.8
HLA-A*02:01	1	1320	1328	9	MLDQQRELA	0.94	-0.26	-2.88	0.68	-2.2	757
HLA-A*02:01	1	93	101	9	NLPDYYKII	1.44	0.27	-2.89	1.71	-1.18	771.1
HLA-A*02:01	1	130	138	9	NTMFTNCYI	1.06	0.22	-2.94	1.28	-1.66	869.2
HLA-A*02:01	1	1101	1109	9	VVQPQPLVV	1.11	0.23	-2.95	1.34	-1.62	897.7
HLA-A*02:01	1	424	432	9	LMFSNCYKY	1.39	1.43	-3.03	2.82	-0.21	1076.7
HLA-A*02:01	1	1100	1108	9	SVVQPQPLV	0.85	0.32	-3.04	1.16	-1.87	1094.2
HLA-A*02:01	1	937	945	9	KVQPPTPLL	1.33	0.49	-3.04	1.82	-1.23	1096.8
HLA-A*02:01	1	513	521	9	ELQEQLKAV	1.01	0.11	-3.06	1.12	-1.94	1143.2
HLA-A*02:01	1	423	431	9	RLMFSNCYK	0.81	0.37	-3.08	1.17	-1.9	1194.3
HLA-A*02:01	1	898	906	9	PLLPQPPMA	1.11	-0.42	-3.08	0.69	-2.4	1213.7
HLA-A*02:01	1	1349	1357	9	FQSDLLSIF	1.34	1.15	-3.11	2.49	-0.62	1279.7
HLA-A*02:01	1	950	958	9	VQSQPPPPL	0.97	0.52	-3.11	1.48	-1.63	1300.5
HLA-A*02:01	1	1102	1110	9	VQPQPLVVV	1.25	0.21	-3.12	1.46	-1.66	1312.5
HLA-A*02:01	1	58	66	9	RQTNQLQYL	1.18	0.58	-3.12	1.76	-1.36	1318.6
HLA-A*02:01	1	25	33	9	QMSTTQAQA	1.02	-0.15	-3.14	0.87	-2.27	1383.9
HLA-A*02:01	1	934	942	9	QLQKVQPPT	0.53	-0.33	-3.14	0.2	-2.94	1393.5
HLA-A*02:01	1	1065	1073	9	PLMIHSPQM	1.1	-0.02	-3.15	1.08	-2.07	1403.2
HLA-A*02:01	1	157	165	9	FLQKINELP	0.52	0.02	-3.15	0.54	-2.61	1409.6
HLA-A*02:01	1	118	126	9	YYWNAQECI	1.35	0.47	-3.15	1.82	-1.33	1412.9
HLA-A*02:01	1	911	919	9	VLLEDEEPP	0.35	0.07	-3.15	0.41	-2.74	1419.4
HLA-A*02:01	1	66	74	9	LLRVVLKTL	1.56	0.43	-3.17	1.99	-1.19	1493.2
HLA-A*02:01	1	220	228	9	ATPHPFPAV	1.03	0.16	-3.18	1.19	-1.99	1524.4
HLA-A*02:01	1	16	24	9	VMGDGLETS	1.12	-1.03	-3.18	0.09	-3.09	1528
HLA-A*02:01	1	636	644	9	IIQSREPSL	1.48	0.46	-3.19	1.94	-1.25	1538.5
HLA-A*02:01	1	147	155	9	VLMAEALEK	0.83	0.27	-3.24	1.1	-2.14	1718.3
HLA-A*02:01	1	1299	1307	9	QQAAAVAAA	1.23	-0.21	-3.25	1.02	-2.23	1782.8
HLA-A*02:01	1	924	932	9	TSMQMQLYL	1.37	0.47	-3.26	1.84	-1.42	1828.6
HLA-A*02:01	1	445	453	9	KLQDVFEMR	1.15	0.74	-3.27	1.89	-1.38	1875.5
HLA-A*02:01	1	63	71	9	LQYLLRVVL	1.94	0.51	-3.29	2.45	-0.84	1928
HLA-A*02:01	1	126	134	9	IQDFNTMFT	0.95	-0.34	-3.34	0.6	-2.74	2188.3
HLA-A*02:01	1	363	371	9	EMFAKKHAA	1.11	-0.18	-3.38	0.93	-2.44	2372
HLA-A*02:01	1	156	164	9	LFLQKINEL	1.45	0.54	-3.38	1.99	-1.39	2388.4
HLA-A*02:01	1	131	139	9	TMFTNCYIY	1.37	1.42	-3.39	2.8	-0.59	2449.7
HLA-A*02:01	1	133	141	9	FTNCYIYNK	0.84	0.13	-3.39	0.97	-2.42	2472.4
HLA-A*02:01	1	59	67	9	QTNQLQYLL	1.45	0.43	-3.4	1.88	-1.52	2512.5
HLA-A*02:01	1	1072	1080	9	QMSQFQSLT	0.63	-0.31	-3.41	0.32	-3.1	2582.9
HLA-A*02:01	1	72	80	9	KTLWKHQFA	1.13	-0.17	-3.41	0.96	-2.45	2594.8
HLA-A*02:01	1	1204	1212	9	SLVQKHPTT	0.82	-0.17	-3.46	0.65	-2.81	2891.4
HLA-A*02:01	1	1296	1304	9	QQQQQAAAV	1.12	0.14	-3.47	1.26	-2.2	2918.2
HLA-A*02:01	1	13	21	9	NLPVMGDGL	1.4	0.49	-3.49	1.9	-1.6	3112.5
HLA-A*02:01	1	1093	1101	9	KQELRAASV	0.97	0.2	-3.5	1.16	-2.34	3141.3
HLA-A*02:01	1	823	831	9	FTQPILHLP	0.53	-0.03	-3.5	0.5	-3	3141.3
HLA-A*02:01	1	99	107	9	KIIKTPMDM	0.82	0.24	-3.5	1.06	-2.44	3148.5
HLA-A*02:01	1	1066	1074	9	LMIHSPQMS	1	-0.96	-3.5	0.05	-3.45	3148.5
HLA-A*02:01	1	930	938	9	LYLQQLQKV	0.9	0.24	-3.51	1.14	-2.37	3214.5
HLA-A*02:01	1	925	933	9	SMQMQLYLQ	0.82	0.02	-3.51	0.84	-2.67	3221.9
HLA-A*02:01	1	922	930	9	PLTSMQMQL	1.52	0.14	-3.51	1.66	-1.86	3251.7
HLA-A*02:01	1	1071	1079	9	PQMSQFQSL	1.52	0.29	-3.51	1.82	-1.7	3266.7
HLA-A*02:01	1	219	227	9	QATPHPFPA	0.78	-0.2	-3.54	0.58	-2.96	3444.4
HLA-A*02:01	1	1346	1354	9	DMNFQSDLL	1.47	0.29	-3.54	1.77	-1.77	3500.3
HLA-A*02:01	1	456	464	9	KMPDEPEEP	0.74	0.2	-3.55	0.94	-2.61	3581.9
HLA-A*02:01	1	231	239	9	DLIVQTPVM	1.12	-0.03	-3.57	1.09	-2.47	3699.2
HLA-A*02:01	1	239	247	9	MTVVPPQPL	1.13	0.48	-3.57	1.61	-1.96	3733.4
HLA-A*02:01	1	370	378	9	AAYAWPFYK	0.63	0.36	-3.57	0.99	-2.58	3742.1
HLA-A*02:01	1	1304	1312	9	VAAAATPQA	1.01	-0.11	-3.58	0.9	-2.68	3794.1
HLA-A*02:01	1	1197	1205	9	KNMGSWASL	1.36	0.43	-3.59	1.79	-1.8	3891.4
HLA-A*02:01	1	1240	1248	9	ALKAQAEHA	1.05	-0.12	-3.61	0.94	-2.68	4112.5
HLA-A*02:01	1	1343	1351	9	ATIDMNFQS	1.06	-0.83	-3.62	0.23	-3.38	4150.6
HLA-A*02:01	1	905	913	9	MAQPPQVLL	1.72	0.38	-3.63	2.1	-1.53	4257.1
HLA-A*02:01	1	431	439	9	KYNPPDHEV	1.01	0.23	-3.63	1.24	-2.39	4276.7
HLA-A*02:01	1	353	361	9	QLKCCSGIL	1.36	0.36	-3.64	1.72	-1.93	4406.7
HLA-A*02:01	1	457	465	9	MPDEPEEPV	0.64	-0.01	-3.65	0.64	-3.02	4478.3
HLA-A*02:01	1	807	815	9	VLEPQLPGS	0.96	-1.07	-3.66	-0.11	-3.77	4614.3
HLA-A*02:01	1	365	373	9	FAKKHAAYA	0.87	-0.23	-3.67	0.63	-3.04	4667.8
HLA-A*02:01	1	831	839	9	PQPELPPHL	1.38	0.26	-3.68	1.63	-2.05	4831.8
HLA-A*02:01	1	444	452	9	RKLQDVFEM	1.02	0.33	-3.69	1.36	-2.33	4854.1
HLA-A*02:01	1	245	253	9	QPLQTPPPV	0.53	-0.05	-3.69	0.49	-3.21	4933
HLA-A*02:01	1	1054	1062	9	YSTGHLREA	0.95	-0.3	-3.7	0.65	-3.05	4955.8
HLA-A*02:01	1	743	751	9	HQQMQQAPA	0.55	-0.26	-3.7	0.28	-3.42	5024.7
HLA-A*02:01	1	792	800	9	AMKSSPPPF	0.86	1.15	-3.7	2.01	-1.69	5036.3
HLA-A*02:01	1	1081	1089	9	HQSPPQQNV	0.98	0.13	-3.7	1.11	-2.6	5036.3
HLA-A*02:01	1	268	276	9	VQSHPPIIA	1.45	-0.24	-3.71	1.22	-2.49	5071.2
HLA-A*02:01	1	1340	1348	9	AMAATIDMN	0.87	-0.52	-3.71	0.35	-3.36	5129.9
HLA-A*02:01	1	295	303	9	TTPTTIDPI	0.7	0.21	-3.71	0.91	-2.8	5177.4
HLA-A*02:01	1	228	236	9	VTPDLIVQT	1.01	-0.23	-3.72	0.78	-2.93	5189.3
HLA-A*02:01	1	517	525	9	QLKAVHEQL	1.73	0.36	-3.74	2.09	-1.65	5433.9
HLA-A*02:01	1	401	409	9	STIKSKLEA	1.15	-0.17	-3.78	0.98	-2.81	6041
HLA-A*02:01	1	20	28	9	GLETSQMST	0.9	-0.5	-3.78	0.4	-3.38	6054.9
HLA-A*02:01	1	91	99	9	KLNLPDYYK	0.82	0.24	-3.79	1.05	-2.73	6111
HLA-A*02:01	1	1181	1189	9	KQEPKTPVA	1.07	-0.24	-3.8	0.83	-2.97	6253.3
HLA-A*02:01	1	163	171	9	ELPTEETEI	1.36	0.21	-3.8	1.56	-2.24	6325.7
HLA-A*02:01	1	352	360	9	EQLKCCSGI	0.73	0.21	-3.81	0.94	-2.87	6384.3
HLA-A*02:01	1	811	819	9	QLPGSVFDP	0.33	-0.01	-3.81	0.32	-3.48	6399
HLA-A*02:01	1	399	407	9	DMSTIKSKL	1.36	0.35	-3.81	1.71	-2.1	6428.5
HLA-A*02:01	1	8	16	9	GTRLRNLPV	0.83	0.01	-3.81	0.84	-2.97	6473.1
HLA-A*02:01	1	412	420	9	YRDAQEFGA	0.88	-0.3	-3.82	0.58	-3.24	6669.8
HLA-A*02:01	1	793	801	9	MKSSPPPFI	1.4	0.34	-3.84	1.74	-2.1	6952
HLA-A*02:01	1	238	246	9	VMTVVPPQP	0.54	0.04	-3.84	0.58	-3.26	6952
HLA-A*02:01	1	194	202	9	STVPNTTQA	1.26	-0.16	-3.84	1.1	-2.75	6968
HLA-A*02:01	1	1153	1161	9	KPVDVGRPV	0.52	0.1	-3.85	0.62	-3.23	7032.5
HLA-A*02:01	1	92	100	9	LNLPDYYKI	0.97	0.22	-3.85	1.19	-2.66	7097.6
HLA-A*02:01	1	889	897	9	AVSPALTQT	0.96	-0.25	-3.85	0.71	-3.14	7097.6
HLA-A*02:01	1	619	627	9	SLDINKLPG	0.43	-0.63	-3.85	-0.2	-4.05	7113.9
HLA-A*02:01	1	472	480	9	AVPPPTKVV	1.38	0.19	-3.85	1.57	-2.28	7130.3
HLA-A*02:01	1	102	110	9	KTPMDMGTI	1.01	0.27	-3.86	1.28	-2.59	7279.6
HLA-A*02:01	1	114	122	9	LENNYYWNA	1.03	-0.27	-3.87	0.76	-3.11	7380.9
HLA-A*02:01	1	210	218	9	TPQPNPPPV	0.69	-0.04	-3.87	0.65	-3.22	7466.4
HLA-A*02:01	1	1298	1306	9	QQQAAAVAA	1.36	-0.23	-3.88	1.13	-2.74	7518.1
HLA-A*02:01	1	794	802	9	KSSPPPFIA	1.12	-0.15	-3.89	0.96	-2.93	7711
HLA-A*02:01	1	799	807	9	PFIATQVPV	0.6	-0.03	-3.89	0.56	-3.33	7764.4
HLA-A*02:01	1	1312	1320	9	AQSSQPQSM	1.05	0.2	-3.89	1.26	-2.63	7782.3
HLA-A*02:01	1	1348	1356	9	NFQSDLLSI	1.14	0.32	-3.89	1.46	-2.43	7836.3
HLA-A*02:01	1	1300	1308	9	QAAAVAAAA	0.99	-0.22	-3.89	0.77	-3.12	7836.3
HLA-A*02:01	1	904	912	9	PMAQPPQVL	1.43	0.2	-3.9	1.64	-2.26	7908.8
HLA-A*02:01	1	1345	1353	9	IDMNFQSDL	0.97	0.32	-3.9	1.3	-2.6	7945.3
HLA-A*02:01	1	944	952	9	LLPSVKVQS	0.98	-1.04	-3.91	-0.06	-3.97	8037.3
HLA-A*02:01	1	225	233	9	FPAVTPDLI	0.94	0	-3.91	0.95	-2.97	8167.9
HLA-A*02:01	1	893	901	9	ALTQTPLLP	0.47	0.04	-3.92	0.51	-3.41	8224.5
HLA-A*02:01	1	377	385	9	YKPVDVEAL	1.56	0.38	-3.93	1.94	-1.99	8416.1
HLA-A*02:01	1	77	85	9	HQFAWPFQQ	0.79	0.04	-3.94	0.82	-3.11	8612.1
HLA-A*02:01	1	374	382	9	WPFYKPVDV	0.98	0.11	-3.94	1.09	-2.84	8632
HLA-A*02:01	1	969	977	9	QLQQQPPPP	0.15	0.02	-3.94	0.18	-3.77	8731.9
HLA-A*02:01	1	804	812	9	QVPVLEPQL	1.4	0.48	-3.94	1.88	-2.06	8752.1
HLA-A*02:01	1	125	133	9	CIQDFNTMF	1.41	1.05	-3.97	2.47	-1.5	9228.1
HLA-A*02:01	1	232	240	9	LIVQTPVMT	0.95	-0.28	-3.97	0.67	-3.29	9270.6
HLA-A*02:01	1	854	862	9	HAVVSPPAL	1.48	0.41	-3.98	1.9	-2.08	9443
HLA-A*02:01	1	879	887	9	ALPPKPARP	0.61	0.18	-3.98	0.79	-3.19	9508.5
HLA-A*02:01	1	819	827	9	PIGHFTQPI	0.85	-0.05	-3.98	0.8	-3.19	9618.6
HLA-A*02:01	1	681	689	9	PQAEKVDVI	1.3	0.11	-3.99	1.4	-2.59	9842.6
HLA-A*02:01	1	308	316	9	SLPPEPKTT	1.27	-0.34	-4	0.92	-3.07	9888
HLA-A*02:01	1	390	398	9	YCDIIKHPM	0.56	0	-4	0.55	-3.44	9888
HLA-A*02:01	1	188	196	9	TAKPGVSTV	0.99	0.13	-4	1.13	-2.87	9933.7
HLA-A*02:01	1	857	865	9	VSPPALHNA	0.98	-0.17	-4	0.8	-3.2	10025.6
HLA-A*02:01	1	200	208	9	TQASTPPQT	0.94	-0.27	-4.01	0.67	-3.34	10118.4
HLA-A*02:01	1	84	92	9	QQPVDAVKL	1.69	0.4	-4.01	2.1	-1.92	10282.8
HLA-A*02:01	1	1121	1129	9	RSEPFSPSL	1.61	0.48	-4.02	2.09	-1.93	10522.3
HLA-A*02:01	1	1000	1008	9	QPMQFSTHI	1.01	0.15	-4.03	1.17	-2.87	10742.6
HLA-A*02:01	1	376	384	9	FYKPVDVEA	1.17	-0.22	-4.04	0.95	-3.09	10967.6
HLA-A*02:01	1	291	299	9	KADTTTPTT	1.1	-0.26	-4.04	0.84	-3.2	10992.8
HLA-A*02:01	1	815	823	9	SVFDPIGHF	1.3	1.22	-4.06	2.51	-1.55	11590.7
HLA-A*02:01	1	384	392	9	ALGLHDYCD	1.1	-0.86	-4.07	0.24	-3.83	11779
HLA-A*02:01	1	1078	1086	9	SLTHQSPPQ	0.57	-0.05	-4.07	0.52	-3.55	11806.2
HLA-A*02:01	1	892	900	9	PALTQTPLL	1.33	0.26	-4.07	1.59	-2.48	11833.4
HLA-A*02:01	1	519	527	9	KAVHEQLAA	0.97	-0.11	-4.07	0.86	-3.21	11860.7
HLA-A*02:01	1	432	440	9	YNPPDHEVV	1.41	0.1	-4.08	1.51	-2.57	11998
HLA-A*02:01	1	141	149	9	KPGDDIVLM	1.27	0.04	-4.08	1.31	-2.78	12053.4
HLA-A*02:01	1	524	532	9	QLAALSQPQ	0.47	-0.1	-4.08	0.37	-3.71	12081.2
HLA-A*02:01	1	359	367	9	GILKEMFAK	0.89	0.21	-4.09	1.1	-2.98	12221.1
HLA-A*02:01	1	346	354	9	KSSKVSEQL	1.44	0.41	-4.09	1.85	-2.25	12419.7
HLA-A*02:01	1	113	121	9	RLENNYYWN	1.01	-0.47	-4.1	0.54	-3.57	12709
HLA-A*02:01	1	610	618	9	MSYEEKRQL	1.55	0.47	-4.12	2.02	-2.1	13095.1
HLA-A*02:01	1	1	9	9	MSAESGPGT	0.94	-0.28	-4.12	0.66	-3.46	13125.3
HLA-A*02:01	1	861	869	9	ALHNALPQQ	0.8	-0.03	-4.12	0.77	-3.35	13216.3
HLA-A*02:01	1	850	858	9	HLNQHAVVS	1.1	-1.11	-4.12	-0.01	-4.13	13216.3
HLA-A*02:01	1	1026	1034	9	QQPPPPQPA	0.79	-0.21	-4.13	0.58	-3.55	13400.2
HLA-A*02:01	1	464	472	9	PVVAVSSPA	0.54	-0.42	-4.13	0.12	-4.01	13555.3
HLA-A*02:01	1	368	376	9	KHAAYAWPF	0.87	1.2	-4.15	2.07	-2.07	14031.7
HLA-A*02:01	1	298	306	9	TTIDPIHEP	0.66	-0.01	-4.16	0.65	-3.51	14325.5
HLA-A*02:01	1	926	934	9	MQMQLYLQQ	0.74	0.06	-4.16	0.8	-3.36	14458.1
HLA-A*02:01	1	816	824	9	VFDPIGHFT	0.89	-0.26	-4.16	0.63	-3.54	14558.3
HLA-A*02:01	1	886	894	9	RPPAVSPAL	1.42	0.45	-4.17	1.87	-2.3	14794.8
HLA-A*02:01	1	1352	1360	9	DLLSIFEEN	0.78	-0.67	-4.17	0.12	-4.06	14897.4
HLA-A*02:01	1	812	820	9	LPGSVFDPI	0.79	0.01	-4.18	0.79	-3.39	15139.4
HLA-A*02:01	1	1295	1303	9	QQQQQQAAA	1.02	-0.23	-4.18	0.79	-3.39	15174.3
HLA-A*02:01	1	1099	1107	9	ASVVQPQPL	1.09	0.6	-4.18	1.68	-2.5	15209.3
HLA-A*02:01	1	192	200	9	GVSTVPNTT	1.01	-0.39	-4.18	0.62	-3.56	15209.3
HLA-A*02:01	1	1107	1115	9	LVVVKEEKI	1.04	0.26	-4.18	1.31	-2.88	15279.5
HLA-A*02:01	1	625	633	9	LPGEKLGRV	0.97	-0.02	-4.19	0.94	-3.24	15420.9
HLA-A*02:01	1	1195	1203	9	KIKNMGSWA	1.02	-0.11	-4.19	0.91	-3.28	15456.5
HLA-A*02:01	1	69	77	9	VVLKTLWKH	0.92	-0.08	-4.19	0.84	-3.35	15599.5
HLA-A*02:01	1	949	957	9	KVQSQPPPP	0.13	0.16	-4.2	0.29	-3.91	15707.6
HLA-A*02:01	1	1088	1096	9	NVQPKKQEL	1.64	0.46	-4.21	2.09	-2.11	16110.5
HLA-A*02:01	1	335	343	9	VPDSQQHPA	0.56	-0.47	-4.22	0.09	-4.13	16447.9
HLA-A*02:01	1	1297	1305	9	QQQQAAAVA	1.35	-0.23	-4.22	1.12	-3.1	16600.1
HLA-A*02:01	1	469	477	9	SSPAVPPPT	0.56	-0.25	-4.23	0.31	-3.92	16869.8
HLA-A*02:01	1	1114	1122	9	KIHSPIIRS	0.99	-0.93	-4.23	0.06	-4.18	17065.1
HLA-A*02:01	1	446	454	9	LQDVFEMRF	1.28	1.1	-4.24	2.39	-1.85	17302.5
HLA-A*02:01	1	10	18	9	RLRNLPVMG	1	-0.47	-4.24	0.53	-3.71	17342.4
HLA-A*02:01	1	646	654	9	NSNPDEIEI	1.18	0.27	-4.24	1.45	-2.79	17382.4
HLA-A*02:01	1	112	120	9	KRLENNYYW	1.39	0.57	-4.24	1.96	-2.28	17462.6
HLA-A*02:01	1	903	911	9	PPMAQPPQV	1.01	-0.2	-4.25	0.81	-3.44	17583.7
HLA-A*02:01	1	360	368	9	ILKEMFAKK	0.82	0.21	-4.25	1.03	-3.22	17664.9
HLA-A*02:01	1	891	899	9	SPALTQTPL	0.97	0.33	-4.25	1.31	-2.94	17787.3
HLA-A*02:01	1	42	50	9	STNPPPPET	1.01	-0.27	-4.26	0.75	-3.52	18243.6
HLA-A*02:01	1	624	632	9	KLPGEKLGR	1.01	0.75	-4.26	1.76	-2.5	18285.6
HLA-A*02:01	1	241	249	9	VVPPQPLQT	0.86	-0.22	-4.27	0.64	-3.62	18454.8
HLA-A*02:01	1	426	434	9	FSNCYKYNP	0.78	0	-4.29	0.78	-3.51	19413.8
HLA-A*02:01	1	33	41	9	AQPQPANAA	1.29	-0.16	-4.3	1.13	-3.17	19911.8
HLA-A*02:01	1	267	275	9	PVQSHPPII	1.33	0.05	-4.3	1.37	-2.93	19957.7
HLA-A*02:01	1	656	664	9	FETLKPSTL	1.65	0.24	-4.31	1.89	-2.42	20282
HLA-A*02:01	1	958	966	9	LPPPPHPSV	1.01	-0.06	-4.31	0.94	-3.37	20328.7
HLA-A*02:01	1	575	583	9	KNNSSNSNV	0.81	0.12	-4.31	0.92	-3.39	20422.6
HLA-A*02:01	1	1060	1068	9	REAPSPLMI	1.16	0.31	-4.31	1.47	-2.85	20611.5
HLA-A*02:01	1	1031	1039	9	PQPAKPQQV	0.96	-0.11	-4.32	0.85	-3.47	20850.2
HLA-A*02:01	1	86	94	9	PVDAVKLNL	1.6	0.17	-4.33	1.77	-2.56	21189
HLA-A*02:01	1	171	179	9	IMIVQAKGR	1.06	0.66	-4.34	1.73	-2.61	21782.6
HLA-A*02:01	1	397	405	9	PMDMSTIKS	1.09	-1.22	-4.35	-0.13	-4.48	22187.6
HLA-A*02:01	1	744	752	9	QQMQQAPAP	0.58	0.1	-4.36	0.68	-3.67	22652.2
HLA-A*02:01	1	290	298	9	RKADTTTPT	0.71	-0.13	-4.36	0.58	-3.78	22652.2
HLA-A*02:01	1	865	873	9	ALPQQPSRP	0.6	0.17	-4.36	0.77	-3.58	22861.8
HLA-A*02:01	1	349	357	9	KVSEQLKCC	1.25	0.13	-4.36	1.38	-2.98	22967.3
HLA-A*02:01	1	230	238	9	PDLIVQTPV	0.83	-0.19	-4.36	0.64	-3.72	23073.3
HLA-A*02:01	1	358	366	9	SGILKEMFA	1.08	-0.3	-4.37	0.78	-3.58	23233.3
HLA-A*02:01	1	15	23	9	PVMGDGLET	0.97	-0.41	-4.38	0.57	-3.81	23719.7
HLA-A*02:01	1	1341	1349	9	MAATIDMNF	1.17	1.22	-4.38	2.39	-1.99	23774.4
HLA-A*02:01	1	83	91	9	FQQPVDAVK	0.93	0.12	-4.38	1.04	-3.33	23829.2
HLA-A*02:01	1	145	153	9	DIVLMAEAL	1.47	0.31	-4.39	1.78	-2.61	24496.8
HLA-A*02:01	1	30	38	9	QAQAQPQPA	0.89	-0.21	-4.4	0.67	-3.72	24894.9
HLA-A*02:01	1	834	842	9	ELPPHLPQP	0.66	-0.11	-4.4	0.55	-3.85	25009.8
HLA-A*02:01	1	929	937	9	QLYLQQLQK	0.91	0.31	-4.41	1.22	-3.19	25710.5
HLA-A*02:01	1	406	414	9	KLEAREYRD	1.18	-0.77	-4.41	0.41	-4	25948.4
HLA-A*02:01	1	155	163	9	KLFLQKINE	0.83	-0.65	-4.42	0.18	-4.24	26309.3
HLA-A*02:01	1	659	667	9	LKPSTLREL	1.36	0.44	-4.43	1.79	-2.64	26798.5
HLA-A*02:01	1	379	387	9	PVDVEALGL	1.64	0.24	-4.43	1.88	-2.56	27108.8
HLA-A*02:01	1	822	830	9	HFTQPILHL	1.37	0.42	-4.43	1.8	-2.64	27108.8
HLA-A*02:01	1	414	422	9	DAQEFGADV	0.79	0.06	-4.43	0.86	-3.58	27108.8
HLA-A*02:01	1	590	598	9	PMKSKPPPT	0.53	-0.4	-4.44	0.13	-4.31	27422.7
HLA-A*02:01	1	160	168	9	KINELPTEE	0.8	-0.64	-4.45	0.16	-4.28	27932.5
HLA-A*02:01	1	106	114	9	DMGTIKKRL	1.68	0.28	-4.45	1.96	-2.49	28321.1
HLA-A*02:01	1	385	393	9	LGLHDYCDI	0.78	0.19	-4.45	0.97	-3.48	28386.4
HLA-A*02:01	1	928	936	9	MQLYLQQLQ	0.84	-0.01	-4.46	0.84	-3.62	28847.6
HLA-A*02:01	1	940	948	9	PPTPLLPSV	1.08	-0.24	-4.46	0.83	-3.63	28847.6
HLA-A*02:01	1	968	976	9	QQLQQQPPP	0.15	0.07	-4.47	0.21	-4.25	29248.9
HLA-A*02:01	1	808	816	9	LEPQLPGSV	1.03	0.09	-4.47	1.12	-3.35	29316.4
HLA-A*02:01	1	1294	1302	9	QQQQQQQAA	1.22	-0.23	-4.47	0.99	-3.48	29316.4
HLA-A*02:01	1	942	950	9	TPLLPSVKV	1.07	-0.06	-4.47	1.01	-3.46	29451.7
HLA-A*02:01	1	152	160	9	ALEKLFLQK	0.79	0.14	-4.47	0.93	-3.54	29655.8
HLA-A*02:01	1	1119	1127	9	IIRSEPFSP	0.67	0.07	-4.48	0.74	-3.74	29930.2
HLA-A*02:01	1	392	400	9	DIIKHPMDM	0.86	0.08	-4.48	0.93	-3.55	30276.8
HLA-A*02:01	1	957	965	9	PLPPPPHPS	0.59	-1.25	-4.49	-0.65	-5.14	30627.4
HLA-A*02:01	1	666	674	9	ELERYVTSC	0.77	-0.08	-4.49	0.69	-3.81	31053.5
HLA-A*02:01	1	1017	1025	9	QQPPHPPPG	0.44	-0.59	-4.49	-0.15	-4.64	31196.8
HLA-A*02:01	1	1188	1196	9	VAPKKDLKI	1.11	0.21	-4.5	1.32	-3.18	31485.5
HLA-A*02:01	1	1002	1010	9	MQFSTHIQQ	0.85	-0.01	-4.5	0.84	-3.66	31485.5
HLA-A*02:01	1	632	640	9	RVVHIIQSR	1	0.83	-4.5	1.83	-2.67	31630.8
HLA-A*02:01	1	931	939	9	YLQQLQKVQ	0.98	-0.04	-4.5	0.94	-3.56	31630.8
HLA-A*02:01	1	829	837	9	HLPQPELPP	0.28	0.03	-4.5	0.31	-4.19	31850
HLA-A*02:01	1	218	226	9	VQATPHPFP	0.87	0.05	-4.51	0.91	-3.59	32144.7
HLA-A*02:01	1	1180	1188	9	QKQEPKTPV	0.67	0.19	-4.51	0.86	-3.65	32144.7
HLA-A*02:01	1	644	652	9	LKNSNPDEI	1.17	0.24	-4.51	1.41	-3.1	32293.1
HLA-A*02:01	1	1076	1084	9	FQSLTHQSP	0.62	0.01	-4.51	0.63	-3.88	32517
HLA-A*02:01	1	299	307	9	TIDPIHEPP	0.42	0.02	-4.51	0.44	-4.07	32517
HLA-A*02:01	1	185	193	9	ETGTAKPGV	1.19	0.01	-4.52	1.2	-3.31	32742.4
HLA-A*02:01	1	32	40	9	QAQPQPANA	1.17	-0.15	-4.52	1.02	-3.5	32817.8
HLA-A*02:01	1	938	946	9	VQPPTPLLP	0.66	0.14	-4.52	0.8	-3.71	32893.5
HLA-A*02:01	1	895	903	9	TQTPLLPQP	0.72	0.07	-4.52	0.79	-3.73	32969.3
HLA-A*02:01	1	24	32	9	SQMSTTQAQ	0.98	0.04	-4.52	1.02	-3.5	33121.5
HLA-A*02:01	1	269	277	9	QSHPPIIAA	1.16	-0.18	-4.52	0.98	-3.54	33121.5
HLA-A*02:01	1	418	426	9	FGADVRLMF	1.54	0.88	-4.52	2.42	-2.11	33351.1
HLA-A*02:01	1	1166	1174	9	EQNAPPPGA	1.14	-0.39	-4.54	0.75	-3.79	34285.5
HLA-A*02:01	1	1301	1309	9	AAAVAAAAT	0.76	-0.24	-4.54	0.53	-4.01	34364.5
HLA-A*02:01	1	899	907	9	LLPQPPMAQ	0.7	-0.11	-4.54	0.6	-3.94	34443.7
HLA-A*02:01	1	419	427	9	GADVRLMFS	1.04	-1.15	-4.54	-0.12	-4.66	34602.7
HLA-A*02:01	1	342	350	9	PAPEKSSKV	0.89	-0.07	-4.54	0.82	-3.72	34922.9
HLA-A*02:01	1	852	860	9	NQHAVVSPP	0.39	0.13	-4.54	0.52	-4.03	34922.9
HLA-A*02:01	1	317	325	9	KLGQRRESS	1.01	-0.99	-4.56	0.02	-4.53	35901.3
HLA-A*02:01	1	853	861	9	QHAVVSPPA	0.76	-0.15	-4.56	0.61	-3.95	35984
HLA-A*02:01	1	1074	1082	9	SQFQSLTHQ	0.89	0.07	-4.56	0.97	-3.59	36150.1
HLA-A*02:01	1	1339	1347	9	EAMAATIDM	0.9	0.15	-4.56	1.05	-3.52	36568.7
HLA-A*02:01	1	687	695	9	DVIAGSSKM	0.9	0.11	-4.57	1	-3.56	36907.1
HLA-A*02:01	1	877	885	9	AAALPPKPA	0.93	-0.08	-4.57	0.85	-3.72	37420.5
HLA-A*02:01	1	616	624	9	RQLSLDINK	0.81	0.39	-4.58	1.2	-3.38	37679.9
HLA-A*02:01	1	933	941	9	QQLQKVQPP	0.29	0.11	-4.58	0.4	-4.18	37853.8
HLA-A*02:01	1	670	678	9	YVTSCLRKK	0.81	0.3	-4.58	1.1	-3.48	38204.1
HLA-A*02:01	1	237	245	9	PVMTVVPPQ	0.54	-0.16	-4.58	0.38	-4.2	38204.1
HLA-A*02:01	1	1094	1102	9	QELRAASVV	1	0.13	-4.59	1.14	-3.45	38914.4
HLA-A*02:01	1	820	828	9	IGHFTQPIL	1.49	0.26	-4.6	1.76	-2.85	40189.3
HLA-A*02:01	1	416	424	9	QEFGADVRL	1.7	0.48	-4.61	2.17	-2.44	40936.4
HLA-A*02:01	1	468	476	9	VSSPAVPPP	0.25	0.15	-4.62	0.4	-4.22	41315.2
HLA-A*02:01	1	612	620	9	YEEKRQLSL	1.59	0.31	-4.62	1.9	-2.72	41505.9
HLA-A*02:01	1	746	754	9	MQQAPAPVP	0.73	0.06	-4.62	0.79	-3.83	41505.9
HLA-A*02:01	1	970	978	9	LQQQPPPPP	0.17	0.04	-4.62	0.21	-4.41	41505.9
HLA-A*02:01	1	1293	1301	9	QQQQQQQQA	1.28	-0.28	-4.62	1	-3.62	41697.5
HLA-A*02:01	1	150	158	9	AEALEKLFL	1.42	0.44	-4.62	1.86	-2.76	42083.3
HLA-A*02:01	1	132	140	9	MFTNCYIYN	0.96	-0.49	-4.63	0.47	-4.15	42277.6
HLA-A*02:01	1	247	255	9	LQTPPPVPP	0.38	0	-4.63	0.38	-4.26	42964.5
HLA-A*02:01	1	478	486	9	KVVAPPSSS	0.71	-0.83	-4.64	-0.12	-4.75	43162.8
HLA-A*02:01	1	838	846	9	HLPQPPEHS	0.92	-1.08	-4.64	-0.15	-4.79	43362.1
HLA-A*02:01	1	952	960	9	SQPPPPLPP	0.29	0.07	-4.64	0.37	-4.27	43662.6
HLA-A*02:01	1	139	147	9	YNKPGDDIV	0.95	0.06	-4.64	1.01	-3.63	43763.3
HLA-A*02:01	1	467	475	9	AVSSPAVPP	0.38	0.19	-4.65	0.56	-4.08	44270
HLA-A*02:01	1	395	403	9	KHPMDMSTI	1.06	0.28	-4.65	1.33	-3.31	44372.1
HLA-A*02:01	1	685	693	9	KVDVIAGSS	0.86	-1.02	-4.65	-0.16	-4.8	44372.1
HLA-A*02:01	1	142	150	9	PGDDIVLMA	1.31	-0.59	-4.65	0.73	-3.92	44474.4
HLA-A*02:01	1	872	880	9	RPSNRAAAL	1.27	0.41	-4.65	1.68	-2.97	44989.4
HLA-A*02:01	1	137	145	9	YIYNKPGDD	0.61	-0.66	-4.66	-0.06	-4.71	45510.3
HLA-A*02:01	1	885	893	9	ARPPAVSPA	0.63	-0.15	-4.67	0.49	-4.18	46356.4
HLA-A*02:01	1	1203	1211	9	ASLVQKHPT	0.43	-0.24	-4.68	0.19	-4.49	47655.2
HLA-A*02:01	1	1154	1162	9	PVDVGRPVI	1.3	0.05	-4.69	1.35	-3.33	48653
HLA-A*02:01	1	1147	1155	9	PQRPEMKPV	0.79	0	-4.69	0.79	-3.9	49103.2
HLA-A*02:01	1	97	105	9	YYKIIKTPM	0.63	0.18	-4.7	0.81	-3.88	49557.6
HLA-A*02:01	1	1303	1311	9	AVAAAATPQ	0.62	0.15	-4.7	0.77	-3.92	49671.8
HLA-A*02:01	1	292	300	9	ADTTTPTTI	1.18	0.19	-4.71	1.37	-3.33	50711.9
HLA-A*02:01	1	23	31	9	TSQMSTTQA	1.04	-0.31	-4.71	0.73	-3.97	50711.9
HLA-A*02:01	1	260	268	9	PPAPAPQPV	0.66	-0.26	-4.71	0.4	-4.31	50711.9
HLA-A*02:01	1	104	112	9	PMDMGTIKK	1.07	-0.03	-4.72	1.04	-3.68	52615.1
HLA-A*02:01	1	40	48	9	AASTNPPPP	0.4	0.19	-4.72	0.59	-4.13	52736.3
HLA-A*02:01	1	1039	1047	9	VIQHHHSPR	0.63	0.69	-4.72	1.32	-3.4	52857.9
HLA-A*02:01	1	471	479	9	PAVPPPTKV	1.03	0.01	-4.72	1.03	-3.69	52979.8
HLA-A*02:01	1	1136	1144	9	HPESIKAPV	0.58	-0.06	-4.73	0.52	-4.21	53224.3
HLA-A*02:01	1	1261	1269	9	RSREDEDAL	1.36	0.58	-4.73	1.93	-2.8	53964.7
HLA-A*02:01	1	1138	1146	9	ESIKAPVHL	1.48	0.31	-4.73	1.79	-2.94	54089.1
HLA-A*02:01	1	1205	1213	9	LVQKHPTTP	0.71	0.12	-4.73	0.82	-3.91	54089.1
HLA-A*02:01	1	166	174	9	TEETEIMIV	1	-0.06	-4.74	0.94	-3.8	54589.6
HLA-A*02:01	1	81	89	9	WPFQQPVDA	0.88	-0.26	-4.74	0.62	-4.12	54589.6
HLA-A*02:01	1	651	659	9	EIEIDFETL	1.58	0.26	-4.74	1.84	-2.9	54841.6
HLA-A*02:01	1	492	500	9	SSSDSDSST	0.93	-0.33	-4.74	0.6	-4.14	54968
HLA-A*02:01	1	1161	1169	9	VIRPPEQNA	1.03	-0.19	-4.75	0.84	-3.91	56119
HLA-A*02:01	1	785	793	9	MPQQAAPAM	0.93	0.03	-4.75	0.96	-3.79	56508
HLA-A*02:01	1	694	702	9	KMKGFSSSE	0.82	-0.56	-4.76	0.27	-4.49	57162.3
HLA-A*02:01	1	698	706	9	FSSSESESS	0.96	-1.01	-4.76	-0.05	-4.81	57294.1
HLA-A*02:01	1	158	166	9	LQKINELPT	0.5	-0.32	-4.76	0.18	-4.58	57558.6
HLA-A*02:01	1	876	884	9	RAAALPPKP	0.69	0.24	-4.76	0.93	-3.83	57691.3
HLA-A*02:01	1	803	811	9	TQVPVLEPQ	0.51	0.08	-4.76	0.58	-4.18	57691.3
HLA-A*02:01	1	75	83	9	WKHQFAWPF	0.84	1.14	-4.77	1.98	-2.79	58359.3
HLA-A*02:01	1	1125	1133	9	FSPSLRPEP	0.48	-0.05	-4.77	0.43	-4.34	59171.1
HLA-A*02:01	1	499	507	9	STDDSEEER	1.2	0.6	-4.78	1.8	-2.97	59856.3
HLA-A*02:01	1	858	866	9	SPPALHNAL	1.35	0.32	-4.78	1.68	-3.1	60132.6
HLA-A*02:01	1	987	995	9	QQQHQPPPR	0.66	0.61	-4.78	1.26	-3.52	60549.4
HLA-A*02:01	1	795	803	9	SSPPPFIAT	0.9	-0.23	-4.79	0.67	-4.12	61533.3
HLA-A*02:01	1	693	701	9	SKMKGFSSS	0.76	-0.88	-4.79	-0.12	-4.91	61533.3
HLA-A*02:01	1	518	526	9	LKAVHEQLA	1.17	-0.22	-4.8	0.95	-3.86	63549.2
HLA-A*02:01	1	1008	1016	9	IQQPPPPQG	0.83	-0.59	-4.81	0.24	-4.56	63989.7
HLA-A*02:01	1	1004	1012	9	FSTHIQQPP	0.24	-0.02	-4.81	0.22	-4.59	64137.2
HLA-A*02:01	1	1038	1046	9	QVIQHHHSP	0.79	0.12	-4.82	0.91	-3.91	66544.2
HLA-A*02:01	1	654	662	9	IDFETLKPS	0.65	-1.12	-4.83	-0.48	-5.3	67005.4
HLA-A*02:01	1	771	779	9	QQQQQPPPP	0.15	0.01	-4.83	0.16	-4.67	67625.4
HLA-A*02:01	1	971	979	9	QQQPPPPPP	0.25	0.09	-4.83	0.34	-4.49	67781.3
HLA-A*02:01	1	773	781	9	QQQPPPPPP	0.24	0.05	-4.83	0.28	-4.55	67781.3
HLA-A*02:01	1	680	688	9	KPQAEKVDV	0.85	0.09	-4.83	0.95	-3.89	68094.2
HLA-A*02:01	1	39	47	9	NAASTNPPP	0.17	0.16	-4.83	0.33	-4.51	68251.2
HLA-A*02:01	1	266	274	9	QPVQSHPPI	0.69	0.08	-4.84	0.77	-4.07	69520
HLA-A*02:01	1	438	446	9	EVVAMARKL	1.61	0.41	-4.84	2.02	-2.82	69680.3
HLA-A*02:01	1	747	755	9	QQAPAPVPQ	0.61	0.01	-4.85	0.62	-4.23	70975.8
HLA-A*02:01	1	227	235	9	AVTPDLIVQ	1.12	0	-4.85	1.12	-3.73	71467.7
HLA-A*02:01	1	714	722	9	SEDSETEMA	0.91	-0.4	-4.86	0.51	-4.35	72129
HLA-A*02:01	1	1344	1352	9	TIDMNFQSD	0.88	-0.75	-4.86	0.13	-4.73	72295.3
HLA-A*02:01	1	1128	1136	9	SLRPEPPKH	0.92	-0.24	-4.86	0.67	-4.19	72964.2
HLA-A*02:01	1	635	643	9	HIIQSREPS	0.4	-0.91	-4.86	-0.51	-5.37	72964.2
HLA-A*02:01	1	972	980	9	QQPPPPPPP	0.28	0.05	-4.87	0.34	-4.53	73301
HLA-A*02:01	1	762	770	9	QQPPPPPPP	0.29	0.01	-4.87	0.31	-4.56	73301
HLA-A*02:01	1	774	782	9	QQPPPPPPP	0.21	0.05	-4.87	0.27	-4.6	73301
HLA-A*02:01	1	936	944	9	QKVQPPTPL	0.87	0.5	-4.87	1.37	-3.5	74149.8
HLA-A*02:01	1	1218	1226	9	KSSSDSFEQ	0.7	0.08	-4.87	0.78	-4.1	74663.8
HLA-A*02:01	1	29	37	9	TQAQAQPQP	0.85	0.08	-4.88	0.93	-3.95	75877
HLA-A*02:01	1	650	658	9	DEIEIDFET	0.5	-0.54	-4.88	-0.03	-4.91	76051.9
HLA-A*02:01	1	512	520	9	AELQEQLKA	1.16	-0.2	-4.88	0.96	-3.93	76402.9
HLA-A*02:01	1	276	284	9	AATPQPVKT	1.02	-0.23	-4.89	0.79	-4.1	77287.6
HLA-A*02:01	1	140	148	9	NKPGDDIVL	1.83	0.43	-4.89	2.26	-2.63	77644.4
HLA-A*02:01	1	371	379	9	AYAWPFYKP	0.86	0.3	-4.89	1.15	-3.74	77823.4
HLA-A*02:01	1	1139	1147	9	SIKAPVHLP	0.37	0.05	-4.89	0.42	-4.47	78002.8
HLA-A*02:01	1	144	152	9	DDIVLMAEA	0.82	-0.49	-4.89	0.34	-4.56	78002.8
HLA-A*02:01	1	1016	1024	9	GQQPPHPPP	0.36	-0.04	-4.89	0.33	-4.57	78182.6
HLA-A*02:01	1	1200	1208	9	GSWASLVQK	0.95	0.23	-4.9	1.18	-3.72	79087.9
HLA-A*02:01	1	1196	1204	9	IKNMGSWAS	0.79	-0.94	-4.9	-0.16	-5.06	79270.2
HLA-A*02:01	1	1222	1230	9	DSFEQFRRA	1.15	-0.28	-4.9	0.87	-4.03	79452.9
HLA-A*02:01	1	224	232	9	PFPAVTPDL	1.1	0.26	-4.91	1.36	-3.55	80744
HLA-A*02:01	1	187	195	9	GTAKPGVST	0.99	-0.38	-4.91	0.61	-4.3	81491.1
HLA-A*02:01	1	1144	1152	9	VHLPQRPEM	1.06	0.11	-4.91	1.17	-3.74	81867.2
HLA-A*02:01	1	897	905	9	TPLLPQPPM	0.82	-0.02	-4.91	0.79	-4.12	82055.9
HLA-A*02:01	1	527	535	9	ALSQPQQNK	0.62	0.34	-4.92	0.96	-3.96	82624.7
HLA-A*02:01	1	618	626	9	LSLDINKLP	0.7	0.05	-4.92	0.75	-4.17	83967.3
HLA-A*02:01	1	787	795	9	QQAAPAMKS	0.95	-0.99	-4.92	-0.04	-4.97	83967.3
HLA-A*02:01	1	170	178	9	EIMIVQAKG	0.85	-0.61	-4.94	0.24	-4.69	86121.2
HLA-A*02:01	1	628	636	9	EKLGRVVHI	1.18	0.16	-4.94	1.34	-3.6	86518.7
HLA-A*02:01	1	226	234	9	PAVTPDLIV	1.11	-0.06	-4.94	1.05	-3.89	86718.1
HLA-A*02:01	1	1051	1059	9	SDPYSTGHL	1.5	0.34	-4.95	1.84	-3.11	88330.4
HLA-A*02:01	1	1067	1075	9	MIHSPQMSQ	0.8	0.06	-4.95	0.86	-4.09	88330.4
HLA-A*02:01	1	667	675	9	LERYVTSCL	1.37	0.31	-4.95	1.68	-3.27	89559.2
HLA-A*02:01	1	1219	1227	9	SSSDSFEQF	1.46	1.18	-4.96	2.64	-2.32	91014.4
HLA-A*02:01	1	1141	1149	9	KAPVHLPQR	0.92	0.71	-4.97	1.64	-3.33	92706.5
HLA-A*02:01	1	68	76	9	RVVLKTLWK	0.81	0.42	-4.97	1.24	-3.73	92706.5
HLA-A*02:01	1	270	278	9	SHPPIIAAT	0.74	-0.31	-4.97	0.44	-4.53	92920.2
HLA-A*02:01	1	711	719	9	SSDSEDSET	0.78	-0.32	-4.97	0.46	-4.51	93134.4
HLA-A*02:01	1	882	890	9	PKPARPPAV	1.08	-0.12	-4.97	0.96	-4.01	93564.3
HLA-A*02:01	1	991	999	9	QPPPRPVHL	1.58	0.27	-4.97	1.85	-3.12	93780
HLA-A*02:01	1	362	370	9	KEMFAKKHA	1.36	-0.2	-4.97	1.17	-3.8	93780
HLA-A*02:01	1	1097	1105	9	RAASVVQPQ	0.5	0.11	-4.97	0.61	-4.36	93996.1
HLA-A*02:01	1	208	216	9	TQTPQPNPP	0.26	0.03	-4.98	0.29	-4.69	95303.8
HLA-A*02:01	1	1254	1262	9	RLRQERMRS	0.96	-0.91	-4.99	0.04	-4.94	97299.4
HLA-A*02:01	1	1267	1275	9	DALEQARRA	1.1	-0.41	-4.99	0.69	-4.3	97973.8
HLA-A*02:01	1	31	39	9	AQAQPQPAN	1.02	-0.49	-4.99	0.53	-4.46	98652.9
HLA-A*02:01	1	479	487	9	VVAPPSSSD	0.92	-0.65	-5	0.27	-4.72	98880.4
HLA-A*02:01	1	273	281	9	PIIAATPQP	0.54	-0.14	-5	0.4	-4.6	99108.3
HLA-A*02:01	1	82	90	9	PFQQPVDAV	1.03	-0.04	-5	0.99	-4.01	99795.3
HLA-A*02:01	1	369	377	9	HAAYAWPFY	1.41	1.3	-5	2.72	-2.28	100025
HLA-A*02:01	1	146	154	9	IVLMAEALE	0.78	-0.66	-5	0.12	-4.89	100487
HLA-A*02:01	1	1005	1013	9	STHIQQPPP	0.3	0.02	-5	0.32	-4.68	100719
HLA-A*02:01	1	448	456	9	DVFEMRFAK	0.82	0.15	-5.01	0.98	-4.03	101417
HLA-A*02:01	1	1050	1058	9	KSDPYSTGH	0.76	-0.25	-5.01	0.5	-4.5	101651
HLA-A*02:01	1	356	364	9	CCSGILKEM	1.1	0.16	-5.01	1.27	-3.74	102591
HLA-A*02:01	1	810	818	9	PQLPGSVFD	1.28	-1.03	-5.02	0.25	-4.76	103540
HLA-A*02:01	1	165	173	9	PTEETEIMI	1.19	-0.03	-5.02	1.16	-3.86	104498
HLA-A*02:01	1	301	309	9	DPIHEPPSL	1.45	0.18	-5.02	1.63	-3.39	105223
HLA-A*02:01	1	1313	1321	9	QSSQPQSML	1.28	0.5	-5.02	1.79	-3.24	105465
HLA-A*02:01	1	1145	1153	9	HLPQRPEMK	0.79	0.19	-5.02	0.98	-4.04	105465
HLA-A*02:01	1	1111	1119	9	KEEKIHSPI	0.37	0.18	-5.03	0.55	-4.48	106441
HLA-A*02:01	1	806	814	9	PVLEPQLPG	0.5	-0.73	-5.03	-0.23	-5.26	106933
HLA-A*02:01	1	151	159	9	EALEKLFLQ	0.94	-0.04	-5.03	0.9	-4.13	107922
HLA-A*02:01	1	864	872	9	NALPQQPSR	1.03	0.68	-5.03	1.71	-3.33	108171
HLA-A*02:01	1	1025	1033	9	GQQPPPPQP	0.75	-0.08	-5.04	0.67	-4.36	108420
HLA-A*02:01	1	802	810	9	ATQVPVLEP	0.61	0.09	-5.04	0.7	-4.33	108921
HLA-A*02:01	1	9	17	9	TRLRNLPVM	1.41	0.21	-5.04	1.62	-3.42	109423
HLA-A*02:01	1	256	264	9	QPQPPPAPA	0.61	-0.44	-5.04	0.18	-4.87	109928
HLA-A*02:01	1	772	780	9	QQQQPPPPP	0.15	0.05	-5.04	0.2	-4.85	110690
HLA-A*02:01	1	1118	1126	9	PIIRSEPFS	0.96	-1.08	-5.04	-0.11	-5.16	110690
HLA-A*02:01	1	433	441	9	NPPDHEVVA	1.53	-0.38	-5.05	1.15	-3.9	112230
HLA-A*02:01	1	989	997	9	QHQPPPRPV	0.74	0.11	-5.05	0.85	-4.21	113269
HLA-A*02:01	1	923	931	9	LTSMQMQLY	1.11	1.2	-5.06	2.31	-2.75	114054
HLA-A*02:01	1	1239	1247	9	KALKAQAEH	0.95	-0.23	-5.06	0.72	-4.34	114054
HLA-A*02:01	1	906	914	9	AQPPQVLLE	0.82	-0.57	-5.06	0.24	-4.81	114580
HLA-A*02:01	1	217	225	9	PVQATPHPF	0.88	0.87	-5.06	1.75	-3.31	115640
HLA-A*02:01	1	1259	1267	9	RMRSREDED	1.1	-0.68	-5.07	0.42	-4.65	118062
HLA-A*02:01	1	121	129	9	NAQECIQDF	1.21	1.1	-5.08	2.31	-2.77	119154
HLA-A*02:01	1	1040	1048	9	IQHHHSPRH	0.93	-0.16	-5.08	0.77	-4.31	120257
HLA-A*02:01	1	1149	1157	9	RPEMKPVDV	0.79	0.03	-5.08	0.81	-4.27	120812
HLA-A*02:01	1	195	203	9	TVPNTTQAS	0.9	-0.91	-5.08	0	-5.09	121090
HLA-A*02:01	1	320	328	9	QRRESSRPV	0.59	0.24	-5.09	0.83	-4.26	121649
HLA-A*02:01	1	449	457	9	VFEMRFAKM	1.04	0.11	-5.09	1.15	-3.94	121930
HLA-A*02:01	1	98	106	9	YKIIKTPMD	1.15	-0.77	-5.09	0.38	-4.71	121930
HLA-A*02:01	1	435	443	9	PDHEVVAMA	1.08	-0.62	-5.09	0.46	-4.63	122211
HLA-A*02:01	1	246	254	9	PLQTPPPVP	0.74	-0.19	-5.09	0.55	-4.54	123626
HLA-A*02:01	1	1062	1070	9	APSPLMIHS	1.01	-1.12	-5.09	-0.12	-5.21	123626
HLA-A*02:01	1	791	799	9	PAMKSSPPP	0.41	-0.05	-5.1	0.36	-4.74	126215
HLA-A*02:01	1	338	346	9	SQQHPAPEK	0.91	0.18	-5.11	1.1	-4.01	127676
HLA-A*02:01	1	856	864	9	VVSPPALHN	1.2	-0.42	-5.11	0.78	-4.33	129452
HLA-A*02:01	1	117	125	9	NYYWNAQEC	0.97	0.28	-5.11	1.25	-3.87	130050
HLA-A*02:01	1	1302	1310	9	AAVAAAATP	0.68	0.23	-5.12	0.91	-4.21	131859
HLA-A*02:01	1	894	902	9	LTQTPLLPQ	0.49	0	-5.13	0.48	-4.65	134930
HLA-A*02:01	1	1037	1045	9	QQVIQHHHS	0.85	-0.97	-5.13	-0.12	-5.25	135242
HLA-A*02:01	1	1206	1214	9	VQKHPTTPS	0.8	-0.9	-5.13	-0.1	-5.23	135553
HLA-A*02:01	1	583	591	9	VSKKEPAPM	0.47	0.24	-5.13	0.71	-4.42	135866
HLA-A*02:01	1	35	43	9	PQPANAAST	0.88	-0.51	-5.13	0.37	-4.77	136179
HLA-A*02:01	1	999	1007	9	LQPMQFSTH	0.85	-0.21	-5.15	0.64	-4.51	140640
HLA-A*02:01	1	450	458	9	FEMRFAKMP	0.69	-0.01	-5.15	0.68	-4.47	142269
HLA-A*02:01	1	855	863	9	AVVSPPALH	1.02	-0.08	-5.16	0.94	-4.22	143916
HLA-A*02:01	1	1098	1106	9	AASVVQPQP	0.55	0.19	-5.16	0.74	-4.42	143916
HLA-A*02:01	1	466	474	9	VAVSSPAVP	0.6	0.15	-5.16	0.75	-4.41	145583
HLA-A*02:01	1	3	11	9	AESGPGTRL	1.67	0.44	-5.17	2.11	-3.05	146930
HLA-A*02:01	1	428	436	9	NCYKYNPPD	0.58	-0.66	-5.17	-0.07	-5.25	148289
HLA-A*02:01	1	1220	1228	9	SSDSFEQFR	1.2	0.63	-5.17	1.83	-3.34	148631
HLA-A*02:01	1	523	531	9	EQLAALSQP	0.58	-0.01	-5.18	0.57	-4.61	151046
HLA-A*02:01	1	447	455	9	QDVFEMRFA	1.15	-0.3	-5.18	0.84	-4.34	151394
HLA-A*02:01	1	966	974	9	VQQQLQQQP	0.53	0.11	-5.18	0.64	-4.54	151394
HLA-A*02:01	1	199	207	9	TTQASTPPQ	0.51	-0.02	-5.18	0.49	-4.69	151394
HLA-A*02:01	1	153	161	9	LEKLFLQKI	1.33	0.24	-5.18	1.57	-3.62	151744
HLA-A*02:01	1	682	690	9	QAEKVDVIA	1.13	-0.33	-5.18	0.8	-4.38	152444
HLA-A*02:01	1	1211	1219	9	TTPSSTAKS	0.89	-1.06	-5.19	-0.17	-5.36	153501
HLA-A*02:01	1	608	616	9	KPMSYEEKR	0.97	0.58	-5.19	1.55	-3.64	154921
HLA-A*02:01	1	164	172	9	LPTEETEIM	0.88	-0.09	-5.19	0.79	-4.4	155636
HLA-A*02:01	1	1089	1097	9	VQPKKQELR	1.06	0.76	-5.19	1.81	-3.38	155995
HLA-A*02:01	1	1347	1355	9	MNFQSDLLS	0.75	-1.03	-5.2	-0.28	-5.48	156715
HLA-A*02:01	1	394	402	9	IKHPMDMST	0.64	-0.26	-5.21	0.38	-4.83	160735
HLA-A*02:01	1	1215	1223	9	STAKSSSDS	0.53	-0.93	-5.22	-0.4	-5.61	164100
HLA-A*02:01	1	1243	1251	9	AQAEHAEKE	0.84	-0.53	-5.22	0.31	-4.91	164479
HLA-A*02:01	1	122	130	9	AQECIQDFN	0.9	-0.48	-5.22	0.42	-4.8	166767
HLA-A*02:01	1	637	645	9	IQSREPSLK	0.8	0.25	-5.22	1.05	-4.17	167151
HLA-A*02:01	1	688	696	9	VIAGSSKMK	1.02	0.23	-5.23	1.25	-3.97	167923
HLA-A*02:01	1	699	707	9	SSSESESSS	0.71	-0.98	-5.23	-0.27	-5.49	167923
HLA-A*02:01	1	589	597	9	APMKSKPPP	0.26	-0.06	-5.23	0.2	-5.03	168310
HLA-A*02:01	1	485	493	9	SSDSSSDSS	1.1	-0.99	-5.23	0.11	-5.11	168698
HLA-A*02:01	1	797	805	9	PPPFIATQV	0.96	-0.19	-5.23	0.78	-4.45	169087
HLA-A*02:01	1	378	386	9	KPVDVEALG	0.73	-0.68	-5.23	0.05	-5.18	169087
HLA-A*02:01	1	425	433	9	MFSNCYKYN	0.82	-0.46	-5.23	0.36	-4.87	169867
HLA-A*02:01	1	665	673	9	RELERYVTS	1.16	-0.9	-5.23	0.26	-4.97	170259
HLA-A*02:01	1	6	14	9	GPGTRLRNL	1.39	0.16	-5.24	1.55	-3.68	171834
HLA-A*02:01	1	582	590	9	NVSKKEPAP	0.56	0.14	-5.24	0.71	-4.53	171834
HLA-A*02:01	1	127	135	9	QDFNTMFTN	1	-0.64	-5.24	0.36	-4.88	172230
HLA-A*02:01	1	440	448	9	VAMARKLQD	1.02	-0.69	-5.24	0.33	-4.91	172628
HLA-A*02:01	1	662	670	9	STLRELERY	1.41	1.23	-5.24	2.64	-2.6	173026
HLA-A*02:01	1	168	176	9	ETEIMIVQA	1.27	-0.46	-5.24	0.8	-4.44	173026
HLA-A*02:01	1	910	918	9	QVLLEDEEP	0.61	0.05	-5.24	0.66	-4.58	173026
HLA-A*02:01	1	581	589	9	SNVSKKEPA	0.63	-0.18	-5.24	0.45	-4.79	174626
HLA-A*02:01	1	460	468	9	EPEEPVVAV	1.08	-0.21	-5.25	0.87	-4.37	176242
HLA-A*02:01	1	593	601	9	SKPPPTYES	1	-0.89	-5.25	0.11	-5.14	176242
HLA-A*02:01	1	1351	1359	9	SDLLSIFEE	0.99	-0.8	-5.25	0.19	-5.06	177464
HLA-A*02:01	1	652	660	9	IEIDFETLK	0.69	0.11	-5.25	0.8	-4.45	178694
HLA-A*02:01	1	101	109	9	IKTPMDMGT	0.58	-0.29	-5.25	0.29	-4.96	179106
HLA-A*02:01	1	203	211	9	STPPQTQTP	0.82	0.12	-5.26	0.94	-4.32	179933
HLA-A*02:01	1	847	855	9	TPPHLNQHA	1.13	-0.36	-5.26	0.78	-4.48	179933
HLA-A*02:01	1	913	921	9	LEDEEPPAP	0.56	-0.07	-5.26	0.49	-4.77	181598
HLA-A*02:01	1	1109	1117	9	VVKEEKIHS	1.08	-0.87	-5.26	0.21	-5.05	181598
HLA-A*02:01	1	453	461	9	RFAKMPDEP	0.48	0.25	-5.26	0.73	-4.53	182436
HLA-A*02:01	1	1075	1083	9	QFQSLTHQS	0.84	-0.89	-5.27	-0.05	-5.31	184124
HLA-A*02:01	1	1306	1314	9	AAATPQAQS	1	-0.82	-5.27	0.18	-5.08	184548
HLA-A*02:01	1	506	514	9	ERAQRLAEL	1.26	0.35	-5.27	1.61	-3.66	184974
HLA-A*02:01	1	516	524	9	EQLKAVHEQ	0.76	-0.12	-5.27	0.64	-4.63	184974
HLA-A*02:01	1	920	928	9	APPLTSMQM	1.03	-0.01	-5.27	1.02	-4.25	187116
HLA-A*02:01	1	1354	1362	9	LSIFEENLF	1.23	1.17	-5.28	2.4	-2.88	189282
HLA-A*02:01	1	849	857	9	PHLNQHAVV	1.13	-0.13	-5.28	1	-4.27	189719
HLA-A*02:01	1	105	113	9	MDMGTIKKR	1.08	0.5	-5.28	1.58	-3.71	191916
HLA-A*02:01	1	398	406	9	MDMSTIKSK	0.83	0.05	-5.28	0.89	-4.39	191916
HLA-A*02:01	1	878	886	9	AALPPKPAR	0.98	0.8	-5.29	1.79	-3.5	193691
HLA-A*02:01	1	1191	1199	9	KKDLKIKNM	1.12	0.06	-5.29	1.18	-4.11	194585
HLA-A*02:01	1	473	481	9	VPPPTKVVA	1.25	-0.28	-5.29	0.97	-4.32	195034
HLA-A*02:01	1	1001	1009	9	PMQFSTHIQ	0.78	-0.24	-5.3	0.54	-4.76	200498
HLA-A*02:01	1	172	180	9	MIVQAKGRG	0.78	-0.49	-5.3	0.29	-5.02	200498
HLA-A*02:01	1	1007	1015	9	HIQQPPPPQ	0.54	-0.04	-5.31	0.49	-4.81	201888
HLA-A*02:01	1	1077	1085	9	QSLTHQSPP	0.23	0.03	-5.31	0.26	-5.04	201888
HLA-A*02:01	1	935	943	9	LQKVQPPTP	0.67	0.06	-5.31	0.72	-4.59	203287
HLA-A*02:01	1	90	98	9	VKLNLPDYY	1.36	1.39	-5.31	2.75	-2.56	204226
HLA-A*02:01	1	503	511	9	SEEERAQRL	1.67	0.26	-5.31	1.92	-3.39	204696
HLA-A*02:01	1	420	428	9	ADVRLMFSN	0.84	-0.62	-5.32	0.22	-5.1	208982
HLA-A*02:01	1	701	709	9	SESESSSES	0.79	-0.99	-5.32	-0.2	-5.52	209464
HLA-A*02:01	1	1193	1201	9	DLKIKNMGS	0.86	-1.06	-5.32	-0.2	-5.53	210431
HLA-A*02:01	1	678	686	9	KRKPQAEKV	1.04	0.31	-5.33	1.35	-3.97	212378
HLA-A*02:01	1	1337	1345	9	RREAMAATI	1.23	0.42	-5.33	1.65	-3.68	215333
HLA-A*02:01	1	339	347	9	QQHPAPEKS	0.99	-0.9	-5.33	0.09	-5.25	215333
HLA-A*02:01	1	943	951	9	PLLPSVKVQ	1.21	-0.23	-5.34	0.97	-4.36	216327
HLA-A*02:01	1	658	666	9	TLKPSTLRE	0.81	-0.75	-5.34	0.06	-5.28	217826
HLA-A*02:01	1	364	372	9	MFAKKHAAY	1.28	1.3	-5.35	2.58	-2.77	224445
HLA-A*02:01	1	848	856	9	PPHLNQHAV	0.94	-0.19	-5.35	0.75	-4.6	224962
HLA-A*02:01	1	196	204	9	VPNTTQAST	0.76	-0.45	-5.36	0.31	-5.05	226522
HLA-A*02:01	1	198	206	9	NTTQASTPP	0.25	-0.03	-5.36	0.22	-5.14	229145
HLA-A*02:01	1	254	262	9	PPQPQPPPA	0.73	-0.57	-5.36	0.16	-5.2	229145
HLA-A*02:01	1	223	231	9	HPFPAVTPD	0.67	-0.97	-5.36	-0.31	-5.67	230202
HLA-A*02:01	1	896	904	9	QTPLLPQPP	0.47	0.04	-5.37	0.51	-4.85	232332
HLA-A*02:01	1	967	975	9	QQQLQQQPP	0.23	0.09	-5.37	0.32	-5.05	232332
HLA-A*02:01	1	383	391	9	EALGLHDYC	1	-0.03	-5.38	0.97	-4.41	238842
HLA-A*02:01	1	484	492	9	SSSDSSSDS	0.71	-1	-5.38	-0.29	-5.68	242164
HLA-A*02:01	1	488	496	9	SSSDSSSDS	0.55	-1	-5.38	-0.45	-5.83	242164
HLA-A*02:01	1	393	401	9	IIKHPMDMS	1.08	-0.97	-5.39	0.11	-5.28	243282
HLA-A*02:01	1	599	607	9	YESEEEDKC	0.91	-0.06	-5.39	0.85	-4.54	245533
HLA-A*02:01	1	824	832	9	TQPILHLPQ	0.54	-0.08	-5.4	0.47	-4.93	248949
HLA-A*02:01	1	705	713	9	SSSESSSSD	0.88	-0.82	-5.4	0.05	-5.34	249523
HLA-A*02:01	1	932	940	9	LQQLQKVQP	0.8	0.04	-5.4	0.84	-4.56	251252
HLA-A*02:01	1	240	248	9	TVVPPQPLQ	0.83	0.05	-5.41	0.89	-4.52	255335
HLA-A*02:01	1	221	229	9	TPHPFPAVT	1.17	-0.37	-5.41	0.81	-4.6	255335
HLA-A*02:01	1	21	29	9	LETSQMSTT	0.87	-0.39	-5.41	0.48	-4.93	257697
HLA-A*02:01	1	526	534	9	AALSQPQQN	0.91	-0.45	-5.41	0.46	-4.96	258887
HLA-A*02:01	1	1151	1159	9	EMKPVDVGR	1.04	0.54	-5.41	1.58	-3.83	259484
HLA-A*02:01	1	846	854	9	STPPHLNQH	1.19	-0.23	-5.41	0.95	-4.46	259484
HLA-A*02:01	1	697	705	9	GFSSSESES	0.86	-0.94	-5.41	-0.08	-5.5	259484
HLA-A*02:01	1	500	508	9	TDDSEEERA	1.04	-0.43	-5.42	0.61	-4.8	262488
HLA-A*02:01	1	212	220	9	QPNPPPVQA	1.29	-0.46	-5.42	0.82	-4.6	263093
HLA-A*02:01	1	209	217	9	QTPQPNPPP	0.26	0.04	-5.43	0.3	-5.13	266140
HLA-A*02:01	1	817	825	9	FDPIGHFTQ	1.09	-0.21	-5.43	0.88	-4.54	267985
HLA-A*02:01	1	1307	1315	9	AATPQAQSS	0.95	-0.84	-5.43	0.11	-5.32	269842
HLA-A*02:01	1	643	651	9	SLKNSNPDE	0.57	-0.71	-5.43	-0.14	-5.58	270464
HLA-A*02:01	1	248	256	9	QTPPPVPPQ	0.49	-0.04	-5.43	0.45	-4.98	271713
HLA-A*02:01	1	1201	1209	9	SWASLVQKH	0.98	-0.11	-5.44	0.87	-4.57	276764
HLA-A*02:01	1	108	116	9	GTIKKRLEN	0.99	-0.61	-5.45	0.38	-5.07	279969
HLA-A*02:01	1	1311	1319	9	QAQSSQPQS	1.12	-1.03	-5.45	0.1	-5.35	279969
HLA-A*02:01	1	1120	1128	9	IRSEPFSPS	0.2	-0.87	-5.45	-0.67	-6.12	279969
HLA-A*02:01	1	70	78	9	VLKTLWKHQ	1.09	0.01	-5.45	1.1	-4.35	283211
HLA-A*02:01	1	986	994	9	PQQQHQPPP	0.33	-0.21	-5.46	0.12	-5.34	288476
HLA-A*02:01	1	396	404	9	HPMDMSTIK	0.97	0.1	-5.46	1.07	-4.39	289141
HLA-A*02:01	1	695	703	9	MKGFSSSES	0.71	-0.96	-5.47	-0.25	-5.72	293164
HLA-A*02:01	1	402	410	9	TIKSKLEAR	0.96	0.71	-5.47	1.67	-3.79	293839
HLA-A*02:01	1	890	898	9	VSPALTQTP	0.66	0.15	-5.47	0.81	-4.66	294517
HLA-A*02:01	1	244	252	9	PQPLQTPPP	0.29	-0.2	-5.47	0.08	-5.38	294517
HLA-A*02:01	1	788	796	9	QAAPAMKSS	0.99	-0.96	-5.47	0.03	-5.44	294517
HLA-A*02:01	1	138	146	9	IYNKPGDDI	0.8	0.29	-5.47	1.09	-4.38	296558
HLA-A*02:01	1	1070	1078	9	SPQMSQFQS	0.92	-1.11	-5.48	-0.19	-5.67	302072
HLA-A*02:01	1	294	302	9	TTTPTTIDP	0.5	-0.05	-5.48	0.45	-5.03	302768
HLA-A*02:01	1	843	851	9	PEHSTPPHL	1.63	0.1	-5.48	1.73	-3.76	304867
HLA-A*02:01	1	27	35	9	STTQAQAQP	0.54	0.06	-5.48	0.6	-4.88	304867
HLA-A*02:01	1	405	413	9	SKLEAREYR	0.86	0.74	-5.49	1.6	-3.89	306980
HLA-A*02:01	1	202	210	9	ASTPPQTQT	0.82	-0.26	-5.49	0.56	-4.93	306980
HLA-A*02:01	1	174	182	9	VQAKGRGRG	0.69	-0.53	-5.5	0.16	-5.34	312687
HLA-A*02:01	1	1314	1322	9	SSQPQSMLD	0.82	-0.78	-5.5	0.03	-5.46	313408
HLA-A*02:01	1	1163	1171	9	RPPEQNAPP	0.15	0.02	-5.5	0.17	-5.33	314130
HLA-A*02:01	1	761	769	9	PQQPPPPPP	0.26	-0.21	-5.5	0.06	-5.45	317037
HLA-A*02:01	1	275	283	9	IAATPQPVK	0.91	0.25	-5.51	1.15	-4.35	319970
HLA-A*02:01	1	300	308	9	IDPIHEPPS	0.45	-1.1	-5.51	-0.65	-6.16	320708
HLA-A*02:01	1	1271	1279	9	QARRAHEEA	1.08	-0.25	-5.51	0.82	-4.68	322931
HLA-A*02:01	1	751	759	9	APVPQQPPP	0.25	-0.05	-5.51	0.19	-5.32	323676
HLA-A*02:01	1	1092	1100	9	KKQELRAAS	0.8	-0.99	-5.52	-0.19	-5.7	327424
HLA-A*02:01	1	1032	1040	9	QPAKPQQVI	1.3	0.05	-5.52	1.34	-4.17	328935
HLA-A*02:01	1	1106	1114	9	PLVVVKEEK	0.79	0.02	-5.52	0.8	-4.72	328935
HLA-A*02:01	1	373	381	9	AWPFYKPVD	1.08	-0.65	-5.53	0.43	-5.1	336597
HLA-A*02:01	1	119	127	9	YWNAQECIQ	0.95	-0.01	-5.53	0.94	-4.59	338150
HLA-A*02:01	1	868	876	9	QQPSRPSNR	1.09	0.61	-5.53	1.7	-3.83	339711
HLA-A*02:01	1	1223	1231	9	SFEQFRRAA	1.06	-0.26	-5.53	0.8	-4.73	340494
HLA-A*02:01	1	493	501	9	SSDSDSSTD	0.88	-0.8	-5.53	0.08	-5.46	340494
HLA-A*02:01	1	235	243	9	QTPVMTVVP	0.76	0.05	-5.54	0.81	-4.72	342855
HLA-A*02:01	1	417	425	9	EFGADVRLM	0.95	0.02	-5.54	0.97	-4.57	343645
HLA-A*02:01	1	871	879	9	SRPSNRAAA	0.84	-0.19	-5.54	0.65	-4.89	343645
HLA-A*02:01	1	100	108	9	IIKTPMDMG	0.94	-0.5	-5.54	0.44	-5.09	343645
HLA-A*02:01	1	839	847	9	LPQPPEHST	0.84	-0.46	-5.54	0.37	-5.16	346027
HLA-A*02:01	1	455	463	9	AKMPDEPEE	0.86	-0.61	-5.54	0.25	-5.29	346825
HLA-A*02:01	1	1117	1125	9	SPIIRSEPF	0.98	1.01	-5.54	1.99	-3.56	349229
HLA-A*02:01	1	129	137	9	FNTMFTNCY	1.36	1.09	-5.54	2.44	-3.1	350034
HLA-A*02:01	1	988	996	9	QQHQPPPRP	0.79	0.07	-5.54	0.86	-4.68	350034
HLA-A*02:01	1	653	661	9	EIDFETLKP	0.86	-0.06	-5.55	0.8	-4.74	350841
HLA-A*02:01	1	280	288	9	QPVKTKKGV	0.91	-0.02	-5.55	0.89	-4.66	351650
HLA-A*02:01	1	1242	1250	9	KAQAEHAEK	0.67	0.28	-5.56	0.95	-4.6	359840
HLA-A*02:01	1	38	46	9	ANAASTNPP	0.2	-0.02	-5.56	0.19	-5.37	361501
HLA-A*02:01	1	442	450	9	MARKLQDVF	1.34	1.23	-5.56	2.57	-2.99	363170
HLA-A*02:01	1	525	533	9	LAALSQPQQ	0.94	-0.04	-5.57	0.91	-4.66	367375
HLA-A*02:01	1	1194	1202	9	LKIKNMGSW	1.42	0.38	-5.57	1.8	-3.77	369922
HLA-A*02:01	1	262	270	9	APAPQPVQS	1.09	-1.1	-5.57	-0.01	-5.58	370775
HLA-A*02:01	1	55	63	9	KPKRQTNQL	1.51	0.39	-5.57	1.9	-3.68	374205
HLA-A*02:01	1	965	973	9	SVQQQLQQQ	0.77	-0.04	-5.58	0.73	-4.85	377668
HLA-A*02:01	1	287	295	9	GVKRKADTT	0.92	-0.28	-5.58	0.64	-4.94	377668
HLA-A*02:01	1	480	488	9	VAPPSSSDS	0.66	-0.91	-5.58	-0.25	-5.83	378538
HLA-A*02:01	1	948	956	9	VKVQSQPPP	0.2	0.15	-5.58	0.35	-5.23	379411
HLA-A*02:01	1	752	760	9	PVPQQPPPP	0.18	-0.04	-5.58	0.14	-5.44	379411
HLA-A*02:01	1	1208	1216	9	KHPTTPSST	0.83	-0.29	-5.58	0.55	-5.03	380286
HLA-A*02:01	1	173	181	9	IVQAKGRGR	0.85	0.72	-5.58	1.57	-4.01	382922
HLA-A*02:01	1	74	82	9	LWKHQFAWP	0.53	0.16	-5.58	0.68	-4.9	382922
HLA-A*02:01	1	265	273	9	PQPVQSHPP	0.31	-0.07	-5.59	0.24	-5.35	386465
HLA-A*02:01	1	947	955	9	SVKVQSQPP	0.25	0.06	-5.59	0.32	-5.27	387356
HLA-A*02:01	1	1315	1323	9	SQPQSMLDQ	0.51	0.03	-5.59	0.53	-5.06	390041
HLA-A*02:01	1	236	244	9	TPVMTVVPP	0.39	-0.09	-5.59	0.31	-5.29	390940
HLA-A*02:01	1	87	95	9	VDAVKLNLP	0.53	-0.12	-5.6	0.41	-5.18	395467
HLA-A*02:01	1	717	725	9	SETEMAPKS	0.83	-1.09	-5.6	-0.26	-5.86	396378
HLA-A*02:01	1	1305	1313	9	AAAATPQAQ	0.9	0.07	-5.6	0.97	-4.63	401893
HLA-A*02:01	1	1110	1118	9	VKEEKIHSP	0.59	0.05	-5.61	0.64	-4.96	403748
HLA-A*02:01	1	451	459	9	EMRFAKMPD	0.53	-0.85	-5.61	-0.32	-5.93	405611
HLA-A*02:01	1	770	778	9	PQQQQQPPP	0.15	-0.21	-5.61	-0.06	-5.67	407484
HLA-A*02:01	1	790	798	9	APAMKSSPP	0.1	0.05	-5.62	0.15	-5.47	413152
HLA-A*02:01	1	1247	1255	9	HAEKEKERL	1.55	0.26	-5.62	1.81	-3.8	416016
HLA-A*02:01	1	1059	1067	9	LREAPSPLM	0.88	0.15	-5.62	1.03	-4.59	416975
HLA-A*02:01	1	95	103	9	PDYYKIIKT	0.92	-0.55	-5.62	0.37	-5.25	418900
HLA-A*02:01	1	1209	1217	9	HPTTPSSTA	1.08	-0.38	-5.63	0.7	-4.92	421803
HLA-A*02:01	1	410	418	9	REYRDAQEF	1.39	1.3	-5.63	2.69	-2.94	425706
HLA-A*02:01	1	64	72	9	QYLLRVVLK	0.97	0.35	-5.63	1.32	-4.31	427671
HLA-A*02:01	1	1336	1344	9	RRREAMAAT	0.84	-0.03	-5.63	0.81	-4.83	429645
HLA-A*02:01	1	124	132	9	ECIQDFNTM	1.25	0.06	-5.64	1.31	-4.33	433621
HLA-A*02:01	1	415	423	9	AQEFGADVR	0.98	0.62	-5.64	1.59	-4.05	435622
HLA-A*02:01	1	1096	1104	9	LRAASVVQP	0.78	0.07	-5.64	0.85	-4.79	436626
HLA-A*02:01	1	1003	1011	9	QFSTHIQQP	0.61	0.14	-5.64	0.75	-4.9	437633
HLA-A*02:01	1	367	375	9	KKHAAYAWP	0.46	0.19	-5.64	0.65	-5	438642
HLA-A*02:01	1	1342	1350	9	AATIDMNFQ	1.27	0.04	-5.64	1.31	-4.33	439653
HLA-A*02:01	1	825	833	9	QPILHLPQP	0.74	-0.05	-5.65	0.69	-4.96	441682
HLA-A*02:01	1	1140	1148	9	IKAPVHLPQ	0.69	0.01	-5.65	0.7	-4.94	442700
HLA-A*02:01	1	1073	1081	9	MSQFQSLTH	0.96	-0.23	-5.65	0.73	-4.92	444744
HLA-A*02:01	1	1079	1087	9	LTHQSPPQQ	0.97	-0.02	-5.65	0.95	-4.7	448859
HLA-A*02:01	1	489	497	9	SSDSSSDSD	0.92	-0.8	-5.65	0.12	-5.53	449894
HLA-A*02:01	1	1221	1229	9	SDSFEQFRR	1.1	0.55	-5.66	1.65	-4	451970
HLA-A*02:01	1	388	396	9	HDYCDIIKH	1.01	-0.3	-5.66	0.71	-4.95	451970
HLA-A*02:01	1	302	310	9	PIHEPPSLP	0.31	-0.16	-5.66	0.16	-5.5	457204
HLA-A*02:01	1	918	926	9	PPAPPLTSM	0.98	-0.27	-5.66	0.7	-4.96	458258
HLA-A*02:01	1	830	838	9	LPQPELPPH	0.53	-0.39	-5.66	0.14	-5.52	459314
HLA-A*02:01	1	149	157	9	MAEALEKLF	1.15	1.1	-5.67	2.25	-3.42	466778
HLA-A*02:01	1	826	834	9	PILHLPQPE	0.42	-0.84	-5.67	-0.42	-6.09	467854
HLA-A*02:01	1	789	797	9	AAPAMKSSP	0.41	0.1	-5.68	0.51	-5.16	473271
HLA-A*02:01	1	841	849	9	QPPEHSTPP	0.32	-0.15	-5.68	0.16	-5.51	474362
HLA-A*02:01	1	689	697	9	IAGSSKMKG	0.67	-0.62	-5.68	0.05	-5.63	474362
HLA-A*02:01	1	684	692	9	EKVDVIAGS	0.89	-0.94	-5.68	-0.06	-5.73	475456
HLA-A*02:01	1	720	728	9	EMAPKSKKK	1.07	0.18	-5.68	1.25	-4.43	479855
HLA-A*02:01	1	529	537	9	SQPQQNKPK	0.49	0.27	-5.68	0.76	-4.92	480961
HLA-A*02:01	1	563	571	9	SKAKEPPPK	0.56	0.3	-5.69	0.85	-4.84	489903
HLA-A*02:01	1	1263	1271	9	REDEDALEQ	0.91	-0.05	-5.7	0.86	-4.84	495576
HLA-A*02:01	1	459	467	9	DEPEEPVVA	1.21	-0.5	-5.7	0.71	-4.98	499011
HLA-A*02:01	1	828	836	9	LHLPQPELP	0.71	0.06	-5.7	0.77	-4.93	501314
HLA-A*02:01	1	18	26	9	GDGLETSQM	1.11	-0.13	-5.7	0.97	-4.73	502470
HLA-A*02:01	1	901	909	9	PQPPMAQPP	0.36	-0.12	-5.71	0.24	-5.47	510634
HLA-A*02:01	1	709	717	9	SSSSDSEDS	0.81	-1.01	-5.71	-0.2	-5.91	512991
HLA-A*02:01	1	314	322	9	KTTKLGQRR	0.93	0.6	-5.71	1.53	-4.18	514174
HLA-A*02:01	1	89	97	9	AVKLNLPDY	1.11	1.33	-5.71	2.44	-3.28	516547
HLA-A*02:01	1	1055	1063	9	STGHLREAP	0.81	-0.04	-5.71	0.78	-4.94	517738
HLA-A*02:01	1	648	656	9	NPDEIEIDF	1.23	0.93	-5.72	2.16	-3.56	518932
HLA-A*02:01	1	997	1005	9	VHLQPMQFS	1.07	-1	-5.72	0.07	-5.65	526150
HLA-A*02:01	1	851	859	9	LNQHAVVSP	0.83	-0.04	-5.73	0.79	-4.94	532243
HLA-A*02:01	1	434	442	9	PPDHEVVAM	1.14	-0.22	-5.73	0.92	-4.81	534700
HLA-A*02:01	1	814	822	9	GSVFDPIGH	1.07	-0.32	-5.73	0.74	-4.99	540891
HLA-A*02:01	1	71	79	9	LKTLWKHQF	1.43	1.13	-5.74	2.56	-3.18	545896
HLA-A*02:01	1	801	809	9	IATQVPVLE	0.87	-0.71	-5.74	0.17	-5.57	545896
HLA-A*02:01	1	620	628	9	LDINKLPGE	0.99	-0.76	-5.74	0.23	-5.51	547154
HLA-A*02:01	1	207	215	9	QTQTPQPNP	0.62	-0.04	-5.74	0.58	-5.16	553490
HLA-A*02:01	1	123	131	9	QECIQDFNT	0.93	-0.29	-5.74	0.64	-5.11	554766
HLA-A*02:01	1	1006	1014	9	THIQQPPPP	0.23	0.09	-5.74	0.33	-5.42	554766
HLA-A*02:01	1	875	883	9	NRAAALPPK	0.44	0.34	-5.75	0.78	-4.96	557327
HLA-A*02:01	1	80	88	9	AWPFQQPVD	1.2	-0.67	-5.75	0.53	-5.23	565080
HLA-A*02:01	1	17	25	9	MGDGLETSQ	0.93	-0.2	-5.76	0.73	-5.03	568997
HLA-A*02:01	1	783	791	9	PSMPQQAAP	0.75	-0.18	-5.76	0.57	-5.19	572941
HLA-A*02:01	1	835	843	9	LPPHLPQPP	0.39	-0.17	-5.76	0.22	-5.54	572941
HLA-A*02:01	1	755	763	9	QQPPPPPQQ	0.87	-0.08	-5.76	0.79	-4.97	574262
HLA-A*02:01	1	78	86	9	QFAWPFQQP	0.9	0.12	-5.76	1.02	-4.74	578242
HLA-A*02:01	1	334	342	9	DVPDSQQHP	0.94	0	-5.77	0.94	-4.82	582251
HLA-A*02:01	1	1199	1207	9	MGSWASLVQ	1.15	-0.08	-5.77	1.07	-4.7	586287
HLA-A*02:01	1	1237	1245	9	REKALKAQA	1.12	-0.26	-5.77	0.86	-4.9	586287
HLA-A*02:01	1	951	959	9	QSQPPPPLP	0.51	0.07	-5.77	0.59	-5.18	588993
HLA-A*02:01	1	796	804	9	SPPPFIATQ	0.95	-0.14	-5.77	0.81	-4.96	590351
HLA-A*02:01	1	407	415	9	LEAREYRDA	0.78	-0.24	-5.77	0.54	-5.23	590351
HLA-A*02:01	1	1202	1210	9	WASLVQKHP	0.89	0.08	-5.77	0.96	-4.81	591712
HLA-A*02:01	1	477	485	9	TKVVAPPSS	1.19	-0.99	-5.78	0.19	-5.58	595813
HLA-A*02:01	1	692	700	9	SSKMKGFSS	0.9	-0.95	-5.78	-0.05	-5.82	595813
HLA-A*02:01	1	749	757	9	APAPVPQQP	0.61	-0.04	-5.78	0.57	-5.2	597186
HLA-A*02:01	1	135	143	9	NCYIYNKPG	0.7	-0.5	-5.78	0.2	-5.58	602712
HLA-A*02:01	1	1048	1056	9	HHKSDPYST	1.09	-0.29	-5.78	0.8	-4.98	606890
HLA-A*02:01	1	713	721	9	DSEDSETEM	1.12	-0.03	-5.79	1.1	-4.69	613918
HLA-A*02:01	1	252	260	9	PVPPQPQPP	0.28	-0.17	-5.79	0.11	-5.68	615333
HLA-A*02:01	1	103	111	9	TPMDMGTIK	0.94	0.13	-5.79	1.07	-4.72	618173
HLA-A*02:01	1	631	639	9	GRVVHIIQS	1.07	-0.91	-5.8	0.16	-5.63	626773
HLA-A*02:01	1	458	466	9	PDEPEEPVV	1.31	-0.25	-5.8	1.06	-4.75	634030
HLA-A*02:01	1	562	570	9	KSKAKEPPP	0.19	0.15	-5.8	0.34	-5.46	635492
HLA-A*02:01	1	597	605	9	PTYESEEED	0.9	-0.99	-5.8	-0.09	-5.89	635492
HLA-A*02:01	1	1207	1215	9	QKHPTTPSS	1	-0.92	-5.81	0.08	-5.73	639897
HLA-A*02:01	1	1350	1358	9	QSDLLSIFE	1.11	-0.78	-5.81	0.33	-5.48	645818
HLA-A*02:01	1	591	599	9	MKSKPPPTY	1.37	1.25	-5.81	2.62	-3.19	647306
HLA-A*02:01	1	1095	1103	9	ELRAASVVQ	1.01	-0.13	-5.81	0.89	-4.93	647306
HLA-A*02:01	1	28	36	9	TTQAQAQPQ	0.59	-0.06	-5.82	0.53	-5.29	659341
HLA-A*02:01	1	348	356	9	SKVSEQLKC	1.05	0.11	-5.82	1.15	-4.67	660861
HLA-A*02:01	1	1192	1200	9	KDLKIKNMG	0.86	-0.64	-5.83	0.22	-5.61	668513
HLA-A*02:01	1	1068	1076	9	IHSPQMSQF	1.24	1.13	-5.83	2.37	-3.46	670054
HLA-A*02:01	1	669	677	9	RYVTSCLRK	0.83	0.38	-5.83	1.22	-4.61	671599
HLA-A*02:01	1	741	749	9	HHHQQMQQA	1.03	-0.27	-5.83	0.76	-5.06	671599
HLA-A*02:01	1	953	961	9	QPPPPLPPP	0.32	-0.07	-5.83	0.26	-5.57	673147
HLA-A*02:01	1	1260	1268	9	MRSREDEDA	0.71	-0.07	-5.83	0.65	-5.18	677813
HLA-A*02:01	1	1132	1140	9	EPPKHPESI	1.13	-0.06	-5.83	1.07	-4.76	679376
HLA-A*02:01	1	915	923	9	DEEPPAPPL	1.1	0.08	-5.83	1.19	-4.64	680942
HLA-A*02:01	1	189	197	9	AKPGVSTVP	0.94	0.13	-5.84	1.07	-4.77	688827
HLA-A*02:01	1	996	1004	9	PVHLQPMQF	1.53	1.02	-5.85	2.55	-3.3	703250
HLA-A*02:01	1	939	947	9	QPPTPLLPS	0.54	-1.09	-5.85	-0.55	-6.4	708125
HLA-A*02:01	1	486	494	9	SDSSSDSSS	0.71	-1.07	-5.85	-0.36	-6.21	714677
HLA-A*02:01	1	1268	1276	9	ALEQARRAH	0.92	-0.28	-5.86	0.64	-5.21	716325
HLA-A*02:01	1	382	390	9	VEALGLHDY	1.3	1.18	-5.86	2.48	-3.37	719631
HLA-A*02:01	1	549	557	9	EKHKRKEEV	1	0.12	-5.86	1.13	-4.73	722953
HLA-A*02:01	1	869	877	9	QPSRPSNRA	1.37	-0.38	-5.86	0.99	-4.87	729642
HLA-A*02:01	1	94	102	9	LPDYYKIIK	0.92	0.06	-5.86	0.98	-4.88	729642
HLA-A*02:01	1	633	641	9	VVHIIQSRE	0.77	-0.52	-5.87	0.25	-5.63	746638
HLA-A*02:01	1	1014	1022	9	PQGQQPPHP	0.64	-0.27	-5.87	0.37	-5.5	748359
HLA-A*02:01	1	1323	1331	9	QQRELARKR	1	0.64	-5.88	1.64	-4.24	755284
HLA-A*02:01	1	422	430	9	VRLMFSNCY	1.48	1.33	-5.89	2.81	-3.08	769325
HLA-A*02:01	1	657	665	9	ETLKPSTLR	0.91	0.51	-5.89	1.42	-4.47	771099
HLA-A*02:01	1	257	265	9	PQPPPAPAP	0.65	-0.16	-5.89	0.49	-5.4	778234
HLA-A*02:01	1	1308	1316	9	ATPQAQSSQ	0.65	0.07	-5.89	0.72	-5.18	780028
HLA-A*02:01	1	191	199	9	PGVSTVPNT	0.9	-0.55	-5.89	0.35	-5.54	780028
HLA-A*02:01	1	366	374	9	AKKHAAYAW	1.43	0.42	-5.9	1.85	-4.05	796361
HLA-A*02:01	1	1264	1272	9	EDEDALEQA	1.24	-0.46	-5.9	0.78	-5.12	796361
HLA-A*02:01	1	136	144	9	CYIYNKPGD	1.03	-0.6	-5.9	0.43	-5.47	796361
HLA-A*02:01	1	1064	1072	9	SPLMIHSPQ	0.45	-0.21	-5.9	0.24	-5.66	796361
HLA-A*02:01	1	578	586	9	SSNSNVSKK	0.74	0.26	-5.9	1	-4.9	798197
HLA-A*02:01	1	229	237	9	TPDLIVQTP	0.82	-0.15	-5.91	0.66	-5.25	813036
HLA-A*02:01	1	753	761	9	VPQQPPPPP	0.19	-0.14	-5.92	0.06	-5.86	822451
HLA-A*02:01	1	821	829	9	GHFTQPILH	0.87	-0.25	-5.92	0.61	-5.3	824347
HLA-A*02:01	1	190	198	9	KPGVSTVPN	0.73	-0.66	-5.92	0.07	-5.85	830061
HLA-A*02:01	1	169	177	9	TEIMIVQAK	0.84	0.09	-5.92	0.93	-4.99	831974
HLA-A*02:01	1	1047	1055	9	RHHKSDPYS	0.85	-0.92	-5.92	-0.07	-5.99	835815
HLA-A*02:01	1	498	506	9	SSTDDSEEE	1.09	-0.71	-5.92	0.37	-5.55	839673
HLA-A*02:01	1	380	388	9	VDVEALGLH	0.71	-0.37	-5.93	0.34	-5.58	841608
HLA-A*02:01	1	1229	1237	9	RAAREKEER	0.91	0.84	-5.93	1.74	-4.18	845493
HLA-A*02:01	1	883	891	9	KPARPPAVS	1.07	-1.12	-5.93	-0.05	-5.98	845493
HLA-A*02:01	1	128	136	9	DFNTMFTNC	1.26	-0.12	-5.93	1.14	-4.79	851354
HLA-A*02:01	1	528	536	9	LSQPQQNKP	0.57	0.12	-5.93	0.68	-5.25	851354
HLA-A*02:01	1	439	447	9	VVAMARKLQ	0.81	-0.03	-5.93	0.79	-5.15	857255
HLA-A*02:01	1	1335	1343	9	RRRREAMAA	1.19	-0.09	-5.94	1.1	-4.84	863197
HLA-A*02:01	1	181	189	9	RGRKETGTA	1.12	-0.23	-5.94	0.88	-5.06	869181
HLA-A*02:01	1	1134	1142	9	PKHPESIKA	1.12	-0.47	-5.94	0.65	-5.29	869181
HLA-A*02:01	1	249	257	9	TPPPVPPQP	0.64	-0.13	-5.95	0.52	-5.43	881272
HLA-A*02:01	1	307	315	9	PSLPPEPKT	0.9	-0.55	-5.95	0.35	-5.6	881272
HLA-A*02:01	1	1224	1232	9	FEQFRRAAR	0.79	0.55	-5.95	1.35	-4.6	885340
HLA-A*02:01	1	1274	1282	9	RAHEEARRR	0.94	0.84	-5.96	1.79	-4.17	903878
HLA-A*02:01	1	1214	1222	9	SSTAKSSSD	0.96	-0.83	-5.96	0.13	-5.83	912242
HLA-A*02:01	1	88	96	9	DAVKLNLPD	0.61	-0.85	-5.97	-0.24	-6.2	924932
HLA-A*02:01	1	143	151	9	GDDIVLMAE	1.05	-1.03	-5.97	0.02	-5.95	933491
HLA-A*02:01	1	481	489	9	APPSSSDSS	1.09	-1.03	-5.97	0.06	-5.91	935643
HLA-A*02:01	1	703	711	9	SESSSESSS	1.04	-1.09	-5.97	-0.05	-6.02	939961
HLA-A*02:01	1	264	272	9	APQPVQSHP	0.7	-0.1	-5.98	0.6	-5.38	948659
HLA-A*02:01	1	754	762	9	PQQPPPPPQ	0.51	-0.22	-5.98	0.29	-5.68	948659
HLA-A*02:01	1	786	794	9	PQQAAPAMK	0.84	0.03	-5.98	0.87	-5.11	953038
HLA-A*02:01	1	564	572	9	KAKEPPPKK	0.7	0.29	-5.98	1	-4.99	964073
HLA-A*02:01	1	577	585	9	NSSNSNVSK	0.96	0.3	-5.99	1.25	-4.74	975237
HLA-A*02:01	1	109	117	9	TIKKRLENN	0.93	-0.54	-6	0.39	-5.61	988804
HLA-A*02:01	1	691	699	9	GSSKMKGFS	0.88	-0.97	-6	-0.09	-6.09	988804
HLA-A*02:01	1	1085	1093	9	PQQNVQPKK	0.88	-0.05	-6	0.83	-5.17	1.00256e+06
HLA-A*02:01	1	572	580	9	KTKKNNSSN	0.86	-0.49	-6	0.37	-5.64	1.00487e+06
HLA-A*02:01	1	1157	1165	9	VGRPVIRPP	0.39	-0.08	-6.01	0.31	-5.7	1.01885e+06
HLA-A*02:01	1	1216	1224	9	TAKSSSDSF	1.19	1.14	-6.01	2.33	-3.69	1.02828e+06
HLA-A*02:01	1	571	579	9	KKTKKNNSS	1.03	-0.99	-6.01	0.04	-5.97	1.02828e+06
HLA-A*02:01	1	255	263	9	PQPQPPPAP	0.74	-0.2	-6.01	0.53	-5.48	1.03065e+06
HLA-A*02:01	1	696	704	9	KGFSSSESE	0.87	-0.68	-6.01	0.18	-5.83	1033023
HLA-A*02:01	1	916	924	9	EEPPAPPLT	0.98	-0.52	-6.02	0.46	-5.56	1.04018e+06
HLA-A*02:01	1	430	438	9	YKYNPPDHE	0.89	-0.59	-6.02	0.3	-5.72	1.04018e+06
HLA-A*02:01	1	1282	1290	9	RQEQQQQQR	0.94	0.78	-6.02	1.72	-4.3	1.04981e+06
HLA-A*02:01	1	585	593	9	KKEPAPMKS	0.95	-0.95	-6.03	0	-6.03	1.06196e+06
HLA-A*02:01	1	671	679	9	VTSCLRKKR	1.11	0.64	-6.03	1.75	-4.28	1.06687e+06
HLA-A*02:01	1	1155	1163	9	VDVGRPVIR	1.12	0.51	-6.03	1.63	-4.4	1.07179e+06
HLA-A*02:01	1	690	698	9	AGSSKMKGF	1.33	1.05	-6.03	2.38	-3.65	1.07674e+06
HLA-A*02:01	1	962	970	9	PHPSVQQQL	1.42	0.14	-6.03	1.56	-4.47	1.07674e+06
HLA-A*02:01	1	907	915	9	QPPQVLLED	0.89	-0.85	-6.03	0.04	-6	1.07674e+06
HLA-A*02:01	1	34	42	9	QPQPANAAS	0.91	-1.05	-6.03	-0.14	-6.17	1.07674e+06
HLA-A*02:01	1	1009	1017	9	QQPPPPQGQ	0.82	-0.01	-6.04	0.81	-5.23	1.0867e+06
HLA-A*02:01	1	319	327	9	GQRRESSRP	0.41	0.04	-6.04	0.45	-5.59	1.09172e+06
HLA-A*02:01	1	621	629	9	DINKLPGEK	0.58	0.1	-6.04	0.68	-5.35	1.09423e+06
HLA-A*02:01	1	514	522	9	LQEQLKAVH	1.06	-0.33	-6.04	0.73	-5.31	1096756
HLA-A*02:01	1	1310	1318	9	PQAQSSQPQ	0.68	-0.21	-6.04	0.46	-5.58	1096756
HLA-A*02:01	1	507	515	9	RAQRLAELQ	0.91	0	-6.04	0.9	-5.14	1.10182e+06
HLA-A*02:01	1	494	502	9	SDSDSSTDD	0.85	-0.88	-6.05	-0.02	-6.07	1.10946e+06
HLA-A*02:01	1	1156	1164	9	DVGRPVIRP	0.65	-0.08	-6.05	0.57	-5.48	1.11458e+06
HLA-A*02:01	1	324	332	9	SSRPVKPPK	0.75	0.19	-6.05	0.94	-5.11	1.11972e+06
HLA-A*02:01	1	900	908	9	LPQPPMAQP	0.57	-0.08	-6.05	0.49	-5.56	1127483
HLA-A*02:01	1	748	756	9	QAPAPVPQQ	0.81	-0.05	-6.06	0.77	-5.29	1.1353e+06
HLA-A*02:01	1	1152	1160	9	MKPVDVGRP	0.65	0.01	-6.06	0.66	-5.4	1.1353e+06
HLA-A*02:01	1	253	261	9	VPPQPQPPP	0.42	-0.13	-6.06	0.29	-5.77	1.1458e+06
HLA-A*02:01	1	1057	1065	9	GHLREAPSP	0.61	-0.02	-6.06	0.59	-5.48	1.15641e+06
HLA-A*02:01	1	1135	1143	9	KHPESIKAP	0.82	0.02	-6.07	0.84	-5.22	1.16174e+06
HLA-A*02:01	1	887	895	9	PPAVSPALT	0.75	-0.58	-6.07	0.16	-5.9	1.1698e+06
HLA-A*02:01	1	387	395	9	LHDYCDIIK	0.91	0.12	-6.07	1.03	-5.04	1.1779e+06
HLA-A*02:01	1	1126	1134	9	SPSLRPEPP	0.42	-0.11	-6.07	0.31	-5.76	1.18062e+06
HLA-A*02:01	1	286	294	9	KGVKRKADT	0.59	-0.3	-6.07	0.29	-5.78	1.18607e+06
HLA-A*02:01	1	777	785	9	PPPPPPPSM	0.98	-0.28	-6.08	0.7	-5.38	1202569
HLA-A*02:01	1	476	484	9	PTKVVAPPS	0.63	-1.26	-6.09	-0.63	-6.71	1.21649e+06
HLA-A*02:01	1	76	84	9	KHQFAWPFQ	0.88	-0.04	-6.09	0.84	-5.25	1.24197e+06
HLA-A*02:01	1	674	682	9	CLRKKRKPQ	0.67	-0.01	-6.09	0.65	-5.44	1.24197e+06
HLA-A*02:01	1	452	460	9	MRFAKMPDE	0.58	-0.59	-6.1	-0.01	-6.1	1.24483e+06
HLA-A*02:01	1	351	359	9	SEQLKCCSG	0.77	-0.64	-6.1	0.14	-5.96	1.2477e+06
HLA-A*02:01	1	67	75	9	LRVVLKTLW	1.36	0.53	-6.1	1.89	-4.21	1.25346e+06
HLA-A*02:01	1	775	783	9	QPPPPPPPP	0.43	-0.11	-6.1	0.32	-5.78	1.25635e+06
HLA-A*02:01	1	421	429	9	DVRLMFSNC	0.95	0.02	-6.1	0.97	-5.13	1.25924e+06
HLA-A*02:01	1	561	569	9	KKSKAKEPP	0.03	0.17	-6.1	0.2	-5.9	1.25924e+06
HLA-A*02:01	1	1036	1044	9	PQQVIQHHH	1	-0.38	-6.1	0.63	-5.48	1.26215e+06
HLA-A*02:01	1	724	732	9	KSKKKGHPG	0.46	-0.61	-6.1	-0.15	-6.25	1.26215e+06
HLA-A*02:01	1	1142	1150	9	APVHLPQRP	0.72	0.05	-6.1	0.77	-5.33	1.26506e+06
HLA-A*02:01	1	2	10	9	SAESGPGTR	0.86	0.64	-6.11	1.5	-4.61	1.28561e+06
HLA-A*02:01	1	574	582	9	KKNNSSNSN	0.82	-0.54	-6.11	0.28	-5.83	1.29155e+06
HLA-A*02:01	1	860	868	9	PALHNALPQ	0.52	-0.29	-6.11	0.24	-5.88	1.29452e+06
HLA-A*02:01	1	1317	1325	9	PQSMLDQQR	1.08	0.44	-6.11	1.52	-4.59	1.29751e+06
HLA-A*02:01	1	354	362	9	LKCCSGILK	0.86	0.21	-6.11	1.07	-5.05	1.29751e+06
HLA-A*02:01	1	990	998	9	HQPPPRPVH	1.03	-0.27	-6.12	0.76	-5.36	1.31859e+06
HLA-A*02:01	1	1168	1176	9	NAPPPGAPD	0.77	-0.78	-6.13	-0.01	-6.13	1.33386e+06
HLA-A*02:01	1	1122	1130	9	SEPFSPSLR	0.68	0.66	-6.13	1.34	-4.78	1340016
HLA-A*02:01	1	12	20	9	RNLPVMGDG	0.36	-0.54	-6.13	-0.17	-6.3	1340016
HLA-A*02:01	1	1179	1187	9	KQKQEPKTP	0.81	0.06	-6.13	0.87	-5.26	1.3462e+06
HLA-A*02:01	1	781	789	9	PPPSMPQQA	1.28	-0.64	-6.13	0.64	-5.49	1.3462e+06
HLA-A*02:01	1	120	128	9	WNAQECIQD	1.04	-0.88	-6.13	0.16	-5.97	1.35242e+06
HLA-A*02:01	1	994	1002	9	PRPVHLQPM	0.56	-0.06	-6.14	0.5	-5.63	1.36808e+06
HLA-A*02:01	1	288	296	9	VKRKADTTT	0.92	-0.25	-6.14	0.66	-5.47	1374390
HLA-A*02:01	1	214	222	9	NPPPVQATP	0.71	-0.14	-6.14	0.56	-5.58	1.38392e+06
HLA-A*02:01	1	355	363	9	KCCSGILKE	1.03	-0.6	-6.14	0.43	-5.71	1.38392e+06
HLA-A*02:01	1	26	34	9	MSTTQAQAQ	0.84	-0.05	-6.15	0.8	-5.35	1.39994e+06
HLA-A*02:01	1	1063	1071	9	PSPLMIHSP	0.64	-0.09	-6.15	0.56	-5.59	1.40965e+06
HLA-A*02:01	1	322	330	9	RESSRPVKP	0.54	0.15	-6.15	0.68	-5.47	1.4129e+06
HLA-A*02:01	1	1049	1057	9	HKSDPYSTG	0.92	-0.64	-6.16	0.28	-5.87	1.43585e+06
HLA-A*02:01	1	41	49	9	ASTNPPPPE	0.58	-0.55	-6.16	0.03	-6.13	1439163
HLA-A*02:01	1	557	565	9	VEENKKSKA	0.95	-0.4	-6.16	0.55	-5.61	1.45918e+06
HLA-A*02:01	1	710	718	9	SSSDSEDSE	0.87	-0.62	-6.17	0.26	-5.91	1.47269e+06
HLA-A*02:01	1	1035	1043	9	KPQQVIQHH	0.92	-0.26	-6.17	0.66	-5.51	1.47608e+06
HLA-A*02:01	1	19	27	9	DGLETSQMS	1.04	-1.23	-6.17	-0.19	-6.36	1.47608e+06
HLA-A*02:01	1	1185	1193	9	KTPVAPKKD	0.87	-0.82	-6.17	0.05	-6.12	1.48631e+06
HLA-A*02:01	1	1021	1029	9	HPPPGQQPP	0.24	-0.2	-6.18	0.04	-6.13	1.49661e+06
HLA-A*02:01	1	862	870	9	LHNALPQQP	0.63	0.08	-6.18	0.7	-5.47	1.50699e+06
HLA-A*02:01	1	867	875	9	PQQPSRPSN	1.12	-0.74	-6.18	0.39	-5.79	1.51743e+06
HLA-A*02:01	1	310	318	9	PPEPKTTKL	1.47	0.03	-6.19	1.5	-4.69	1.55278e+06
HLA-A*02:01	1	427	435	9	SNCYKYNPP	0.34	-0.04	-6.19	0.3	-5.89	1.55636e+06
HLA-A*02:01	1	1252	1260	9	KERLRQERM	1.1	0.07	-6.19	1.16	-5.03	1.55995e+06
HLA-A*02:01	1	1322	1330	9	DQQRELARK	0.88	0.1	-6.2	0.99	-5.21	1.57801e+06
HLA-A*02:01	1	50	58	9	TSNPNKPKR	1.18	0.54	-6.2	1.72	-4.48	1.59261e+06
HLA-A*02:01	1	206	214	9	PQTQTPQPN	0.41	-0.82	-6.2	-0.42	-6.62	1.59628e+06
HLA-A*02:01	1	304	312	9	HEPPSLPPE	0.38	-0.78	-6.21	-0.4	-6.61	1.62971e+06
HLA-A*02:01	1	329	337	9	KPPKKDVPD	0.72	-0.86	-6.21	-0.14	-6.35	1.63347e+06
HLA-A*02:01	1	1232	1240	9	REKEEREKA	0.87	-0.12	-6.21	0.75	-5.47	1.63723e+06
HLA-A*02:01	1	611	619	9	SYEEKRQLS	0.92	-0.89	-6.22	0.04	-6.18	1.64479e+06
HLA-A*02:01	1	647	655	9	SNPDEIEID	1.08	-0.78	-6.22	0.3	-5.92	1.66001e+06
HLA-A*02:01	1	1338	1346	9	REAMAATID	1.1	-0.68	-6.22	0.42	-5.8	1.66767e+06
HLA-A*02:01	1	1015	1023	9	QGQQPPHPP	0.17	-0.14	-6.22	0.03	-6.2	1.66767e+06
HLA-A*02:01	1	491	499	9	DSSSDSDSS	1.05	-1.07	-6.22	-0.03	-6.25	1.67151e+06
HLA-A*02:01	1	327	335	9	PVKPPKKDV	0.98	0.04	-6.22	1.02	-5.2	1.67537e+06
HLA-A*02:01	1	675	683	9	LRKKRKPQA	0.97	-0.14	-6.23	0.83	-5.4	1.69087e+06
HLA-A*02:01	1	470	478	9	SPAVPPPTK	0.99	0.12	-6.23	1.11	-5.12	1.70259e+06
HLA-A*02:01	1	1103	1111	9	QPQPLVVVK	1.08	0.08	-6.23	1.16	-5.07	1.71045e+06
HLA-A*02:01	1	1332	1340	9	EQERRRREA	1.24	-0.29	-6.23	0.95	-5.29	1.71045e+06
HLA-A*02:01	1	995	1003	9	RPVHLQPMQ	0.93	-0.1	-6.23	0.83	-5.4	1.71439e+06
HLA-A*02:01	1	277	285	9	ATPQPVKTK	1.08	0.32	-6.24	1.4	-4.84	1.71834e+06
HLA-A*02:01	1	634	642	9	VHIIQSREP	0.73	0.12	-6.24	0.85	-5.39	1.73424e+06
HLA-A*02:01	1	357	365	9	CSGILKEMF	1.35	1.03	-6.24	2.38	-3.86	1.74225e+06
HLA-A*02:01	1	1116	1124	9	HSPIIRSEP	0.46	0.02	-6.24	0.48	-5.76	1.74225e+06
HLA-A*02:01	1	159	167	9	QKINELPTE	1.12	-0.6	-6.25	0.52	-5.73	1.76242e+06
HLA-A*02:01	1	683	691	9	AEKVDVIAG	0.84	-0.62	-6.25	0.22	-6.03	1.77464e+06
HLA-A*02:01	1	738	746	9	HHHHHHQQM	1.05	0.15	-6.25	1.2	-5.05	1.78283e+06
HLA-A*02:01	1	96	104	9	DYYKIIKTP	1.07	0.04	-6.25	1.11	-5.15	1.78283e+06
HLA-A*02:01	1	1090	1098	9	QPKKQELRA	1.2	-0.34	-6.25	0.86	-5.39	1.78283e+06
HLA-A*02:01	1	805	813	9	VPVLEPQLP	0.63	-0.05	-6.25	0.58	-5.67	1.78283e+06
HLA-A*02:01	1	271	279	9	HPPIIAATP	0.67	-0.11	-6.26	0.56	-5.7	1.8118e+06
HLA-A*02:01	1	874	882	9	SNRAAALPP	0.35	-0.04	-6.27	0.31	-5.96	1.84548e+06
HLA-A*02:01	1	1270	1278	9	EQARRAHEE	0.9	-0.71	-6.27	0.2	-6.07	1.84548e+06
HLA-A*02:01	1	1255	1263	9	LRQERMRSR	1.18	0.78	-6.27	1.96	-4.32	1.86685e+06
HLA-A*02:01	1	1112	1120	9	EEKIHSPII	1.25	0.13	-6.28	1.37	-4.91	1.89719e+06
HLA-A*02:01	1	655	663	9	DFETLKPST	0.73	-0.43	-6.28	0.3	-5.98	1.90156e+06
HLA-A*02:01	1	712	720	9	SDSEDSETE	1.08	-0.77	-6.28	0.31	-5.97	1.90594e+06
HLA-A*02:01	1	389	397	9	DYCDIIKHP	1.12	0.02	-6.28	1.14	-5.15	1.91915e+06
HLA-A*02:01	1	1235	1243	9	EEREKALKA	1.08	-0.31	-6.28	0.77	-5.51	1.91915e+06
HLA-A*02:01	1	840	848	9	PQPPEHSTP	0.77	-0.12	-6.28	0.65	-5.63	1.91915e+06
HLA-A*02:01	1	1056	1064	9	TGHLREAPS	0.52	-1.07	-6.29	-0.55	-6.83	1.92801e+06
HLA-A*02:01	1	161	169	9	INELPTEET	1.03	-0.38	-6.29	0.65	-5.64	1.93246e+06
HLA-A*02:01	1	606	614	9	KCKPMSYEE	0.84	-0.68	-6.29	0.16	-6.14	1.95483e+06
HLA-A*02:01	1	1318	1326	9	QSMLDQQRE	0.87	-0.69	-6.29	0.18	-6.11	1.95934e+06
HLA-A*02:01	1	391	399	9	CDIIKHPMD	1.09	-0.93	-6.29	0.15	-6.14	1.95934e+06
HLA-A*02:01	1	350	358	9	VSEQLKCCS	1.24	-0.95	-6.3	0.29	-6	1.97292e+06
HLA-A*02:01	1	1034	1042	9	AKPQQVIQH	1.08	-0.22	-6.3	0.87	-5.43	1.99118e+06
HLA-A*02:01	1	37	45	9	PANAASTNP	0.48	-0.2	-6.3	0.27	-6.03	1.99577e+06
HLA-A*02:01	1	782	790	9	PPSMPQQAA	1.02	-0.64	-6.3	0.38	-5.92	2.00037e+06
HLA-A*02:01	1	116	124	9	NNYYWNAQE	0.99	-0.72	-6.3	0.27	-6.03	2.00498e+06
HLA-A*02:01	1	1327	1335	9	LARKREQER	0.93	0.62	-6.31	1.55	-4.76	2.04226e+06
HLA-A*02:01	1	870	878	9	PSRPSNRAA	1.28	-0.42	-6.31	0.85	-5.46	2.04226e+06
HLA-A*02:01	1	333	341	9	KDVPDSQQH	0.98	-0.24	-6.31	0.73	-5.58	2046963
HLA-A*02:01	1	490	498	9	SDSSSDSDS	0.75	-1.07	-6.31	-0.32	-6.63	2.05168e+06
HLA-A*02:01	1	721	729	9	MAPKSKKKG	0.9	-0.64	-6.31	0.26	-6.06	2.05641e+06
HLA-A*02:01	1	316	324	9	TKLGQRRES	0.92	-0.95	-6.32	-0.03	-6.34	2.0659e+06
HLA-A*02:01	1	454	462	9	FAKMPDEPE	0.49	-0.64	-6.32	-0.15	-6.47	2.0659e+06
HLA-A*02:01	1	954	962	9	PPPPLPPPP	0.3	-0.32	-6.32	-0.02	-6.34	2.07544e+06
HLA-A*02:01	1	1286	1294	9	QQQQRQEQQ	0.83	-0.04	-6.32	0.79	-5.53	2.08983e+06
HLA-A*02:01	1	1159	1167	9	RPVIRPPEQ	1.02	-0.05	-6.32	0.96	-5.36	2.10431e+06
HLA-A*02:01	1	866	874	9	LPQQPSRPS	0.58	-1.05	-6.33	-0.47	-6.8	2.12868e+06
HLA-A*02:01	1	521	529	9	VHEQLAALS	0.72	-0.94	-6.33	-0.22	-6.55	2158291
HLA-A*02:01	1	706	714	9	SSESSSSDS	0.71	-0.98	-6.33	-0.27	-6.6	2158291
HLA-A*02:01	1	1321	1329	9	LDQQRELAR	0.92	0.51	-6.34	1.44	-4.9	2.17325e+06
HLA-A*02:01	1	1285	1293	9	QQQQQRQEQ	0.8	-0.1	-6.34	0.7	-5.64	2.17826e+06
HLA-A*02:01	1	85	93	9	QPVDAVKLN	0.89	-0.68	-6.34	0.21	-6.13	2.19842e+06
HLA-A*02:01	1	1083	1091	9	SPPQQNVQP	0.64	-0.09	-6.34	0.55	-5.8	2.20856e+06
HLA-A*02:01	1	623	631	9	NKLPGEKLG	0.95	-0.56	-6.35	0.4	-5.95	2.23929e+06
HLA-A*02:01	1	1069	1077	9	HSPQMSQFQ	0.99	-0.07	-6.35	0.92	-5.44	2.26001e+06
HLA-A*02:01	1	283	291	9	KTKKGVKRK	1.24	0.26	-6.36	1.5	-4.85	2.27044e+06
HLA-A*02:01	1	1186	1194	9	TPVAPKKDL	1.42	0.35	-6.36	1.77	-4.58	2.27567e+06
HLA-A*02:01	1	818	826	9	DPIGHFTQP	0.62	-0.24	-6.36	0.38	-5.97	2.28092e+06
HLA-A*02:01	1	1187	1195	9	PVAPKKDLK	0.62	0.07	-6.36	0.68	-5.68	2.28618e+06
HLA-A*02:01	1	184	192	9	KETGTAKPG	0.51	-0.58	-6.36	-0.06	-6.43	2.30733e+06
HLA-A*02:01	1	614	622	9	EKRQLSLDI	0.91	0.11	-6.37	1.02	-5.34	2.33405e+06
HLA-A*02:01	1	1104	1112	9	PQPLVVVKE	0.93	-0.88	-6.37	0.05	-6.32	2.33405e+06
HLA-A*02:01	1	642	650	9	PSLKNSNPD	0.72	-1.04	-6.37	-0.32	-6.7	2.35565e+06
HLA-A*02:01	1	863	871	9	HNALPQQPS	0.71	-1.05	-6.37	-0.35	-6.72	2.36108e+06
HLA-A*02:01	1	704	712	9	ESSSESSSS	0.75	-1.03	-6.38	-0.28	-6.66	2393922
HLA-A*02:01	1	242	250	9	VPPQPLQTP	0.65	-0.05	-6.38	0.6	-5.78	2.39944e+06
HLA-A*02:01	1	622	630	9	INKLPGEKL	1.47	0.3	-6.38	1.77	-4.61	2.41607e+06
HLA-A*02:01	1	1108	1116	9	VVVKEEKIH	1.12	-0.09	-6.39	1.03	-5.35	2.42722e+06
HLA-A*02:01	1	609	617	9	PMSYEEKRQ	0.93	-0.16	-6.39	0.77	-5.62	2466664
HLA-A*02:01	1	11	19	9	LRNLPVMGD	1.04	-0.68	-6.39	0.36	-6.03	2466664
HLA-A*02:01	1	881	889	9	PPKPARPPA	0.71	-0.55	-6.4	0.16	-6.24	2.50674e+06
HLA-A*02:01	1	626	634	9	PGEKLGRVV	1.26	-0.23	-6.41	1.03	-5.38	2.57105e+06
HLA-A*02:01	1	305	313	9	EPPSLPPEP	0.74	-0.19	-6.41	0.55	-5.86	2.58291e+06
HLA-A*02:01	1	1210	1218	9	PTTPSSTAK	0.85	-0.04	-6.41	0.81	-5.6	2.58887e+06
HLA-A*02:01	1	576	584	9	NNSSNSNVS	1.01	-0.98	-6.41	0.03	-6.39	2.58887e+06
HLA-A*02:01	1	1225	1233	9	EQFRRAARE	0.89	-0.73	-6.42	0.16	-6.26	2.62488e+06
HLA-A*02:01	1	1326	1334	9	ELARKREQE	0.9	-0.69	-6.42	0.21	-6.21	2.637e+06
HLA-A*02:01	1	183	191	9	RKETGTAKP	0.61	0.1	-6.42	0.71	-5.72	2.64308e+06
HLA-A*02:01	1	508	516	9	AQRLAELQE	0.95	-0.5	-6.43	0.44	-5.98	2.66753e+06
HLA-A*02:01	1	258	266	9	QPPPAPAPQ	0.43	-0.24	-6.43	0.18	-6.24	2679847
HLA-A*02:01	1	736	744	9	KKHHHHHHQ	0.94	0.01	-6.43	0.95	-5.48	2.68602e+06
HLA-A*02:01	1	180	188	9	GRGRKETGT	0.83	-0.31	-6.43	0.52	-5.91	2.68602e+06
HLA-A*02:01	1	303	311	9	IHEPPSLPP	0.27	-0.07	-6.44	0.2	-6.23	2723391
HLA-A*02:01	1	945	953	9	LPSVKVQSQ	0.77	-0.16	-6.44	0.62	-5.82	2.72967e+06
HLA-A*02:01	1	475	483	9	PPTKVVAPP	0.19	-0.38	-6.44	-0.19	-6.63	2.72967e+06
HLA-A*02:01	1	509	517	9	QRLAELQEQ	0.68	0.12	-6.44	0.81	-5.63	2.74859e+06
HLA-A*02:01	1	1182	1190	9	QEPKTPVAP	0.61	0.03	-6.44	0.64	-5.8	2.74859e+06
HLA-A*02:01	1	1169	1177	9	APPPGAPDK	0.52	0.19	-6.44	0.71	-5.73	2.76128e+06
HLA-A*02:01	1	1290	1298	9	RQEQQQQQQ	0.87	0.01	-6.45	0.88	-5.56	2.79325e+06
HLA-A*02:01	1	1241	1249	9	LKAQAEHAE	0.77	-0.58	-6.45	0.19	-6.26	2.79325e+06
HLA-A*02:01	1	413	421	9	RDAQEFGAD	0.78	-0.83	-6.45	-0.05	-6.5	2.8256e+06
HLA-A*02:01	1	284	292	9	TKKGVKRKA	1.13	-0.18	-6.45	0.95	-5.5	2.83211e+06
HLA-A*02:01	1	664	672	9	LRELERYVT	1.21	-0.27	-6.46	0.93	-5.52	2.85831e+06
HLA-A*02:01	1	1173	1181	9	GAPDKDKQK	0.96	0.08	-6.46	1.03	-5.43	2.87813e+06
HLA-A*02:01	1	902	910	9	QPPMAQPPQ	0.63	-0.24	-6.47	0.38	-6.08	2.93164e+06
HLA-A*02:01	1	22	30	9	ETSQMSTTQ	1.1	-0.13	-6.48	0.97	-5.51	3.02072e+06
HLA-A*02:01	1	1115	1123	9	IHSPIIRSE	0.83	-0.62	-6.48	0.21	-6.27	3.02072e+06
HLA-A*02:01	1	201	209	9	QASTPPQTQ	1.04	-0.02	-6.48	1.02	-5.46	3.02768e+06
HLA-A*02:01	1	36	44	9	QPANAASTN	0.82	-0.75	-6.48	0.07	-6.41	3.03466e+06
HLA-A*02:01	1	289	297	9	KRKADTTTP	0.83	0.2	-6.48	1.03	-5.45	3.04166e+06
HLA-A*02:01	1	60	68	9	TNQLQYLLR	1.05	0.53	-6.49	1.59	-4.9	3083969
HLA-A*02:01	1	211	219	9	PQPNPPPVQ	1.27	-0.23	-6.49	1.04	-5.45	3.0982e+06
HLA-A*02:01	1	1160	1168	9	PVIRPPEQN	1.07	-0.63	-6.49	0.44	-6.05	3.1125e+06
HLA-A*02:01	1	1309	1317	9	TPQAQSSQP	0.42	-0.04	-6.5	0.38	-6.12	3.17037e+06
HLA-A*02:01	1	1043	1051	9	HHSPRHHKS	0.93	-1.03	-6.51	-0.1	-6.6	3229312
HLA-A*02:01	1	1287	1295	9	QQQRQEQQQ	0.88	-0.04	-6.51	0.84	-5.68	3.24422e+06
HLA-A*02:01	1	57	65	9	KRQTNQLQY	1.31	1.33	-6.52	2.63	-3.89	3312150
HLA-A*02:01	1	1217	1225	9	AKSSSDSFE	0.72	-0.59	-6.53	0.13	-6.4	3.35823e+06
HLA-A*02:01	1	1162	1170	9	IRPPEQNAP	0.65	0.16	-6.53	0.81	-5.72	3.37373e+06
HLA-A*02:01	1	715	723	9	EDSETEMAP	0.48	-0.16	-6.53	0.33	-6.2	3.3815e+06
HLA-A*02:01	1	1113	1121	9	EKIHSPIIR	1.19	0.53	-6.53	1.72	-4.81	3.40494e+06
HLA-A*02:01	1	381	389	9	DVEALGLHD	1.07	-0.91	-6.53	0.16	-6.37	3.41279e+06
HLA-A*02:01	1	592	600	9	KSKPPPTYE	0.88	-0.6	-6.54	0.28	-6.26	3.46027e+06
HLA-A*02:01	1	1052	1060	9	DPYSTGHLR	0.9	0.48	-6.54	1.38	-5.17	3.48426e+06
HLA-A*02:01	1	1212	1220	9	TPSSTAKSS	1.27	-1.12	-6.54	0.15	-6.39	3.49229e+06
HLA-A*02:01	1	1273	1281	9	RRAHEEARR	1.12	0.91	-6.55	2.04	-4.51	3.54087e+06
HLA-A*02:01	1	602	610	9	EEEDKCKPM	0.89	-0.05	-6.55	0.84	-5.71	3.54087e+06
HLA-A*02:01	1	1165	1173	9	PEQNAPPPG	0.62	-0.95	-6.55	-0.33	-6.88	3.54087e+06
HLA-A*02:01	1	487	495	9	DSSSDSSSD	1.08	-0.89	-6.55	0.19	-6.36	3.54903e+06
HLA-A*02:01	1	511	519	9	LAELQEQLK	1	0.22	-6.56	1.22	-5.33	3.59013e+06
HLA-A*02:01	1	552	560	9	KRKEEVEEN	0.76	-0.44	-6.56	0.32	-6.24	3.5984e+06
HLA-A*02:01	1	956	964	9	PPLPPPPHP	0.81	-0.35	-6.56	0.46	-6.1	3.6067e+06
HLA-A*02:01	1	495	503	9	DSDSSTDDS	0.62	-1.15	-6.56	-0.53	-7.09	3.62335e+06
HLA-A*02:01	1	437	445	9	HEVVAMARK	0.7	0.08	-6.56	0.78	-5.79	3665304
HLA-A*02:01	1	193	201	9	VSTVPNTTQ	1.05	-0.03	-6.57	1.02	-5.55	3.67375e+06
HLA-A*02:01	1	1086	1094	9	QQNVQPKKQ	0.99	-0.11	-6.57	0.88	-5.7	3.75068e+06
HLA-A*02:01	1	763	771	9	QPPPPPPPQ	0.54	-0.2	-6.58	0.34	-6.23	3.75933e+06
HLA-A*02:01	1	973	981	9	QPPPPPPPQ	0.49	-0.2	-6.58	0.29	-6.28	3.75933e+06
HLA-A*02:01	1	776	784	9	PPPPPPPPS	0.74	-1.34	-6.59	-0.61	-7.19	3.84689e+06
HLA-A*02:01	1	880	888	9	LPPKPARPP	0.37	-0.03	-6.59	0.34	-6.24	3.85576e+06
HLA-A*02:01	1	615	623	9	KRQLSLDIN	0.97	-0.52	-6.59	0.45	-6.14	3.88249e+06
HLA-A*02:01	1	111	119	9	KKRLENNYY	1.32	1.36	-6.59	2.68	-3.91	3891437
HLA-A*02:01	1	243	251	9	PPQPLQTPP	0.19	-0.29	-6.59	-0.1	-6.69	3891437
HLA-A*02:01	1	607	615	9	CKPMSYEEK	1	0.24	-6.6	1.24	-5.35	3.9365e+06
HLA-A*02:01	1	859	867	9	PPALHNALP	0.47	-0.27	-6.6	0.2	-6.39	3.9365e+06
HLA-A*02:01	1	318	326	9	LGQRRESSR	0.79	0.56	-6.6	1.35	-5.25	3.95467e+06
HLA-A*02:01	1	134	142	9	TNCYIYNKP	0.86	-0.07	-6.61	0.79	-5.82	4.10308e+06
HLA-A*02:01	1	483	491	9	PSSSDSSSD	0.87	-1.04	-6.61	-0.18	-6.79	4.10308e+06
HLA-A*02:01	1	43	51	9	TNPPPPETS	1.28	-1.03	-6.62	0.24	-6.38	4.19865e+06
HLA-A*02:01	1	309	317	9	LPPEPKTTK	0.79	0.09	-6.63	0.88	-5.75	4.25706e+06
HLA-A*02:01	1	1233	1241	9	EKEEREKAL	1.55	0.34	-6.64	1.89	-4.75	4356222
HLA-A*02:01	1	725	733	9	SKKKGHPGR	0.89	0.73	-6.64	1.62	-5.01	4356222
HLA-A*02:01	1	941	949	9	PTPLLPSVK	0.89	-0.08	-6.64	0.81	-5.83	4.36626e+06
HLA-A*02:01	1	603	611	9	EEDKCKPMS	1.02	-1.27	-6.64	-0.26	-6.9	4.36626e+06
HLA-A*02:01	1	980	988	9	PQPQPPPQQ	0.93	-0.29	-6.64	0.64	-6	4.38642e+06
HLA-A*02:01	1	186	194	9	TGTAKPGVS	0.95	-1.19	-6.64	-0.24	-6.89	4.39653e+06
HLA-A*02:01	1	640	648	9	REPSLKNSN	1.01	-0.51	-6.65	0.51	-6.14	4.427e+06
HLA-A*02:01	1	403	411	9	IKSKLEARE	0.77	-0.64	-6.65	0.13	-6.52	4.47827e+06
HLA-A*02:01	1	909	917	9	PQVLLEDEE	0.8	-0.88	-6.66	-0.09	-6.74	4.5197e+06
HLA-A*02:01	1	873	881	9	PSNRAAALP	0.33	-0.13	-6.66	0.2	-6.45	4.54057e+06
HLA-A*02:01	1	686	694	9	VDVIAGSSK	0.83	0.17	-6.66	1.01	-5.65	4.55103e+06
HLA-A*02:01	1	919	927	9	PAPPLTSMQ	1.03	-0.3	-6.66	0.73	-5.93	4.56152e+06
HLA-A*02:01	1	758	766	9	PPPPQQPPP	0.23	-0.37	-6.67	-0.14	-6.8	4.62498e+06
HLA-A*02:01	1	1061	1069	9	EAPSPLMIH	1	-0.25	-6.67	0.76	-5.91	4.63564e+06
HLA-A*02:01	1	1150	1158	9	PEMKPVDVG	0.93	-0.79	-6.68	0.15	-6.54	4.80961e+06
HLA-A*02:01	1	638	646	9	QSREPSLKN	0.96	-0.52	-6.69	0.44	-6.24	4.84295e+06
HLA-A*02:01	1	411	419	9	EYRDAQEFG	1.29	-0.5	-6.69	0.79	-5.9	4.85411e+06
HLA-A*02:01	1	1123	1131	9	EPFSPSLRP	0.62	-0.1	-6.69	0.51	-6.17	4.8653e+06
HLA-A*02:01	1	719	727	9	TEMAPKSKK	0.81	0.09	-6.69	0.9	-5.79	4.88776e+06
HLA-A*02:01	1	1178	1186	9	DKQKQEPKT	0.8	-0.39	-6.69	0.41	-6.28	4.88776e+06
HLA-A*02:01	1	1022	1030	9	PPPGQQPPP	0.23	-0.31	-6.69	-0.08	-6.77	4.92164e+06
HLA-A*02:01	1	601	609	9	SEEEDKCKP	0.7	-0.13	-6.7	0.57	-6.12	4.96718e+06
HLA-A*02:01	1	1127	1135	9	PSLRPEPPK	0.52	0.04	-6.7	0.56	-6.14	5.04789e+06
HLA-A*02:01	1	5	13	9	SGPGTRLRN	0.86	-0.74	-6.71	0.12	-6.59	5.07119e+06
HLA-A*02:01	1	707	715	9	SESSSSDSE	0.72	-0.69	-6.71	0.02	-6.68	5.0946e+06
HLA-A*02:01	1	584	592	9	SKKEPAPMK	0.83	0.27	-6.71	1.1	-5.62	5.17738e+06
HLA-A*02:01	1	400	408	9	MSTIKSKLE	0.98	-0.72	-6.72	0.27	-6.45	5.20128e+06
HLA-A*02:01	1	1146	1154	9	LPQRPEMKP	0.78	-0.11	-6.72	0.67	-6.05	5.22529e+06
HLA-A*02:01	1	282	290	9	VKTKKGVKR	1.14	0.61	-6.73	1.75	-4.98	5334700
HLA-A*02:01	1	328	336	9	VKPPKKDVP	0.64	0.02	-6.73	0.67	-6.06	5334700
HLA-A*02:01	1	293	301	9	DTTTPTTID	1.1	-0.88	-6.73	0.22	-6.51	5.37168e+06
HLA-A*02:01	1	4	12	9	ESGPGTRLR	1.09	0.57	-6.73	1.65	-5.08	5.39647e+06
HLA-A*02:01	1	946	954	9	PSVKVQSQP	0.39	-0.09	-6.73	0.3	-6.44	5408913
HLA-A*02:01	1	204	212	9	TPPQTQTPQ	0.38	-0.17	-6.75	0.21	-6.54	5.56045e+06
HLA-A*02:01	1	297	305	9	PTTIDPIHE	0.88	-0.91	-6.75	-0.02	-6.77	5611901
HLA-A*02:01	1	1213	1221	9	PSSTAKSSS	0.76	-1.17	-6.75	-0.41	-7.16	5.6378e+06
HLA-A*02:01	1	213	221	9	PNPPPVQAT	0.92	-0.61	-6.75	0.31	-6.45	5.67688e+06
HLA-A*02:01	1	296	304	9	TPTTIDPIH	0.98	-0.38	-6.76	0.6	-6.16	5.68997e+06
HLA-A*02:01	1	1105	1113	9	QPLVVVKEE	1.14	-0.86	-6.76	0.28	-6.48	5.72941e+06
HLA-A*02:01	1	588	596	9	PAPMKSKPP	0.39	-0.22	-6.76	0.17	-6.59	5.72941e+06
HLA-A*02:01	1	594	602	9	KPPPTYESE	0.91	-0.75	-6.76	0.17	-6.6	5.79575e+06
HLA-A*02:01	1	759	767	9	PPPQQPPPP	0.15	-0.37	-6.77	-0.21	-6.98	5.86287e+06
HLA-A*02:01	1	167	175	9	EETEIMIVQ	1.15	-0.21	-6.77	0.95	-5.83	5944427
HLA-A*02:01	1	837	845	9	PHLPQPPEH	1.17	-0.49	-6.77	0.68	-6.1	5944427
HLA-A*02:01	1	1129	1137	9	LRPEPPKHP	0.71	0.15	-6.78	0.86	-5.92	5.97187e+06
HLA-A*02:01	1	462	470	9	EEPVVAVSS	1.03	-1.19	-6.78	-0.16	-6.94	5.98563e+06
HLA-A*02:01	1	1027	1035	9	QPPPPQPAK	0.82	0.05	-6.78	0.87	-5.92	6.0689e+06
HLA-A*02:01	1	216	224	9	PPVQATPHP	0.68	-0.33	-6.79	0.35	-6.43	6096913
HLA-A*02:01	1	708	716	9	ESSSSDSED	0.86	-0.84	-6.79	0.02	-6.77	6.13917e+06
HLA-A*02:01	1	279	287	9	PQPVKTKKG	0.74	-0.78	-6.79	-0.05	-6.83	6.13917e+06
HLA-A*02:01	1	733	741	9	REQKKHHHH	1.03	-0.21	-6.79	0.82	-5.97	6.15333e+06
HLA-A*02:01	1	1082	1090	9	QSPPQQNVQ	0.86	-0.04	-6.79	0.82	-5.97	6167512
HLA-A*02:01	1	1131	1139	9	PEPPKHPES	0.81	-1.19	-6.79	-0.38	-7.17	6167512
HLA-A*02:01	1	1316	1324	9	QPQSMLDQQ	0.99	-0.16	-6.79	0.83	-5.97	6.19598e+06
HLA-A*02:01	1	1167	1175	9	QNAPPPGAP	0.41	-0.08	-6.8	0.33	-6.47	6267726
HLA-A*02:01	1	1023	1031	9	PPGQQPPPP	0.24	-0.43	-6.81	-0.2	-7.01	6.48799e+06
HLA-A*02:01	1	737	745	9	KHHHHHHQQ	1.03	0.06	-6.82	1.09	-5.72	6532960
HLA-A*02:01	1	1148	1156	9	QRPEMKPVD	1.06	-0.76	-6.82	0.3	-6.52	6548020
HLA-A*02:01	1	565	573	9	AKEPPPKKT	1.02	-0.24	-6.82	0.78	-6.04	6.60861e+06
HLA-A*02:01	1	553	561	9	RKEEVEENK	0.77	0.31	-6.82	1.08	-5.74	6.65442e+06
HLA-A*02:01	1	750	758	9	PAPVPQQPP	0.17	-0.08	-6.82	0.09	-6.73	6.65442e+06
HLA-A*02:01	1	325	333	9	SRPVKPPKK	0.78	0.33	-6.82	1.11	-5.71	6.66976e+06
HLA-A*02:01	1	1230	1238	9	AAREKEERE	1	-0.51	-6.83	0.49	-6.34	6.71599e+06
HLA-A*02:01	1	586	594	9	KEPAPMKSK	0.83	0.23	-6.83	1.06	-5.77	6746989
HLA-A*02:01	1	813	821	9	PGSVFDPIG	0.82	-0.91	-6.83	-0.09	-6.92	6.82512e+06
HLA-A*02:01	1	1091	1099	9	PKKQELRAA	1.11	-0.44	-6.84	0.66	-6.17	6.87242e+06
HLA-A*02:01	1	660	668	9	KPSTLRELE	0.95	-0.74	-6.84	0.21	-6.63	6.88827e+06
HLA-A*02:01	1	798	806	9	PPFIATQVP	0.85	-0.31	-6.84	0.54	-6.3	6.90415e+06
HLA-A*02:01	1	728	736	9	KGHPGREQK	1.07	0.19	-6.84	1.26	-5.58	6.93601e+06
HLA-A*02:01	1	1288	1296	9	QQRQEQQQQ	0.83	-0.01	-6.84	0.82	-6.02	6.93601e+06
HLA-A*02:01	1	341	349	9	HPAPEKSSK	0.74	0.02	-6.84	0.76	-6.08	6.93601e+06
HLA-A*02:01	1	677	685	9	KKRKPQAEK	0.91	0.35	-6.84	1.26	-5.59	6.98409e+06
HLA-A*02:01	1	668	676	9	ERYVTSCLR	0.83	0.75	-6.85	1.58	-5.27	7.00019e+06
HLA-A*02:01	1	474	482	9	PPPTKVVAP	0.63	-0.28	-6.85	0.35	-6.5	7.00019e+06
HLA-A*02:01	1	673	681	9	SCLRKKRKP	0.65	0.09	-6.85	0.74	-6.11	7.0325e+06
HLA-A*02:01	1	1325	1333	9	RELARKREQ	0.73	-0.01	-6.85	0.72	-6.13	7.0325e+06
HLA-A*02:01	1	522	530	9	HEQLAALSQ	0.9	-0.14	-6.85	0.76	-6.09	7.08125e+06
HLA-A*02:01	1	1124	1132	9	PFSPSLRPE	0.43	-0.89	-6.85	-0.46	-7.31	7.13034e+06
HLA-A*02:01	1	496	504	9	SDSSTDDSE	0.74	-0.85	-6.86	-0.11	-6.97	7.24619e+06
HLA-A*02:01	1	46	54	9	PPPETSNPN	0.48	-0.98	-6.86	-0.5	-7.36	7.24619e+06
HLA-A*02:01	1	404	412	9	KSKLEAREY	1.67	1.34	-6.86	3.01	-3.86	7.29642e+06
HLA-A*02:01	1	742	750	9	HHQQMQQAP	0.74	-0.02	-6.86	0.72	-6.14	7.29642e+06
HLA-A*02:01	1	463	471	9	EPVVAVSSP	0.64	-0.22	-6.87	0.43	-6.44	7.36394e+06
HLA-A*02:01	1	461	469	9	PEEPVVAVS	1.15	-1.38	-6.89	-0.23	-7.11	7.67556e+06
HLA-A*02:01	1	580	588	9	NSNVSKKEP	0.81	0.06	-6.89	0.87	-6.02	7836281
HLA-A*02:01	1	1292	1300	9	EQQQQQQQQ	1.1	-0.14	-6.9	0.96	-5.94	7.87245e+06
HLA-A*02:01	1	49	57	9	ETSNPNKPK	0.67	0.04	-6.9	0.71	-6.18	7.87245e+06
HLA-A*02:01	1	888	896	9	PAVSPALTQ	1.06	-0.26	-6.9	0.8	-6.1	7.98197e+06
HLA-A*02:01	1	278	286	9	TPQPVKTKK	0.85	0.11	-6.9	0.96	-5.94	8.01881e+06
HLA-A*02:01	1	734	742	9	EQKKHHHHH	0.94	-0.23	-6.9	0.71	-6.19	8.01881e+06
HLA-A*02:01	1	700	708	9	SSESESSSE	0.75	-0.68	-6.9	0.07	-6.83	8.01881e+06
HLA-A*02:01	1	573	581	9	TKKNNSSNS	0.9	-0.92	-6.91	-0.02	-6.93	8.05582e+06
HLA-A*02:01	1	982	990	9	PQPPPQQQH	0.97	-0.44	-6.91	0.54	-6.38	8.16789e+06
HLA-A*02:01	1	845	853	9	HSTPPHLNQ	1	-0.16	-6.91	0.84	-6.08	8.20559e+06
HLA-A*02:01	1	337	345	9	DSQQHPAPE	0.38	-0.88	-6.92	-0.5	-7.42	8.30061e+06
HLA-A*02:01	1	1256	1264	9	RQERMRSRE	0.74	-0.58	-6.93	0.16	-6.77	8.51354e+06
HLA-A*02:01	1	178	186	9	GRGRGRKET	1.13	-0.32	-6.93	0.81	-6.12	8.53316e+06
HLA-A*02:01	1	832	840	9	QPELPPHLP	0.51	-0.21	-6.94	0.3	-6.63	8.63197e+06
HLA-A*02:01	1	702	710	9	ESESSSESS	0.97	-1.09	-6.94	-0.12	-7.06	8.67181e+06
HLA-A*02:01	1	332	340	9	KKDVPDSQQ	0.79	-0.12	-6.94	0.67	-6.27	8.69181e+06
HLA-A*02:01	1	756	764	9	QPPPPPQQP	0.62	-0.11	-6.94	0.51	-6.43	8.71184e+06
HLA-A*02:01	1	1177	1185	9	KDKQKQEPK	0.46	0.05	-6.94	0.51	-6.43	8.79245e+06
HLA-A*02:01	1	917	925	9	EPPAPPLTS	1.16	-1.28	-6.95	-0.11	-7.06	8.8534e+06
HLA-A*02:01	1	760	768	9	PPQQPPPPP	0.17	-0.37	-6.95	-0.2	-7.15	8.87381e+06
HLA-A*02:01	1	482	490	9	PPSSSDSSS	0.68	-1.25	-6.95	-0.57	-7.52	8.89426e+06
HLA-A*02:01	1	639	647	9	SREPSLKNS	1.15	-0.95	-6.95	0.21	-6.74	8.91477e+06
HLA-A*02:01	1	205	213	9	PPQTQTPQP	0.77	-0.31	-6.96	0.46	-6.49	9080505
HLA-A*02:01	1	1018	1026	9	QPPHPPPGQ	0.83	-0.2	-6.96	0.63	-6.33	9143448
HLA-A*02:01	1	14	22	9	LPVMGDGLE	0.62	-0.71	-6.96	-0.09	-7.06	9.16453e+06
HLA-A*02:01	1	1265	1273	9	DEDALEQAR	1.15	0.3	-6.97	1.45	-5.52	9.31344e+06
HLA-A*02:01	1	716	724	9	DSETEMAPK	0.41	-0.05	-6.97	0.36	-6.61	9.31344e+06
HLA-A*02:01	1	1281	1289	9	RRQEQQQQQ	1	0.19	-6.97	1.19	-5.78	9.378e+06
HLA-A*02:01	1	884	892	9	PARPPAVSP	0.99	-0.08	-6.97	0.92	-6.06	9.378e+06
HLA-A*02:01	1	914	922	9	EDEEPPAPP	0.14	-0.22	-6.98	-0.08	-7.06	9.48659e+06
HLA-A*02:01	1	977	985	9	PPPPQPQPP	0.26	-0.37	-6.98	-0.11	-7.09	9508456
HLA-A*02:01	1	504	512	9	EEERAQRLA	1.04	-0.42	-6.98	0.63	-6.36	9.61856e+06
HLA-A*02:01	1	347	355	9	SSKVSEQLK	0.73	0.29	-6.99	1.01	-5.98	9.72994e+06
HLA-A*02:01	1	630	638	9	LGRVVHIIQ	0.97	-0.1	-6.99	0.87	-6.12	9.81997e+06
HLA-A*02:01	1	531	539	9	PQQNKPKKK	0.85	-0.01	-6.99	0.84	-6.16	9.81997e+06
HLA-A*02:01	1	44	52	9	NPPPPETSN	0.83	-0.69	-7	0.14	-6.85	9.93368e+06
HLA-A*02:01	1	979	987	9	PPQPQPPPQ	0.58	-0.46	-7	0.11	-6.88	9.93368e+06
HLA-A*02:01	1	162	170	9	NELPTEETE	1	-0.71	-7	0.29	-6.71	9.95658e+06
HLA-A*02:01	1	1248	1256	9	AEKEKERLR	0.81	0.64	-7	1.44	-5.56	9979528
HLA-A*02:01	1	661	669	9	PSTLRELER	1.09	0.48	-7	1.58	-5.43	1.00487e+07
HLA-A*02:01	1	272	280	9	PPIIAATPQ	0.41	-0.37	-7.01	0.04	-6.96	10118357
HLA-A*02:01	1	345	353	9	EKSSKVSEQ	0.53	-0.18	-7.01	0.35	-6.66	1.02591e+07
HLA-A*02:01	1	261	269	9	PAPAPQPVQ	1.17	-0.3	-7.03	0.87	-6.16	1.07426e+07
HLA-A*02:01	1	1333	1341	9	QERRRREAM	1.16	0.03	-7.03	1.19	-5.85	10817079
HLA-A*02:01	1	323	331	9	ESSRPVKPP	0.31	0.03	-7.04	0.34	-6.7	1.0867e+07
HLA-A*02:01	1	963	971	9	HPSVQQQLQ	0.74	-0.28	-7.04	0.46	-6.58	1.08921e+07
HLA-A*02:01	1	336	344	9	PDSQQHPAP	0.46	-0.28	-7.06	0.18	-6.88	1.14054e+07
HLA-A*02:01	1	1174	1182	9	APDKDKQKQ	0.79	-0.21	-7.08	0.58	-6.49	1.1888e+07
HLA-A*02:01	1	429	437	9	CYKYNPPDH	0.76	-0.07	-7.08	0.68	-6.39	1.19154e+07
HLA-A*02:01	1	1013	1021	9	PPQGQQPPH	0.55	-0.65	-7.08	-0.1	-7.19	1.2137e+07
HLA-A*02:01	1	52	60	9	NPNKPKRQT	1.02	-0.44	-7.09	0.58	-6.51	1.22211e+07
HLA-A*02:01	1	1272	1280	9	ARRAHEEAR	0.98	0.8	-7.09	1.77	-5.32	1.22775e+07
HLA-A*02:01	1	1158	1166	9	GRPVIRPPE	0.52	-0.65	-7.09	-0.13	-7.22	1.23058e+07
HLA-A*02:01	1	1044	1052	9	HSPRHHKSD	0.98	-0.83	-7.09	0.15	-6.94	1.23626e+07
HLA-A*02:01	1	978	986	9	PPPQPQPPP	0.2	-0.37	-7.09	-0.17	-7.26	1.23626e+07
HLA-A*02:01	1	1329	1337	9	RKREQERRR	1.1	0.86	-7.1	1.96	-5.13	1.24483e+07
HLA-A*02:01	1	1266	1274	9	EDALEQARR	1.26	0.37	-7.1	1.63	-5.47	1.25058e+07
HLA-A*02:01	1	263	271	9	PAPQPVQSH	0.88	-0.36	-7.12	0.52	-6.6	1.3035e+07
HLA-A*02:01	1	1012	1020	9	PPPQGQQPP	0.21	-0.37	-7.13	-0.15	-7.28	13369341
HLA-A*02:01	1	408	416	9	EAREYRDAQ	0.84	-0.07	-7.13	0.77	-6.36	1.35866e+07
HLA-A*02:01	1	343	351	9	APEKSSKVS	1.19	-1.17	-7.14	0.01	-7.13	1.38392e+07
HLA-A*02:01	1	1184	1192	9	PKTPVAPKK	0.88	-0.07	-7.15	0.8	-6.35	1.4129e+07
HLA-A*02:01	1	833	841	9	PELPPHLPQ	0.52	-0.33	-7.15	0.19	-6.96	1.4129e+07
HLA-A*02:01	1	921	929	9	PPLTSMQMQ	0.94	-0.31	-7.16	0.63	-6.53	1.42926e+07
HLA-A*02:01	1	251	259	9	PPVPPQPQP	0.67	-0.33	-7.16	0.34	-6.81	14325507
HLA-A*02:01	1	375	383	9	PFYKPVDVE	1.16	-0.76	-7.16	0.41	-6.75	1.43916e+07
HLA-A*02:01	1	1028	1036	9	PPPPQPAKP	0.59	-0.32	-7.16	0.26	-6.9	1.44914e+07
HLA-A*02:01	1	1244	1252	9	QAEHAEKEK	0.95	0.24	-7.16	1.19	-5.98	1.45248e+07
HLA-A*02:01	1	1269	1277	9	LEQARRAHE	0.85	-0.68	-7.16	0.17	-6.99	1.45248e+07
HLA-A*02:01	1	974	982	9	PPPPPPPQP	0.65	-0.32	-7.19	0.33	-6.86	1.53854e+07
HLA-A*02:01	1	983	991	9	QPPPQQQHQ	0.87	-0.24	-7.19	0.63	-6.56	1.54921e+07
HLA-A*02:01	1	1226	1234	9	QFRRAAREK	0.81	0.23	-7.19	1.04	-6.15	1.56354e+07
HLA-A*02:01	1	175	183	9	QAKGRGRGR	0.99	0.69	-7.2	1.69	-5.51	1.56715e+07
HLA-A*02:01	1	1334	1342	9	ERRRREAMA	1.33	-0.23	-7.2	1.1	-6.1	1.58529e+07
HLA-A*02:01	1	179	187	9	RGRGRKETG	0.95	-0.61	-7.2	0.34	-6.86	1.58895e+07
HLA-A*02:01	1	497	505	9	DSSTDDSEE	0.71	-0.78	-7.2	-0.06	-7.27	1.58895e+07
HLA-A*02:01	1	1084	1092	9	PPQQNVQPK	0.5	-0.13	-7.22	0.37	-6.85	1.66767e+07
HLA-A*02:01	1	740	748	9	HHHHQQMQQ	1.08	-0.08	-7.23	1	-6.23	1.68698e+07
HLA-A*02:01	1	54	62	9	NKPKRQTNQ	0.72	-0.08	-7.25	0.64	-6.61	1.75837e+07
HLA-A*02:01	1	1262	1270	9	SREDEDALE	0.78	-0.57	-7.25	0.21	-7.04	1.76649e+07
HLA-A*02:01	1	780	788	9	PPPPSMPQQ	1.14	-0.46	-7.25	0.68	-6.57	1.77873e+07
HLA-A*02:01	1	844	852	9	EHSTPPHLN	0.93	-0.72	-7.25	0.21	-7.05	1.79106e+07
HLA-A*02:01	1	110	118	9	IKKRLENNY	1.43	1.3	-7.26	2.73	-4.52	17993266
HLA-A*02:01	1	530	538	9	QPQQNKPKK	0.8	0.09	-7.26	0.89	-6.37	17993266
HLA-A*02:01	1	1080	1088	9	THQSPPQQN	0.89	-0.57	-7.26	0.33	-6.93	1.80347e+07
HLA-A*02:01	1	1176	1184	9	DKDKQKQEP	0.68	-0.21	-7.26	0.47	-6.79	1.81598e+07
HLA-A*02:01	1	115	123	9	ENNYYWNAQ	0.88	-0.22	-7.26	0.66	-6.61	1.82436e+07
HLA-A*02:01	1	1289	1297	9	QRQEQQQQQ	0.84	0.01	-7.27	0.85	-6.41	18412383
HLA-A*02:01	1	769	777	9	PPQQQQQPP	0.14	-0.37	-7.27	-0.23	-7.5	1.84974e+07
HLA-A*02:01	1	259	267	9	PPPAPAPQP	0.64	-0.32	-7.27	0.31	-6.96	1.87547e+07
HLA-A*02:01	1	556	564	9	EVEENKKSK	0.96	0.04	-7.28	1	-6.28	1.89282e+07
HLA-A*02:01	1	587	595	9	EPAPMKSKP	0.47	-0.13	-7.28	0.34	-6.94	1.91474e+07
HLA-A*02:01	1	1164	1172	9	PPEQNAPPP	0.32	-0.3	-7.28	0.02	-7.26	1.92358e+07
HLA-A*02:01	1	779	787	9	PPPPPSMPQ	0.54	-0.46	-7.29	0.08	-7.2	1.93691e+07
HLA-A*02:01	1	1234	1242	9	KEEREKALK	0.88	0.05	-7.29	0.93	-6.36	1.95483e+07
HLA-A*02:01	1	45	53	9	PPPPETSNP	0.53	-0.24	-7.3	0.29	-7	1.97292e+07
HLA-A*02:01	1	976	984	9	PPPPPQPQP	0.63	-0.37	-7.3	0.27	-7.03	1.98203e+07
HLA-A*02:01	1	727	735	9	KKGHPGREQ	0.87	-0.01	-7.3	0.87	-6.44	2.00498e+07
HLA-A*02:01	1	757	765	9	PPPPPQQPP	0.22	-0.32	-7.3	-0.1	-7.4	2.00498e+07
HLA-A*02:01	1	964	972	9	PSVQQQLQQ	0.81	-0.21	-7.31	0.6	-6.71	2.02353e+07
HLA-A*02:01	1	1250	1258	9	KEKERLRQE	0.97	-0.76	-7.31	0.2	-7.1	2.0282e+07
HLA-A*02:01	1	539	547	9	KEKDKKEKK	0.91	0.23	-7.32	1.14	-6.18	2.0659e+07
HLA-A*02:01	1	984	992	9	PPPQQQHQP	0.5	-0.32	-7.32	0.17	-7.15	2.08983e+07
HLA-A*02:01	1	579	587	9	SNSNVSKKE	0.91	-0.7	-7.32	0.21	-7.11	2.09464e+07
HLA-A*02:01	1	1143	1151	9	PVHLPQRPE	0.54	-0.75	-7.33	-0.2	-7.53	2.11402e+07
HLA-A*02:01	1	182	190	9	GRKETGTAK	0.72	0.27	-7.33	0.99	-6.34	2.13359e+07
HLA-A*02:01	1	515	523	9	QEQLKAVHE	1.13	-0.72	-7.34	0.4	-6.93	2.16825e+07
HLA-A*02:01	1	107	115	9	MGTIKKRLE	0.96	-0.85	-7.34	0.11	-7.23	2.17826e+07
HLA-A*02:01	1	361	369	9	LKEMFAKKH	1.29	-0.27	-7.34	1.02	-6.32	2.19336e+07
HLA-A*02:01	1	1024	1032	9	PGQQPPPPQ	0.44	-0.45	-7.34	-0.01	-7.36	2.20856e+07
HLA-A*02:01	1	641	649	9	EPSLKNSNP	0.51	-0.12	-7.35	0.39	-6.96	2.229e+07
HLA-A*02:01	1	315	323	9	TTKLGQRRE	0.96	-0.65	-7.35	0.31	-7.04	2.23414e+07
HLA-A*02:01	1	1284	1292	9	EQQQQQRQE	0.82	-0.77	-7.35	0.05	-7.3	2.25481e+07
HLA-A*02:01	1	555	563	9	EEVEENKKS	1.01	-1.05	-7.36	-0.03	-7.39	2.27044e+07
HLA-A*02:01	1	326	334	9	RPVKPPKKD	1.01	-0.76	-7.37	0.25	-7.12	23286810
HLA-A*02:01	1	1246	1254	9	EHAEKEKER	0.82	0.63	-7.37	1.45	-5.92	23394297
HLA-A*02:01	1	739	747	9	HHHHHQQMQ	0.96	-0.08	-7.37	0.87	-6.5	2.34482e+07
HLA-A*02:01	1	735	743	9	QKKHHHHHH	0.97	-0.28	-7.37	0.69	-6.68	2.36652e+07
HLA-A*02:01	1	1053	1061	9	PYSTGHLRE	1.07	-0.83	-7.38	0.24	-7.14	2.39392e+07
HLA-A*02:01	1	981	989	9	QPQPPPQQQ	0.95	-0.25	-7.38	0.7	-6.68	24105159
HLA-A*02:01	1	679	687	9	RKPQAEKVD	1.32	-0.62	-7.39	0.7	-6.69	24272248
HLA-A*02:01	1	532	540	9	QQNKPKKKE	1.1	-0.74	-7.39	0.35	-7.04	2.46099e+07
HLA-A*02:01	1	718	726	9	ETEMAPKSK	0.92	0.07	-7.39	0.99	-6.41	2.47805e+07
HLA-A*02:01	1	154	162	9	EKLFLQKIN	1.01	-0.61	-7.4	0.4	-7	25183147
HLA-A*02:01	1	340	348	9	QHPAPEKSS	1.02	-1	-7.41	0.02	-7.38	2.54748e+07
HLA-A*02:01	1	1045	1053	9	SPRHHKSDP	0.33	-0.05	-7.41	0.27	-7.14	2.56513e+07
HLA-A*02:01	1	955	963	9	PPPLPPPPH	0.58	-0.64	-7.41	-0.07	-7.48	2.57697e+07
HLA-A*02:01	1	778	786	9	PPPPPPSMP	0.61	-0.37	-7.42	0.24	-7.17	2.60082e+07
HLA-A*02:01	1	842	850	9	PPEHSTPPH	0.56	-0.66	-7.42	-0.1	-7.52	2.61885e+07
HLA-A*02:01	1	1130	1138	9	RPEPPKHPE	0.72	-0.75	-7.42	-0.03	-7.45	26248833
HLA-A*02:01	1	502	510	9	DSEEERAQR	0.85	0.4	-7.42	1.26	-6.17	2.64917e+07
HLA-A*02:01	1	330	338	9	PPKKDVPDS	0.67	-1.27	-7.43	-0.6	-8.03	2.66753e+07
HLA-A*02:01	1	1189	1197	9	APKKDLKIK	1.13	0.15	-7.43	1.28	-6.15	2.69842e+07
HLA-A*02:01	1	645	653	9	KNSNPDEIE	0.97	-0.68	-7.43	0.3	-7.14	2.71088e+07
HLA-A*02:01	1	985	993	9	PPQQQHQPP	0.06	-0.37	-7.43	-0.31	-7.74	2.71088e+07
HLA-A*02:01	1	560	568	9	NKKSKAKEP	0.6	0.01	-7.44	0.6	-6.83	2.72967e+07
HLA-A*02:01	1	729	737	9	GHPGREQKK	1	0.16	-7.44	1.17	-6.27	2.75493e+07
HLA-A*02:01	1	1042	1050	9	HHHSPRHHK	1.09	0.16	-7.44	1.25	-6.19	2.78042e+07
HLA-A*02:01	1	285	293	9	KKGVKRKAD	1.12	-0.79	-7.46	0.33	-7.13	28715078
HLA-A*02:01	1	321	329	9	RRESSRPVK	0.87	0.31	-7.46	1.18	-6.28	2.89808e+07
HLA-A*02:01	1	546	554	9	KKKEKHKRK	0.9	0.2	-7.46	1.1	-6.37	2.91145e+07
HLA-A*02:01	1	48	56	9	PETSNPNKP	0.56	-0.3	-7.47	0.26	-7.21	2.91817e+07
HLA-A*02:01	1	604	612	9	EDKCKPMSY	1.21	0.97	-7.47	2.18	-5.28	2.93839e+07
HLA-A*02:01	1	51	59	9	SNPNKPKRQ	1.02	-0.09	-7.47	0.92	-6.55	29451675
HLA-A*02:01	1	1228	1236	9	RRAAREKEE	1	-0.52	-7.47	0.47	-6.99	29451675
HLA-A*02:01	1	566	574	9	KEPPPKKTK	1.21	0.25	-7.47	1.46	-6.01	2.97927e+07
HLA-A*02:01	1	538	546	9	KKEKDKKEK	0.83	0.25	-7.48	1.08	-6.4	3.00684e+07
HLA-A*02:01	1	595	603	9	PPPTYESEE	0.93	-0.98	-7.49	-0.05	-7.54	3.08397e+07
HLA-A*02:01	1	1283	1291	9	QEQQQQQRQ	0.87	-0.06	-7.49	0.81	-6.68	3.11968e+07
HLA-A*02:01	1	215	223	9	PPPVQATPH	0.5	-0.52	-7.5	-0.02	-7.52	3.17768e+07
HLA-A*02:01	1	313	321	9	PKTTKLGQR	1.01	0.37	-7.5	1.38	-6.12	3.185e+07
HLA-A*02:01	1	1291	1299	9	QEQQQQQQQ	0.91	-0.06	-7.51	0.86	-6.65	3.22931e+07
HLA-A*02:01	1	992	1000	9	PPPRPVHLQ	0.76	-0.42	-7.51	0.35	-7.16	3.24422e+07
HLA-A*02:01	1	197	205	9	PNTTQASTP	0.61	-0.23	-7.51	0.39	-7.13	3.26671e+07
HLA-A*02:01	1	1257	1265	9	QERMRSRED	1.13	-0.76	-7.53	0.37	-7.16	3.35823e+07
HLA-A*02:01	1	306	314	9	PPSLPPEPK	0.61	-0.21	-7.53	0.39	-7.13	3.36597e+07
HLA-A*02:01	1	176	184	9	AKGRGRGRK	0.92	0.19	-7.53	1.12	-6.41	3.37373e+07
HLA-A*02:01	1	1137	1145	9	PESIKAPVH	1.02	-0.51	-7.54	0.5	-7.04	3.47624e+07
HLA-A*02:01	1	726	734	9	KKKGHPGRE	0.64	-0.59	-7.54	0.06	-7.49	3.48426e+07
HLA-A*02:01	1	436	444	9	DHEVVAMAR	1.02	0.38	-7.55	1.4	-6.15	3.53273e+07
HLA-A*02:01	1	534	542	9	NKPKKKEKD	0.88	-0.78	-7.55	0.1	-7.45	3.54903e+07
HLA-A*02:01	1	1227	1235	9	FRRAAREKE	0.81	-0.63	-7.55	0.18	-7.37	3.55721e+07
HLA-A*02:01	1	605	613	9	DKCKPMSYE	0.51	-0.86	-7.57	-0.35	-7.92	3.69071e+07
HLA-A*02:01	1	1033	1041	9	PAKPQQVIQ	1.19	-0.26	-7.57	0.93	-6.64	3.71629e+07
HLA-A*02:01	1	598	606	9	TYESEEEDK	0.48	0.18	-7.57	0.67	-6.9	3.71629e+07
HLA-A*02:01	1	1041	1049	9	QHHHSPRHH	1.05	-0.21	-7.57	0.84	-6.73	3.75068e+07
HLA-A*02:01	1	222	230	9	PHPFPAVTP	0.86	-0.16	-7.57	0.69	-6.88	3.75068e+07
HLA-A*02:01	1	993	1001	9	PPRPVHLQP	0.81	-0.34	-7.58	0.47	-7.11	37593261
HLA-A*02:01	1	672	680	9	TSCLRKKRK	0.95	0.23	-7.58	1.19	-6.39	3.82041e+07
HLA-A*02:01	1	554	562	9	KEEVEENKK	0.84	0.18	-7.59	1.03	-6.56	3.89144e+07
HLA-A*02:01	1	959	967	9	PPPPHPSVQ	0.99	-0.37	-7.6	0.61	-6.99	3.97292e+07
HLA-A*02:01	1	311	319	9	PEPKTTKLG	0.61	-0.94	-7.6	-0.33	-7.93	3.97292e+07
HLA-A*02:01	1	331	339	9	PKKDVPDSQ	0.94	-0.3	-7.6	0.65	-6.96	4.01893e+07
HLA-A*02:01	1	1183	1191	9	EPKTPVAPK	0.75	-0.04	-7.62	0.71	-6.91	41793621
HLA-A*02:01	1	7	15	9	PGTRLRNLP	0.67	-0.31	-7.63	0.36	-7.27	4.25706e+07
HLA-A*02:01	1	1046	1054	9	PRHHKSDPY	1.15	1.19	-7.63	2.34	-5.29	4.26688e+07
HLA-A*02:01	1	1190	1198	9	PKKDLKIKN	1.14	-0.69	-7.64	0.45	-7.18	4.31628e+07
HLA-A*02:01	1	1170	1178	9	PPPGAPDKD	0.95	-1.07	-7.65	-0.12	-7.76	4.43721e+07
HLA-A*02:01	1	443	451	9	ARKLQDVFE	1.07	-0.51	-7.65	0.55	-7.1	4.50931e+07
HLA-A*02:01	1	1331	1339	9	REQERRRRE	1.08	-0.6	-7.66	0.48	-7.18	4.53012e+07
HLA-A*02:01	1	961	969	9	PPHPSVQQQ	0.84	-0.44	-7.66	0.41	-7.25	4.54057e+07
HLA-A*02:01	1	764	772	9	PPPPPPPQQ	0.93	-0.42	-7.66	0.51	-7.15	4.60373e+07
HLA-A*02:01	1	975	983	9	PPPPPPQPQ	0.48	-0.46	-7.67	0.02	-7.65	4.65704e+07
HLA-A*02:01	1	551	559	9	HKRKEEVEE	0.88	-0.63	-7.68	0.25	-7.43	4.80961e+07
HLA-A*02:01	1	543	551	9	KKEKKKEKH	0.82	-0.29	-7.7	0.53	-7.17	5.05953e+07
HLA-A*02:01	1	501	509	9	DDSEEERAQ	0.99	-0.32	-7.71	0.67	-7.04	51535916
HLA-A*02:01	1	1245	1253	9	AEHAEKEKE	0.99	-0.68	-7.71	0.31	-7.4	5.16547e+07
HLA-A*02:01	1	768	776	9	PPPQQQQQP	0.53	-0.37	-7.72	0.16	-7.56	5.23733e+07
HLA-A*02:01	1	1328	1336	9	ARKREQERR	1.08	0.82	-7.73	1.9	-5.83	5.347e+07
HLA-A*02:01	1	809	817	9	EPQLPGSVF	1.32	0.89	-7.76	2.21	-5.55	5.71623e+07
HLA-A*02:01	1	1010	1018	9	QPPPPQGQQ	0.8	-0.2	-7.76	0.6	-7.16	5.74262e+07
HLA-A*02:01	1	627	635	9	GEKLGRVVH	1.29	-0.43	-7.76	0.86	-6.9	5.79575e+07
HLA-A*02:01	1	1011	1019	9	PPPPQGQQP	0.71	-0.32	-7.76	0.39	-7.38	5.80912e+07
HLA-A*02:01	1	47	55	9	PPETSNPNK	0.71	-0.26	-7.78	0.44	-7.33	5.97187e+07
HLA-A*02:01	1	1030	1038	9	PPQPAKPQQ	1.07	-0.46	-7.78	0.61	-7.17	6.04102e+07
HLA-A*02:01	1	732	740	9	GREQKKHHH	1.06	-0.35	-7.79	0.71	-7.07	6.11097e+07
HLA-A*02:01	1	1172	1180	9	PGAPDKDKQ	0.91	-0.43	-7.79	0.48	-7.31	6.22458e+07
HLA-A*02:01	1	1231	1239	9	AREKEEREK	0.96	0.36	-7.82	1.32	-6.51	6.63911e+07
HLA-A*02:01	1	676	684	9	RKKRKPQAE	0.91	-0.53	-7.82	0.38	-7.44	6.63911e+07
HLA-A*02:01	1	1238	1246	9	EKALKAQAE	1	-0.68	-7.83	0.31	-7.52	6.77813e+07
HLA-A*02:01	1	281	289	9	PVKTKKGVK	0.94	0.03	-7.84	0.97	-6.87	6.88827e+07
HLA-A*02:01	1	836	844	9	PPHLPQPPE	0.53	-0.99	-7.86	-0.45	-8.32	7.29642e+07
HLA-A*02:01	1	544	552	9	KEKKKEKHK	0.94	0.23	-7.87	1.17	-6.69	7.347e+07
HLA-A*02:01	1	1253	1261	9	ERLRQERMR	1.07	0.7	-7.87	1.76	-6.1	7.38091e+07
HLA-A*02:01	1	613	621	9	EEKRQLSLD	0.68	-0.96	-7.87	-0.28	-8.15	7.44921e+07
HLA-A*02:01	1	1275	1283	9	AHEEARRRQ	0.86	0.01	-7.88	0.87	-7.01	7.65791e+07
HLA-A*02:01	1	537	545	9	KKKEKDKKE	0.79	-0.67	-7.89	0.11	-7.78	7.81826e+07
HLA-A*02:01	1	723	731	9	PKSKKKGHP	0.48	-0.08	-7.9	0.41	-7.49	7.85435e+07
HLA-A*02:01	1	250	258	9	PPPVPPQPQ	0.43	-0.39	-7.9	0.04	-7.86	7.96361e+07
HLA-A*02:01	1	409	417	9	AREYRDAQE	0.89	-0.66	-7.92	0.23	-7.68	8.22451e+07
HLA-A*02:01	1	960	968	9	PPPHPSVQQ	1.06	-0.46	-7.93	0.6	-7.32	8.41608e+07
HLA-A*02:01	1	567	575	9	EPPPKKTKK	0.94	0.02	-7.96	0.96	-7	90179952
HLA-A*02:01	1	767	775	9	PPPPQQQQQ	0.86	-0.46	-7.98	0.4	-7.58	9.59644e+07
HLA-A*02:01	1	1330	1338	9	KREQERRRR	1	0.77	-8	1.78	-6.22	1.00487e+08
HLA-A*02:01	1	596	604	9	PPTYESEEE	0.72	-1.1	-8	-0.38	-8.38	1.00951e+08
HLA-A*02:01	1	908	916	9	PPQVLLEDE	0.6	-1.05	-8.03	-0.46	-8.49	1.06933e+08
HLA-A*02:01	1	1280	1288	9	RRRQEQQQQ	0.73	0.24	-8.03	0.97	-7.07	1.08171e+08
HLA-A*02:01	1	649	657	9	PDEIEIDFE	0.89	-1.02	-8.04	-0.13	-8.17	1.08921e+08
HLA-A*02:01	1	547	555	9	KKEKHKRKE	0.82	-0.63	-8.06	0.2	-7.86	1.14844e+08
HLA-A*02:01	1	558	566	9	EENKKSKAK	0.83	0.03	-8.06	0.86	-7.2	1.15109e+08
HLA-A*02:01	1	1251	1259	9	EKERLRQER	1	0.56	-8.06	1.56	-6.51	1.15641e+08
HLA-A*02:01	1	600	608	9	ESEEEDKCK	0.9	0.05	-8.07	0.95	-7.12	1.17249e+08
HLA-A*02:01	1	730	738	9	HPGREQKKH	1.18	-0.49	-8.08	0.7	-7.38	1.20812e+08
HLA-A*02:01	1	1278	1286	9	EARRRQEQQ	0.88	-0.16	-8.08	0.72	-7.37	1.2137e+08
HLA-A*02:01	1	765	773	9	PPPPPPQQQ	0.9	-0.46	-8.09	0.45	-7.64	1.2193e+08
HLA-A*02:01	1	177	185	9	KGRGRGRKE	0.93	-0.66	-8.09	0.27	-7.82	1.22493e+08
HLA-A*02:01	1	1277	1285	9	EEARRRQEQ	0.84	-0.2	-8.1	0.64	-7.46	1.26215e+08
HLA-A*02:01	1	722	730	9	APKSKKKGH	0.91	-0.29	-8.11	0.62	-7.48	1.27971e+08
HLA-A*02:01	1	1279	1287	9	ARRRQEQQQ	0.86	0.05	-8.16	0.92	-7.24	1.42926e+08
HLA-A*02:01	1	1020	1028	9	PHPPPGQQP	0.61	-0.23	-8.17	0.38	-7.79	1.49317e+08
HLA-A*02:01	1	570	578	9	PKKTKKNNS	1.06	-1.23	-8.19	-0.17	-8.36	1.54209e+08
HLA-A*02:01	1	766	774	9	PPPPPQQQQ	0.89	-0.46	-8.2	0.43	-7.77	1.57076e+08
HLA-A*02:01	1	568	576	9	PPPKKTKKN	0.98	-0.99	-8.2	-0.01	-8.21	157438158
HLA-A*02:01	1	540	548	9	EKDKKEKKK	0.82	0.1	-8.21	0.92	-7.29	161476750
HLA-A*02:01	1	56	64	9	PKRQTNQLQ	0.95	-0.17	-8.21	0.78	-7.43	1.62222e+08
HLA-A*02:01	1	535	543	9	KPKKKEKDK	0.63	0.18	-8.23	0.81	-7.42	1.68698e+08
HLA-A*02:01	1	548	556	9	KEKHKRKEE	0.99	-0.65	-8.26	0.35	-7.91	1.79933e+08
HLA-A*02:01	1	545	553	9	EKKKEKHKR	0.96	0.62	-8.26	1.58	-6.68	1.82016e+08
HLA-A*02:01	1	550	558	9	KHKRKEEVE	1.01	-0.7	-8.26	0.31	-7.96	1.837e+08
HLA-A*02:01	1	533	541	9	QNKPKKKEK	0.76	0.12	-8.27	0.88	-7.39	1.854e+08
HLA-A*02:01	1	1029	1037	9	PPPQPAKPQ	0.56	-0.46	-8.37	0.11	-8.26	2.33943e+08
HLA-A*02:01	1	1019	1027	9	PPHPPPGQQ	0.75	-0.4	-8.38	0.35	-8.03	2.41052e+08
HLA-A*02:01	1	542	550	9	DKKEKKKEK	0.76	0.13	-8.42	0.88	-7.54	2.63093e+08
HLA-A*02:01	1	312	320	9	EPKTTKLGQ	0.91	-0.33	-8.45	0.58	-7.87	2.79325e+08
HLA-A*02:01	1	1258	1266	9	ERMRSREDE	0.7	-0.67	-8.46	0.03	-8.43	2.85831e+08
HLA-A*02:01	1	541	549	9	KDKKEKKKE	1	-0.84	-8.57	0.16	-8.41	3.72486e+08
HLA-A*02:01	1	505	513	9	EERAQRLAE	0.78	-0.88	-8.6	-0.1	-8.69	396378418
HLA-A*02:01	1	344	352	9	PEKSSKVSE	0.93	-0.88	-8.61	0.05	-8.56	4.02819e+08
HLA-A*02:01	1	1236	1244	9	EREKALKAQ	1.1	-0.18	-8.62	0.91	-7.7	4.12202e+08
HLA-A*02:01	1	1276	1284	9	HEEARRRQE	0.84	-0.77	-8.64	0.07	-8.57	4.3462e+08
HLA-A*02:01	1	731	739	9	PGREQKKHH	1.17	-0.54	-8.66	0.62	-8.03	4.53012e+08
HLA-A*02:01	1	1249	1257	9	EKEKERLRQ	0.77	-0.11	-8.66	0.66	-8	4.56152e+08
HLA-A*02:01	1	1087	1095	9	QNVQPKKQE	0.78	-0.73	-8.67	0.05	-8.62	4.70013e+08
HLA-A*02:01	1	53	61	9	PNKPKRQTN	1.07	-0.78	-8.7	0.28	-8.42	5.05953e+08
HLA-A*02:01	1	1133	1141	9	PPKHPESIK	0.96	-0.21	-8.78	0.74	-8.04	6.05494e+08
HLA-A*02:01	1	1175	1183	9	PDKDKQKQE	0.89	-0.95	-8.81	-0.06	-8.87	6.42851e+08
HLA-A*02:01	1	1171	1179	9	PPGAPDKDK	0.52	-0.27	-8.86	0.25	-8.61	7.16325e+08
HLA-A*02:01	1	536	544	9	PKKKEKDKK	0.59	0.06	-8.95	0.65	-8.3	8.89426e+08
HLA-A*02:01	1	559	567	9	ENKKSKAKE	0.66	-0.91	-9.08	-0.25	-9.33	1.19704e+09
HLA-A*02:01	1	569	577	9	PPKKTKKNN	1.04	-0.97	-9.15	0.07	-9.08	1.39672e+09
HLA-A*02:01	1	1324	1332	9	QRELARKRE	0.97	-0.67	-9.16	0.3	-8.86	1.45583e+09

## Sheet: BRD2-A2
Allele	#	Start	End	Peptide Length	Peptide	Proteasome Score	TAP Score	MHC Score	Processing Score	Total Score	MHC IC50
HLA-A*02:01	1	201	209	9	KLAALQGSV	0.87	0.26	-1.81	1.14	-0.67	64.9
HLA-A*02:01	1	81	89	9	YLHKVVMKA	0.81	-0.24	-1.85	0.57	-1.29	71.3
HLA-A*02:01	1	95	103	9	FAWPFRQPV	0.69	0.17	-1.95	0.86	-1.09	88.9
HLA-A*02:01	1	225	233	9	ALYTPPPEI	1.18	0.39	-1.97	1.57	-0.4	92.5
HLA-A*02:01	1	368	376	9	YAWPFYKPV	0.74	0.29	-1.98	1.03	-0.94	95.3
HLA-A*02:01	1	519	527	9	RLAELQEQL	1.58	0.53	-2.12	2.11	-0.01	132.8
HLA-A*02:01	1	18	26	9	GLLGLGPEA	1.28	-0.23	-2.14	1.06	-1.09	138.4
HLA-A*02:01	1	77	85	9	NQLQYLHKV	0.94	0.2	-2.16	1.14	-1.02	144.6
HLA-A*02:01	1	661	669	9	KLGRVVHII	1.1	0.14	-2.27	1.24	-1.03	187.1
HLA-A*02:01	1	89	97	9	ALWKHQFAW	1.18	0.57	-2.32	1.76	-0.57	210.4
HLA-A*02:01	1	253	261	9	SLHSAGPPL	1.03	0.5	-2.37	1.53	-0.84	234.5
HLA-A*02:01	1	437	445	9	AMARKLQDV	0.76	0.28	-2.37	1.04	-1.33	236.7
HLA-A*02:01	1	237	245	9	VLNIPHPSV	0.88	0.13	-2.38	1.01	-1.37	241.1
HLA-A*02:01	1	204	212	9	ALQGSVTSA	1.09	-0.11	-2.39	0.98	-1.4	243.3
HLA-A*02:01	1	164	172	9	LMAQTLEKI	1.14	0.31	-2.43	1.45	-0.98	269.8
HLA-A*02:01	1	739	747	9	RLQDVSGQL	1.49	0.56	-2.52	2.05	-0.47	328.9
HLA-A*02:01	1	382	390	9	GLHDYHDII	1.27	0.2	-2.55	1.47	-1.08	352.5
HLA-A*02:01	1	695	703	9	TLRELERYV	0.71	0.18	-2.58	0.89	-1.7	383.8
HLA-A*02:01	1	129	137	9	RLENNYYWA	1.15	-0.12	-2.71	1.03	-1.69	516.5
HLA-A*02:01	1	649	657	9	QLSLDINKL	1.49	0.49	-2.78	1.98	-0.81	606.9
HLA-A*02:01	1	38	46	9	LLYEGFESP	0.67	0.16	-2.82	0.83	-1.99	660.9
HLA-A*02:01	1	213	221	9	HQVPAVSSV	1.1	0.23	-2.84	1.33	-1.5	684.1
HLA-A*02:01	1	249	257	9	PLLKSLHSA	1	-0.4	-2.85	0.6	-2.24	703.3
HLA-A*02:01	1	529	537	9	AVHEQLAAL	1.47	0.61	-2.85	2.08	-0.77	709.8
HLA-A*02:01	1	109	117	9	GLPDYHKII	1.34	0.18	-2.88	1.51	-1.37	758.8
HLA-A*02:01	1	522	530	9	ELQEQLRAV	0.92	0.11	-2.89	1.03	-1.86	774.7
HLA-A*02:01	1	293	301	9	ILAPGSPAS	0.95	-0.88	-2.9	0.07	-2.82	787.2
HLA-A*02:01	1	19	27	9	LLGLGPEAA	1.33	-0.3	-2.93	1.03	-1.9	849.4
HLA-A*02:01	1	441	449	9	KLQDVFEFR	1.21	0.74	-2.94	1.95	-0.99	869.2
HLA-A*02:01	1	146	154	9	NTMFTNCYI	1.06	0.22	-2.94	1.28	-1.66	869.2
HLA-A*02:01	1	457	465	9	PLEPGPLPV	0.92	-0.2	-2.97	0.72	-2.25	924.9
HLA-A*02:01	1	43	51	9	FESPTMASV	1.03	0.02	-2.99	1.05	-1.94	968.5
HLA-A*02:01	1	37	45	9	SLLYEGFES	0.9	-1	-2.99	-0.1	-3.09	977.5
HLA-A*02:01	1	163	171	9	VLMAQTLEK	0.83	0.27	-2.99	1.1	-1.9	986.5
HLA-A*02:01	1	420	428	9	LMFSNCYKY	1.39	1.43	-3.03	2.82	-0.21	1076.7
HLA-A*02:01	1	179	187	9	SMPQEEQEL	1.37	0.55	-3.07	1.92	-1.15	1180.6
HLA-A*02:01	1	419	427	9	RLMFSNCYK	0.81	0.37	-3.08	1.17	-1.9	1194.3
HLA-A*02:01	1	142	150	9	MQDFNTMFT	0.95	-0.33	-3.08	0.61	-2.47	1213.7
HLA-A*02:01	1	305	313	9	SLEPKAARL	1.36	0.37	-3.09	1.73	-1.35	1222.1
HLA-A*02:01	1	217	225	9	AVSSVSHTA	1.03	-0.17	-3.09	0.85	-2.24	1236.3
HLA-A*02:01	1	668	676	9	IIQAREPSL	1.71	0.46	-3.16	2.17	-0.99	1449.1
HLA-A*02:01	1	74	82	9	RVTNQLQYL	1.28	0.55	-3.17	1.84	-1.33	1462.5
HLA-A*02:01	1	78	86	9	QLQYLHKVV	1.26	0.2	-3.21	1.45	-1.76	1622.2
HLA-A*02:01	1	141	149	9	CMQDFNTMF	1.41	1.05	-3.22	2.46	-0.76	1663.8
HLA-A*02:01	1	452	460	9	KMPDEPLEP	0.83	0.2	-3.27	1.03	-2.24	1858.3
HLA-A*02:01	1	210	218	9	TSAHQVPAV	1.09	0.17	-3.3	1.26	-2.04	1991.2
HLA-A*02:01	1	173	181	9	FLQKVASMP	0.5	0	-3.31	0.5	-2.81	2061.2
HLA-A*02:01	1	1	9	9	MLQNVTPHN	1	-0.58	-3.32	0.43	-2.9	2089.8
HLA-A*02:01	1	46	54	9	PTMASVPAL	1.43	0.25	-3.32	1.68	-1.64	2099.5
HLA-A*02:01	1	256	264	9	SAGPPLLAV	1.12	0.1	-3.34	1.22	-2.12	2198.4
HLA-A*02:01	1	209	217	9	VTSAHQVPA	0.74	-0.19	-3.36	0.55	-2.82	2312.7
HLA-A*02:01	1	345	353	9	KLSEQLKHC	1.23	0.05	-3.37	1.28	-2.09	2350.2
HLA-A*02:01	1	134	142	9	YYWAASECM	1.2	0.37	-3.39	1.57	-1.81	2427.2
HLA-A*02:01	1	147	155	9	TMFTNCYIY	1.37	1.42	-3.39	2.79	-0.6	2449.7
HLA-A*02:01	1	468	476	9	AMPPGLAKS	0.98	-0.86	-3.39	0.11	-3.28	2466.7
HLA-A*02:01	1	149	157	9	FTNCYIYNK	0.92	0.13	-3.39	1.05	-2.35	2472.4
HLA-A*02:01	1	292	300	9	AILAPGSPA	0.65	-0.1	-3.39	0.55	-2.85	2472.4
HLA-A*02:01	1	261	269	9	LLAVTAAPP	0.32	0	-3.41	0.32	-3.09	2588.9
HLA-A*02:01	1	359	367	9	ELLSKKHAA	1.1	-0.26	-3.5	0.84	-2.66	3148.5
HLA-A*02:01	1	766	774	9	AQQVAVSRL	1.44	0.52	-3.51	1.97	-1.55	3259.2
HLA-A*02:01	1	115	123	9	KIIKQPMDM	0.82	0.25	-3.54	1.07	-2.46	3444.4
HLA-A*02:01	1	118	126	9	KQPMDMGTI	1.02	0.31	-3.55	1.33	-2.22	3532.7
HLA-A*02:01	1	262	270	9	LAVTAAPPA	0.82	-0.15	-3.55	0.66	-2.89	3573.6
HLA-A*02:01	1	472	480	9	GLAKSSSES	0.82	-1.1	-3.57	-0.28	-3.85	3733.4
HLA-A*02:01	1	366	374	9	AAYAWPFYK	0.64	0.36	-3.57	1	-2.58	3742.1
HLA-A*02:01	1	763	771	9	SSSAQQVAV	1.15	0.1	-3.58	1.25	-2.33	3776.7
HLA-A*02:01	1	773	781	9	RLSASSSSS	0.7	-0.84	-3.6	-0.15	-3.75	4009.7
HLA-A*02:01	1	614	622	9	KLPKKATKT	0.93	-0.25	-3.62	0.68	-2.94	4160.2
HLA-A*02:01	1	88	96	9	KALWKHQFA	1.12	-0.14	-3.62	0.99	-2.64	4189
HLA-A*02:01	1	526	534	9	QLRAVHEQL	1.73	0.38	-3.63	2.11	-1.52	4286.6
HLA-A*02:01	1	166	174	9	AQTLEKIFL	1.46	0.51	-3.64	1.97	-1.68	4396.5
HLA-A*02:01	1	599	607	9	ALGPSGFGP	0.74	0.11	-3.67	0.85	-2.81	4625
HLA-A*02:01	1	100	108	9	RQPVDAVKL	1.63	0.5	-3.72	2.14	-1.58	5237.3
HLA-A*02:01	1	130	138	9	LENNYYWAA	1.14	-0.27	-3.73	0.87	-2.87	5396.5
HLA-A*02:01	1	236	244	9	TVLNIPHPS	0.67	-0.91	-3.74	-0.25	-3.99	5534.9
HLA-A*02:01	1	728	736	9	LALEKKREL	1.24	0.38	-3.76	1.61	-2.14	5703.1
HLA-A*02:01	1	220	228	9	SVSHTALYT	0.75	-0.2	-3.76	0.54	-3.22	5755.9
HLA-A*02:01	1	55	63	9	QLTPANPPP	0.25	0.06	-3.78	0.32	-3.46	6027.1
HLA-A*02:01	1	180	188	9	MPQEEQELV	1	0.03	-3.78	1.03	-2.75	6041
HLA-A*02:01	1	349	357	9	QLKHCNGIL	1.49	0.36	-3.79	1.85	-1.95	6181.7
HLA-A*02:01	1	207	215	9	GSVTSAHQV	1.03	0.09	-3.79	1.12	-2.67	6181.7
HLA-A*02:01	1	536	544	9	ALSQGPISK	0.69	0.34	-3.8	1.02	-2.78	6325.7
HLA-A*02:01	1	618	626	9	KATKTAPPA	0.57	-0.13	-3.8	0.43	-3.37	6354.9
HLA-A*02:01	1	85	93	9	VVMKALWKH	0.93	-0.07	-3.81	0.85	-2.95	6384.3
HLA-A*02:01	1	158	166	9	PTDDIVLMA	1.34	-0.48	-3.81	0.86	-2.95	6428.5
HLA-A*02:01	1	408	416	9	YRDAQEFAA	0.91	-0.29	-3.82	0.62	-3.2	6563.1
HLA-A*02:01	1	227	235	9	YTPPPEIPT	0.69	-0.31	-3.83	0.38	-3.45	6700.5
HLA-A*02:01	1	79	87	9	LQYLHKVVM	1.4	0.23	-3.83	1.63	-2.2	6747
HLA-A*02:01	1	47	55	9	TMASVPALQ	0.7	-0.06	-3.84	0.64	-3.2	6920.1
HLA-A*02:01	1	172	180	9	IFLQKVASM	0.82	0.27	-3.84	1.09	-2.75	6952
HLA-A*02:01	1	465	473	9	VSTAMPPGL	1.44	0.38	-3.84	1.82	-2.02	6968
HLA-A*02:01	1	651	659	9	SLDINKLPG	0.43	-0.63	-3.85	-0.2	-4.05	7113.9
HLA-A*02:01	1	266	274	9	AAPPAQPLA	0.96	-0.15	-3.86	0.81	-3.05	7196.3
HLA-A*02:01	1	533	541	9	QLAALSQGP	0.42	-0.01	-3.88	0.41	-3.47	7552.8
HLA-A*02:01	1	414	422	9	FAADVRLMF	1.54	1.02	-3.89	2.56	-1.33	7782.3
HLA-A*02:01	1	93	101	9	HQFAWPFRQ	0.79	0.04	-3.92	0.83	-3.09	8319.7
HLA-A*02:01	1	246	254	9	ISSPLLKSL	1.58	0.46	-3.93	2.04	-1.89	8552.8
HLA-A*02:01	1	621	629	9	KTAPPALPT	0.63	-0.26	-3.95	0.37	-3.58	8976.6
HLA-A*02:01	1	48	56	9	MASVPALQL	1.52	0.46	-3.96	1.98	-1.98	9018
HLA-A*02:01	1	388	396	9	DIIKHPMDL	1.31	0.35	-3.96	1.67	-2.29	9059.6
HLA-A*02:01	1	108	116	9	LGLPDYHKI	0.94	0.17	-3.97	1.1	-2.86	9270.6
HLA-A*02:01	1	260	268	9	PLLAVTAAP	0.5	-0.21	-3.99	0.29	-3.7	9820
HLA-A*02:01	1	534	542	9	LAALSQGPI	0.65	0.24	-3.99	0.89	-3.1	9842.6
HLA-A*02:01	1	391	399	9	KHPMDLSTV	0.9	0.18	-3.99	1.08	-2.91	9865.3
HLA-A*02:01	1	285	293	9	TTTPTPTAI	1.02	0.14	-4.01	1.15	-2.86	10282.8
HLA-A*02:01	1	380	388	9	ALGLHDYHD	1.07	-0.76	-4.02	0.3	-3.71	10354
HLA-A*02:01	1	702	710	9	YVLSCLRKK	0.64	0.32	-4.02	0.96	-3.06	10449.8
HLA-A*02:01	1	254	262	9	LHSAGPPLL	1.53	0.44	-4.02	1.97	-2.05	10546.5
HLA-A*02:01	1	265	273	9	TAAPPAQPL	1.17	0.46	-4.03	1.63	-2.4	10693.3
HLA-A*02:01	1	619	627	9	ATKTAPPAL	1.59	0.51	-4.04	2.11	-1.94	11069
HLA-A*02:01	1	348	356	9	EQLKHCNGI	0.83	0.21	-4.05	1.03	-3.01	11120.1
HLA-A*02:01	1	375	383	9	PVDASALGL	1.64	0.24	-4.06	1.88	-2.18	11379.2
HLA-A*02:01	1	735	743	9	ELEKRLQDV	0.81	0.05	-4.07	0.86	-3.21	11779
HLA-A*02:01	1	642	650	9	MSYDEKRQL	1.67	0.47	-4.07	2.14	-1.93	11806.2
HLA-A*02:01	1	11	19	9	LPGEGNAGL	1.28	0.26	-4.08	1.54	-2.53	11888
HLA-A*02:01	1	713	721	9	KPYTIKKPV	0.68	0.19	-4.08	0.87	-3.21	12137
HLA-A*02:01	1	197	205	9	KKGAKLAAL	1.31	0.4	-4.09	1.72	-2.37	12305.8
HLA-A*02:01	1	157	165	9	KPTDDIVLM	1.24	0.09	-4.09	1.33	-2.76	12362.6
HLA-A*02:01	1	428	436	9	YNPPDHDVV	1.34	0.1	-4.1	1.44	-2.66	12563.5
HLA-A*02:01	1	53	61	9	ALQLTPANP	0.51	0.04	-4.1	0.55	-3.55	12563.5
HLA-A*02:01	1	592	600	9	GSGGGSAAL	1.39	0.31	-4.1	1.7	-2.4	12709
HLA-A*02:01	1	364	372	9	KHAAYAWPF	0.87	1.2	-4.15	2.07	-2.07	14031.7
HLA-A*02:01	1	223	231	9	HTALYTPPP	0.44	0.03	-4.15	0.47	-3.68	14096.5
HLA-A*02:01	1	372	380	9	FYKPVDASA	1.01	-0.22	-4.15	0.79	-3.36	14129
HLA-A*02:01	1	232	240	9	EIPTTVLNI	1.16	0.13	-4.16	1.29	-2.86	14325.5
HLA-A*02:01	1	410	418	9	DAQEFAADV	0.8	0.06	-4.16	0.87	-3.29	14325.5
HLA-A*02:01	1	373	381	9	YKPVDASAL	1.45	0.38	-4.16	1.83	-2.33	14391.6
HLA-A*02:01	1	51	59	9	VPALQLTPA	0.79	-0.31	-4.16	0.49	-3.67	14391.6
HLA-A*02:01	1	167	175	9	QTLEKIFLQ	0.76	0.02	-4.17	0.79	-3.38	14625.5
HLA-A*02:01	1	21	29	9	GLGPEAAAP	0.52	-0.08	-4.17	0.44	-3.72	14693
HLA-A*02:01	1	657	665	9	LPGEKLGRV	0.97	-0.02	-4.19	0.94	-3.24	15420.9
HLA-A*02:01	1	102	110	9	PVDAVKLGL	1.54	0.17	-4.2	1.71	-2.49	15743.8
HLA-A*02:01	1	153	161	9	YIYNKPTDD	0.68	-0.66	-4.2	0.02	-4.18	15816.5
HLA-A*02:01	1	466	474	9	STAMPPGLA	0.85	-0.19	-4.2	0.66	-3.54	15852.9
HLA-A*02:01	1	427	435	9	KYNPPDHDV	0.78	0.23	-4.2	1.02	-3.19	15889.5
HLA-A*02:01	1	768	776	9	QVAVSRLSA	1.09	-0.18	-4.21	0.91	-3.3	16073.5
HLA-A*02:01	1	356	364	9	ILKELLSKK	0.78	0.21	-4.23	0.98	-3.24	16831
HLA-A*02:01	1	360	368	9	LLSKKHAAY	1.28	1.21	-4.23	2.49	-1.74	16869.8
HLA-A*02:01	1	58	66	9	PANPPPPEV	1.14	-0.09	-4.23	1.05	-3.18	16947.7
HLA-A*02:01	1	286	294	9	TTPTPTAIL	1.65	0.4	-4.24	2.05	-2.19	17342.4
HLA-A*02:01	1	450	458	9	YAKMPDEPL	1.11	0.49	-4.24	1.6	-2.64	17342.4
HLA-A*02:01	1	656	664	9	KLPGEKLGR	1.01	0.75	-4.26	1.76	-2.5	18285.6
HLA-A*02:01	1	442	450	9	LQDVFEFRY	1.29	1.27	-4.27	2.56	-1.7	18497.4
HLA-A*02:01	1	386	394	9	YHDIIKHPM	0.57	-0.01	-4.27	0.56	-3.71	18497.4
HLA-A*02:01	1	528	536	9	RAVHEQLAA	0.97	-0.05	-4.27	0.92	-3.35	18540
HLA-A*02:01	1	122	130	9	DMGTIKRRL	1.59	0.28	-4.28	1.87	-2.41	19191.5
HLA-A*02:01	1	171	179	9	KIFLQKVAS	1.15	-0.9	-4.29	0.26	-4.03	19324.6
HLA-A*02:01	1	381	389	9	LGLHDYHDI	0.74	0.19	-4.29	0.93	-3.36	19369.1
HLA-A*02:01	1	422	430	9	FSNCYKYNP	0.8	0	-4.29	0.8	-3.49	19413.8
HLA-A*02:01	1	107	115	9	KLGLPDYHK	0.96	0.21	-4.3	1.16	-3.14	20096
HLA-A*02:01	1	688	696	9	FETLKPSTL	1.65	0.24	-4.31	1.89	-2.42	20282
HLA-A*02:01	1	709	717	9	KKPRKPYTI	1.16	0.35	-4.32	1.51	-2.8	20659
HLA-A*02:01	1	245	253	9	VISSPLLKS	0.91	-0.87	-4.34	0.03	-4.3	21782.6
HLA-A*02:01	1	440	448	9	RKLQDVFEF	1.32	1.3	-4.34	2.62	-1.72	22034.8
HLA-A*02:01	1	281	289	9	RKADTTTPT	0.62	-0.13	-4.36	0.49	-3.87	22652.2
HLA-A*02:01	1	238	246	9	LNIPHPSVI	1.19	0.22	-4.36	1.41	-2.96	23020.2
HLA-A*02:01	1	675	683	9	SLRDSNPEE	0.87	-0.69	-4.36	0.19	-4.18	23020.2
HLA-A*02:01	1	255	263	9	HSAGPPLLA	1.18	-0.23	-4.38	0.96	-3.42	23774.4
HLA-A*02:01	1	10	18	9	KLPGEGNAG	0.81	-0.5	-4.38	0.31	-4.07	23994.4
HLA-A*02:01	1	218	226	9	VSSVSHTAL	1.52	0.53	-4.39	2.05	-2.35	24609.9
HLA-A*02:01	1	355	363	9	GILKELLSK	0.97	0.25	-4.41	1.22	-3.19	25651.3
HLA-A*02:01	1	415	423	9	AADVRLMFS	1.04	-1.01	-4.41	0.02	-4.39	25651.3
HLA-A*02:01	1	698	706	9	ELERYVLSC	0.82	-0.08	-4.41	0.74	-3.68	25948.4
HLA-A*02:01	1	312	320	9	RLPPMRRES	0.89	-0.8	-4.42	0.09	-4.33	26188.5
HLA-A*02:01	1	181	189	9	PQEEQELVV	1.24	-0.09	-4.42	1.15	-3.27	26370
HLA-A*02:01	1	715	723	9	YTIKKPVGK	0.79	0.15	-4.42	0.94	-3.48	26370
HLA-A*02:01	1	161	169	9	DIVLMAQTL	1.55	0.31	-4.42	1.85	-2.57	26430.8
HLA-A*02:01	1	691	699	9	LKPSTLREL	1.36	0.44	-4.43	1.79	-2.64	26798.5
HLA-A*02:01	1	128	136	9	RRLENNYYW	1.42	0.63	-4.44	2.05	-2.38	27296.7
HLA-A*02:01	1	770	778	9	AVSRLSASS	0.9	-0.84	-4.44	0.07	-4.37	27296.7
HLA-A*02:01	1	244	252	9	SVISSPLLK	0.93	0.25	-4.44	1.19	-3.25	27549.3
HLA-A*02:01	1	120	128	9	PMDMGTIKR	1.22	0.39	-4.46	1.61	-2.85	29047.6
HLA-A*02:01	1	461	469	9	GPLPVSTAM	0.94	-0.13	-4.47	0.8	-3.66	29316.4
HLA-A*02:01	1	54	62	9	LQLTPANPP	0.28	0.15	-4.48	0.43	-4.05	30137.7
HLA-A*02:01	1	402	410	9	KMENRDYRD	1.18	-0.7	-4.48	0.49	-4	30486.7
HLA-A*02:01	1	242	250	9	HPSVISSPL	0.7	0.18	-4.51	0.88	-3.63	32218.8
HLA-A*02:01	1	40	48	9	YEGFESPTM	1.19	0.01	-4.51	1.21	-3.3	32293.1
HLA-A*02:01	1	56	64	9	LTPANPPPP	0.25	0.01	-4.51	0.26	-4.25	32442.2
HLA-A*02:01	1	644	652	9	YDEKRQLSL	1.59	0.23	-4.52	1.82	-2.7	33045.3
HLA-A*02:01	1	664	672	9	RVVHIIQAR	0.99	0.83	-4.55	1.82	-2.73	35327.3
HLA-A*02:01	1	250	258	9	LLKSLHSAG	0.64	-0.66	-4.55	-0.02	-4.57	35408.7
HLA-A*02:01	1	361	369	9	LSKKHAAYA	0.87	-0.19	-4.57	0.67	-3.9	37334.5
HLA-A*02:01	1	31	39	9	KRIRKPSLL	1.39	0.57	-4.58	1.95	-2.62	37593.3
HLA-A*02:01	1	648	656	9	RQLSLDINK	0.81	0.39	-4.58	1.2	-3.38	37679.9
HLA-A*02:01	1	45	53	9	SPTMASVPA	0.77	-0.43	-4.58	0.34	-4.24	37941.1
HLA-A*02:01	1	412	420	9	QEFAADVRL	1.66	0.48	-4.58	2.14	-2.44	38028.6
HLA-A*02:01	1	49	57	9	ASVPALQLT	0.9	-0.18	-4.58	0.72	-3.86	38292.2
HLA-A*02:01	1	338	346	9	HQSSKKGKL	1.36	0.39	-4.58	1.74	-2.84	38380.4
HLA-A*02:01	1	676	684	9	LRDSNPEEI	1.24	0.27	-4.58	1.51	-3.07	38380.4
HLA-A*02:01	1	203	211	9	AALQGSVTS	1.35	-0.86	-4.6	0.49	-4.11	40004.6
HLA-A*02:01	1	20	28	9	LGLGPEAAA	0.95	-0.32	-4.62	0.63	-3.98	41315.2
HLA-A*02:01	1	50	58	9	SVPALQLTP	0.91	0.19	-4.62	1.1	-3.52	41410.5
HLA-A*02:01	1	148	156	9	MFTNCYIYN	0.89	-0.49	-4.63	0.4	-4.23	42277.6
HLA-A*02:01	1	370	378	9	WPFYKPVDA	1.14	-0.26	-4.63	0.88	-3.75	42964.5
HLA-A*02:01	1	229	237	9	PPPEIPTTV	0.98	-0.21	-4.63	0.77	-3.86	42964.5
HLA-A*02:01	1	352	360	9	HCNGILKEL	1.37	0.39	-4.64	1.76	-2.89	43864.2
HLA-A*02:01	1	282	290	9	KADTTTPTP	0.84	0.09	-4.65	0.93	-3.71	44168.2
HLA-A*02:01	1	169	177	9	LEKIFLQKV	1.12	0.08	-4.65	1.2	-3.45	44679.7
HLA-A*02:01	1	761	769	9	TESSSAQQV	1.16	0.11	-4.67	1.27	-3.41	47109.7
HLA-A*02:01	1	395	403	9	DLSTVKRKM	1.02	0.02	-4.67	1.04	-3.64	47218.3
HLA-A*02:01	1	168	176	9	TLEKIFLQK	0.85	0.12	-4.68	0.96	-3.72	48096.1
HLA-A*02:01	1	342	350	9	KKGKLSEQL	1.56	0.44	-4.71	1.99	-2.71	51063.4
HLA-A*02:01	1	756	764	9	KANEKTESS	1.02	-0.9	-4.74	0.11	-4.62	54338.8
HLA-A*02:01	1	683	691	9	EIEIDFETL	1.58	0.25	-4.74	1.83	-2.91	54841.6
HLA-A*02:01	1	699	707	9	LERYVLSCL	1.38	0.31	-4.75	1.69	-3.06	56119
HLA-A*02:01	1	137	145	9	AASECMQDF	1.21	1.16	-4.75	2.37	-2.39	56768.8
HLA-A*02:01	1	626	634	9	ALPTGYDSE	0.85	-0.68	-4.75	0.17	-4.58	56768.8
HLA-A*02:01	1	91	99	9	WKHQFAWPF	0.98	1.14	-4.77	2.12	-2.65	58359.3
HLA-A*02:01	1	703	711	9	VLSCLRKKP	0.7	0.06	-4.77	0.76	-4.02	59444.3
HLA-A*02:01	1	155	163	9	YNKPTDDIV	0.96	0.06	-4.78	1.02	-3.76	59856.3
HLA-A*02:01	1	84	92	9	KVVMKALWK	0.77	0.33	-4.78	1.11	-3.68	60549.4
HLA-A*02:01	1	71	79	9	KPGRVTNQL	1.51	0.3	-4.79	1.81	-2.97	60969.1
HLA-A*02:01	1	309	317	9	KAARLPPMR	1.13	0.66	-4.79	1.79	-3	61533.3
HLA-A*02:01	1	669	677	9	IQAREPSLR	0.81	0.7	-4.79	1.51	-3.28	61817.3
HLA-A*02:01	1	509	517	9	SSDSEEERA	1.09	-0.34	-4.81	0.75	-4.06	64433.2
HLA-A*02:01	1	434	442	9	DVVAMARKL	1.61	0.36	-4.81	1.97	-2.84	64730.7
HLA-A*02:01	1	521	529	9	AELQEQLRA	1.18	-0.2	-4.82	0.98	-3.84	65631.1
HLA-A*02:01	1	663	671	9	GRVVHIIQA	1.21	-0.17	-4.82	1.04	-3.78	66086.1
HLA-A*02:01	1	686	694	9	IDFETLKPS	0.65	-1.12	-4.83	-0.48	-5.3	67005.4
HLA-A*02:01	1	97	105	9	WPFRQPVDA	0.92	-0.26	-4.84	0.66	-4.18	68882.7
HLA-A*02:01	1	34	42	9	RKPSLLYEG	0.77	-0.48	-4.84	0.29	-4.55	69200.6
HLA-A*02:01	1	444	452	9	DVFEFRYAK	0.9	0.15	-4.85	1.05	-3.8	70649.6
HLA-A*02:01	1	243	251	9	PSVISSPLL	1.44	0.25	-4.85	1.69	-3.16	70812.5
HLA-A*02:01	1	667	675	9	HIIQAREPS	0.36	-0.91	-4.85	-0.55	-5.4	70812.5
HLA-A*02:01	1	186	194	9	ELVVTIPKN	1.04	-0.64	-4.86	0.4	-4.46	72629
HLA-A*02:01	1	183	191	9	EEQELVVTI	1.2	0.05	-4.87	1.25	-3.62	73809.1
HLA-A*02:01	1	767	775	9	QQVAVSRLS	0.93	-0.84	-4.87	0.09	-4.78	73979.3
HLA-A*02:01	1	742	750	9	DVSGQLNST	0.82	-0.41	-4.87	0.41	-4.46	74320.7
HLA-A*02:01	1	221	229	9	VSHTALYTP	0.75	0.12	-4.87	0.88	-4	74492.1
HLA-A*02:01	1	597	605	9	SAALGPSGF	1.19	1.14	-4.87	2.33	-2.54	74663.8
HLA-A*02:01	1	287	295	9	TPTPTAILA	1.05	-0.38	-4.87	0.66	-4.21	74663.8
HLA-A*02:01	1	298	306	9	SPASPPGSL	1.29	0.3	-4.87	1.59	-3.28	74835.9
HLA-A*02:01	1	41	49	9	EGFESPTMA	1.11	-0.41	-4.88	0.7	-4.18	75181.3
HLA-A*02:01	1	257	265	9	AGPPLLAVT	1.16	-0.34	-4.88	0.81	-4.07	75528.4
HLA-A*02:01	1	14	22	9	EGNAGLLGL	1.47	0.16	-4.88	1.63	-3.25	75702.5
HLA-A*02:01	1	393	401	9	PMDLSTVKR	1.25	0.4	-4.88	1.65	-3.23	75877
HLA-A*02:01	1	367	375	9	AYAWPFYKP	0.88	0.3	-4.89	1.18	-3.71	77823.4
HLA-A*02:01	1	75	83	9	VTNQLQYLH	0.91	-0.2	-4.89	0.71	-4.18	78182.6
HLA-A*02:01	1	769	777	9	VAVSRLSAS	0.81	-0.91	-4.91	-0.11	-5.01	80744
HLA-A*02:01	1	162	170	9	IVLMAQTLE	0.91	-0.66	-4.91	0.25	-4.66	81116.6
HLA-A*02:01	1	512	520	9	SEEERAHRL	1.63	0.26	-4.91	1.89	-3.02	81678.9
HLA-A*02:01	1	682	690	9	EEIEIDFET	0.5	-0.49	-4.91	0.02	-4.9	81867.2
HLA-A*02:01	1	235	243	9	TTVLNIPHP	0.83	0	-4.92	0.83	-4.1	83967.3
HLA-A*02:01	1	650	658	9	LSLDINKLP	0.7	0.05	-4.92	0.75	-4.17	83967.3
HLA-A*02:01	1	746	754	9	QLNSTKKPP	0.3	0	-4.93	0.3	-4.62	84160.8
HLA-A*02:01	1	779	787	9	SSSDSSSSS	0.92	-0.91	-4.93	0.01	-4.92	84354.8
HLA-A*02:01	1	660	668	9	EKLGRVVHI	1.23	0.16	-4.94	1.39	-3.55	86518.7
HLA-A*02:01	1	591	599	9	SGSGGGSAA	0.87	-0.26	-4.94	0.61	-4.33	86918.1
HLA-A*02:01	1	156	164	9	NKPTDDIVL	1.8	0.43	-4.95	2.23	-2.72	89147.7
HLA-A*02:01	1	605	613	9	FGPSGGSGT	0.77	-0.48	-4.95	0.28	-4.67	89353.2
HLA-A*02:01	1	535	543	9	AALSQGPIS	0.96	-0.86	-4.96	0.1	-4.86	90596.2
HLA-A*02:01	1	453	461	9	MPDEPLEPG	0.37	-0.75	-4.97	-0.38	-5.35	92920.2
HLA-A*02:01	1	133	141	9	NYYWAASEC	1.05	0.28	-4.97	1.33	-3.64	93134.4
HLA-A*02:01	1	214	222	9	QVPAVSSVS	1.07	-0.93	-4.97	0.14	-4.83	93996.1
HLA-A*02:01	1	205	213	9	LQGSVTSAH	0.76	-0.2	-4.98	0.56	-4.42	94865.9
HLA-A*02:01	1	284	292	9	DTTTPTPTA	1.22	-0.33	-4.98	0.9	-4.08	95084.6
HLA-A*02:01	1	187	195	9	LVVTIPKNS	0.94	-0.95	-4.98	-0.01	-4.99	95084.6
HLA-A*02:01	1	176	184	9	KVASMPQEE	0.88	-0.59	-4.99	0.3	-4.7	97973.8
HLA-A*02:01	1	258	266	9	GPPLLAVTA	1.49	-0.38	-5	1.11	-3.89	99336.8
HLA-A*02:01	1	462	470	9	PLPVSTAMP	0.62	-0.18	-5	0.44	-4.56	99565.8
HLA-A*02:01	1	365	373	9	HAAYAWPFY	1.41	1.3	-5	2.72	-2.28	100025
HLA-A*02:01	1	622	630	9	TAPPALPTG	1.19	-0.55	-5.01	0.63	-4.37	101651
HLA-A*02:01	1	264	272	9	VTAAPPAQP	0.49	0.14	-5.02	0.62	-4.4	104981
HLA-A*02:01	1	429	437	9	NPPDHDVVA	1.51	-0.38	-5.03	1.14	-3.89	107179
HLA-A*02:01	1	154	162	9	IYNKPTDDI	0.79	0.29	-5.04	1.09	-3.95	108670
HLA-A*02:01	1	631	639	9	YDSEEEEES	0.96	-1.13	-5.04	-0.17	-5.21	108670
HLA-A*02:01	1	431	439	9	PDHDVVAMA	1.21	-0.62	-5.04	0.58	-4.46	110182
HLA-A*02:01	1	308	316	9	PKAARLPPM	0.65	-0.12	-5.04	0.53	-4.51	110182
HLA-A*02:01	1	67	75	9	SNPKKPGRV	0.89	0.11	-5.06	1	-4.06	113530
HLA-A*02:01	1	720	728	9	PVGKTKEEL	1.61	0.24	-5.06	1.86	-3.2	114054
HLA-A*02:01	1	443	451	9	QDVFEFRYA	1.01	-0.3	-5.06	0.7	-4.36	114844
HLA-A*02:01	1	271	279	9	QPLAKKKGV	0.94	0.08	-5.06	1.02	-4.04	115374
HLA-A*02:01	1	464	472	9	PVSTAMPPG	0.4	-0.73	-5.06	-0.34	-5.4	115640
HLA-A*02:01	1	590	598	9	ASGSGGGSA	1.22	-0.18	-5.07	1.04	-4.02	116710
HLA-A*02:01	1	87	95	9	MKALWKHQF	1.43	1.17	-5.07	2.6	-2.47	117790
HLA-A*02:01	1	294	302	9	LAPGSPASP	0.52	0.07	-5.07	0.59	-4.48	117790
HLA-A*02:01	1	263	271	9	AVTAAPPAQ	0.89	0.08	-5.07	0.97	-4.1	118334
HLA-A*02:01	1	2	10	9	LQNVTPHNK	0.75	0.21	-5.08	0.96	-4.12	119704
HLA-A*02:01	1	678	686	9	DSNPEEIEI	1.18	0.13	-5.08	1.3	-3.78	119980
HLA-A*02:01	1	764	772	9	SSAQQVAVS	1.1	-0.91	-5.09	0.2	-4.89	123058
HLA-A*02:01	1	135	143	9	YWAASECMQ	0.95	0.04	-5.09	0.99	-4.1	123626
HLA-A*02:01	1	202	210	9	LAALQGSVT	1.1	-0.23	-5.1	0.87	-4.23	125924
HLA-A*02:01	1	697	705	9	RELERYVLS	0.97	-0.9	-5.1	0.07	-5.03	126215
HLA-A*02:01	1	527	535	9	LRAVHEQLA	1.17	-0.15	-5.12	1.01	-4.11	132773
HLA-A*02:01	1	722	730	9	GKTKEELAL	1.26	0.36	-5.13	1.62	-3.5	134310
HLA-A*02:01	1	39	47	9	LYEGFESPT	0.55	-0.23	-5.13	0.32	-4.81	134310
HLA-A*02:01	1	780	788	9	SSDSSSSSS	0.82	-0.99	-5.13	-0.17	-5.3	134310
HLA-A*02:01	1	200	208	9	AKLAALQGS	0.97	-0.9	-5.13	0.08	-5.05	134930
HLA-A*02:01	1	189	197	9	VTIPKNSHK	0.9	0.27	-5.13	1.17	-3.96	135553
HLA-A*02:01	1	379	387	9	SALGLHDYH	0.95	-0.11	-5.13	0.84	-4.29	136179
HLA-A*02:01	1	413	421	9	EFAADVRLM	0.95	0.1	-5.15	1.05	-4.1	140317
HLA-A*02:01	1	136	144	9	WAASECMQD	0.96	-0.79	-5.15	0.17	-4.98	140640
HLA-A*02:01	1	300	308	9	ASPPGSLEP	0.77	0.05	-5.16	0.83	-4.33	142926
HLA-A*02:01	1	283	291	9	ADTTTPTPT	0.89	-0.35	-5.16	0.54	-4.61	143255
HLA-A*02:01	1	617	625	9	KKATKTAPP	0.41	0.06	-5.16	0.46	-4.7	144914
HLA-A*02:01	1	117	125	9	IKQPMDMGT	0.59	-0.29	-5.16	0.31	-4.86	145918
HLA-A*02:01	1	374	382	9	KPVDASALG	0.73	-0.68	-5.17	0.05	-5.11	146255
HLA-A*02:01	1	515	523	9	ERAHRLAEL	1.34	0.35	-5.17	1.69	-3.48	147268
HLA-A*02:01	1	424	432	9	NCYKYNPPD	0.78	-0.66	-5.17	0.12	-5.05	148289
HLA-A*02:01	1	532	540	9	EQLAALSQG	0.76	-0.66	-5.17	0.1	-5.07	148631
HLA-A*02:01	1	778	786	9	SSSSDSSSS	0.82	-0.91	-5.17	-0.09	-5.27	148974
HLA-A*02:01	1	745	753	9	GQLNSTKKP	0.52	0.03	-5.18	0.55	-4.63	151394
HLA-A*02:01	1	151	159	9	NCYIYNKPT	0.77	-0.2	-5.18	0.57	-4.61	152444
HLA-A*02:01	1	211	219	9	SAHQVPAVS	1.02	-0.91	-5.19	0.11	-5.08	154921
HLA-A*02:01	1	598	606	9	AALGPSGFG	0.71	-0.49	-5.21	0.22	-4.98	161105
HLA-A*02:01	1	538	546	9	SQGPISKPK	0.57	0.21	-5.21	0.78	-4.43	163723
HLA-A*02:01	1	389	397	9	IIKHPMDLS	0.83	-0.97	-5.21	-0.15	-5.36	163723
HLA-A*02:01	1	121	129	9	MDMGTIKRR	1.11	0.5	-5.22	1.6	-3.62	164858
HLA-A*02:01	1	596	604	9	GSAALGPSG	0.82	-0.67	-5.22	0.15	-5.07	164858
HLA-A*02:01	1	239	247	9	NIPHPSVIS	1.25	-0.89	-5.22	0.36	-4.86	165238
HLA-A*02:01	1	140	148	9	ECMQDFNTM	1.25	0.1	-5.23	1.35	-3.88	167923
HLA-A*02:01	1	194	202	9	NSHKKGAKL	1.6	0.51	-5.23	2.11	-3.12	169867
HLA-A*02:01	1	421	429	9	MFSNCYKYN	0.82	-0.46	-5.23	0.36	-4.87	169867
HLA-A*02:01	1	446	454	9	FEFRYAKMP	0.69	0.01	-5.23	0.7	-4.53	171439
HLA-A*02:01	1	143	151	9	QDFNTMFTN	1	-0.63	-5.24	0.37	-4.87	172230
HLA-A*02:01	1	436	444	9	VAMARKLQD	1.02	-0.69	-5.24	0.33	-4.91	172628
HLA-A*02:01	1	694	702	9	STLRELERY	1.36	1.23	-5.24	2.59	-2.65	173026
HLA-A*02:01	1	219	227	9	SSVSHTALY	1.11	1.36	-5.24	2.48	-2.76	173026
HLA-A*02:01	1	5	13	9	VTPHNKLPG	0.59	-0.53	-5.24	0.06	-5.18	174225
HLA-A*02:01	1	765	773	9	SAQQVAVSR	0.96	0.7	-5.25	1.66	-3.59	175837
HLA-A*02:01	1	401	409	9	RKMENRDYR	0.78	0.84	-5.25	1.62	-3.62	177056
HLA-A*02:01	1	252	260	9	KSLHSAGPP	0.19	0.14	-5.25	0.33	-4.92	177873
HLA-A*02:01	1	684	692	9	IEIDFETLK	0.69	0.11	-5.25	0.8	-4.45	178694
HLA-A*02:01	1	228	236	9	TPPPEIPTT	1.15	-0.48	-5.25	0.68	-4.58	179106
HLA-A*02:01	1	297	305	9	GSPASPPGS	0.76	-1.11	-5.25	-0.34	-5.6	179106
HLA-A*02:01	1	139	147	9	SECMQDFNT	0.9	-0.27	-5.26	0.62	-4.63	180763
HLA-A*02:01	1	784	792	9	SSSSSSSSS	1.05	-0.91	-5.26	0.14	-5.12	180763
HLA-A*02:01	1	240	248	9	IPHPSVISS	1.1	-1.02	-5.26	0.07	-5.18	180763
HLA-A*02:01	1	785	793	9	SSSSSSSSS	0.84	-0.91	-5.26	-0.08	-5.33	180763
HLA-A*02:01	1	783	791	9	SSSSSSSSS	0.85	-1	-5.26	-0.15	-5.41	180763
HLA-A*02:01	1	22	30	9	LGPEAAAPG	0.31	-0.74	-5.27	-0.43	-5.69	184124
HLA-A*02:01	1	740	748	9	LQDVSGQLN	0.96	-0.55	-5.27	0.41	-4.86	186685
HLA-A*02:01	1	259	267	9	PPLLAVTAA	1.04	-0.58	-5.27	0.46	-4.81	187547
HLA-A*02:01	1	316	324	9	MRRESGRPI	0.71	0.3	-5.28	1.01	-4.27	188847
HLA-A*02:01	1	9	17	9	NKLPGEGNA	1.17	-0.2	-5.28	0.97	-4.31	192358
HLA-A*02:01	1	390	398	9	IKHPMDLST	0.79	-0.26	-5.29	0.53	-4.77	195934
HLA-A*02:01	1	787	795	9	SSSSSSSDT	0.74	-0.25	-5.3	0.5	-4.8	197292
HLA-A*02:01	1	334	342	9	SQQQHQSSK	0.7	0.18	-5.3	0.89	-4.41	198203
HLA-A*02:01	1	392	400	9	HPMDLSTVK	1	0.1	-5.31	1.1	-4.21	205168
HLA-A*02:01	1	416	424	9	ADVRLMFSN	0.84	-0.54	-5.32	0.3	-5.02	208982
HLA-A*02:01	1	224	232	9	TALYTPPPE	0.42	-0.67	-5.32	-0.25	-5.57	210431
HLA-A*02:01	1	690	698	9	TLKPSTLRE	0.81	-0.75	-5.34	0.06	-5.28	217826
HLA-A*02:01	1	732	740	9	KKRELEKRL	1.67	0.43	-5.35	2.1	-3.25	224445
HLA-A*02:01	1	776	784	9	ASSSSSDSS	0.87	-0.87	-5.36	-0.01	-5.36	227044
HLA-A*02:01	1	86	94	9	VMKALWKHQ	1.05	0.05	-5.36	1.1	-4.26	228092
HLA-A*02:01	1	640	648	9	RPMSYDEKR	0.96	0.67	-5.36	1.63	-3.74	231265
HLA-A*02:01	1	190	198	9	TIPKNSHKK	0.81	0.26	-5.37	1.07	-4.3	232332
HLA-A*02:01	1	445	453	9	VFEFRYAKM	1.03	0.11	-5.37	1.14	-4.23	235023
HLA-A*02:01	1	330	338	9	DLPDSQQQH	0.98	-0.32	-5.38	0.66	-4.72	239392
HLA-A*02:01	1	449	457	9	RYAKMPDEP	0.38	0.23	-5.4	0.6	-4.8	251252
HLA-A*02:01	1	525	533	9	EQLRAVHEQ	0.81	-0.12	-5.41	0.69	-4.72	257105
HLA-A*02:01	1	378	386	9	ASALGLHDY	1.3	1.3	-5.41	2.59	-2.82	259484
HLA-A*02:01	1	706	714	9	CLRKKPRKP	0.77	0.08	-5.41	0.85	-4.56	259484
HLA-A*02:01	1	788	796	9	SSSSSSDTS	0.88	-0.91	-5.42	-0.04	-5.45	261885
HLA-A*02:01	1	289	297	9	TPTAILAPG	0.45	-0.83	-5.42	-0.37	-5.79	264308
HLA-A*02:01	1	463	471	9	LPVSTAMPP	0.34	-0.12	-5.42	0.23	-5.2	265528
HLA-A*02:01	1	774	782	9	LSASSSSSD	0.85	-0.7	-5.43	0.14	-5.28	267368
HLA-A*02:01	1	290	298	9	PTAILAPGS	0.89	-1.18	-5.44	-0.29	-5.73	275493
HLA-A*02:01	1	775	783	9	SASSSSSDS	0.58	-0.91	-5.45	-0.33	-5.78	279969
HLA-A*02:01	1	208	216	9	SVTSAHQVP	0.89	0.1	-5.45	0.99	-4.46	281910
HLA-A*02:01	1	353	361	9	CNGILKELL	1.32	0.25	-5.45	1.57	-3.88	284518
HLA-A*02:01	1	358	366	9	KELLSKKHA	1.43	-0.22	-5.46	1.22	-4.24	287151
HLA-A*02:01	1	216	224	9	PAVSSVSHT	1.02	-0.44	-5.46	0.58	-4.88	289808
HLA-A*02:01	1	643	651	9	SYDEKRQLS	0.92	-0.9	-5.47	0.02	-5.44	293839
HLA-A*02:01	1	791	799	9	SSSDTSDSD	1.1	-0.73	-5.47	0.38	-5.09	294517
HLA-A*02:01	1	174	182	9	LQKVASMPQ	0.42	-0.06	-5.48	0.36	-5.11	299992
HLA-A*02:01	1	481	489	9	SSEESSSES	0.82	-0.98	-5.48	-0.15	-5.63	300684
HLA-A*02:01	1	106	114	9	VKLGLPDYH	1.04	-0.11	-5.48	0.93	-4.55	304166
HLA-A*02:01	1	467	475	9	TAMPPGLAK	0.9	0.27	-5.49	1.17	-4.32	306274
HLA-A*02:01	1	777	785	9	SSSSSDSSS	0.81	-0.87	-5.49	-0.06	-5.55	309820
HLA-A*02:01	1	407	415	9	DYRDAQEFA	1.57	-0.18	-5.5	1.39	-4.11	316308
HLA-A*02:01	1	98	106	9	PFRQPVDAV	1.02	0	-5.5	1.02	-4.49	317037
HLA-A*02:01	1	430	438	9	PPDHDVVAM	1.14	-0.22	-5.51	0.92	-4.59	319970
HLA-A*02:01	1	124	132	9	GTIKRRLEN	0.99	-0.61	-5.51	0.38	-5.13	322931
HLA-A*02:01	1	248	256	9	SPLLKSLHS	1.19	-1.05	-5.51	0.14	-5.37	322931
HLA-A*02:01	1	600	608	9	LGPSGFGPS	0.5	-1.03	-5.52	-0.53	-6.06	334280
HLA-A*02:01	1	369	377	9	AWPFYKPVD	1.22	-0.65	-5.53	0.57	-4.96	336597
HLA-A*02:01	1	406	414	9	RDYRDAQEF	1.51	1.21	-5.53	2.72	-2.81	338930
HLA-A*02:01	1	570	578	9	DEDDKGPRA	1.02	-0.44	-5.53	0.59	-4.94	338930
HLA-A*02:01	1	32	40	9	RIRKPSLLY	1.2	1.5	-5.53	2.7	-2.84	342066
HLA-A*02:01	1	113	121	9	YHKIIKQPM	0.68	0.07	-5.54	0.74	-4.79	344437
HLA-A*02:01	1	397	405	9	STVKRKMEN	1.1	-0.5	-5.54	0.6	-4.94	344437
HLA-A*02:01	1	145	153	9	FNTMFTNCY	1.36	1.09	-5.54	2.44	-3.1	350034
HLA-A*02:01	1	685	693	9	EIDFETLKP	0.86	-0.06	-5.55	0.8	-4.74	350841
HLA-A*02:01	1	595	603	9	GGSAALGPS	0.58	-1.19	-5.55	-0.6	-6.15	351650
HLA-A*02:01	1	403	411	9	MENRDYRDA	0.79	-0.27	-5.55	0.53	-5.03	356541
HLA-A*02:01	1	426	434	9	YKYNPPDHD	0.99	-0.7	-5.55	0.29	-5.27	358187
HLA-A*02:01	1	790	798	9	SSSSDTSDS	0.55	-0.91	-5.55	-0.37	-5.92	358187
HLA-A*02:01	1	304	312	9	GSLEPKAAR	0.73	0.53	-5.56	1.26	-4.3	360670
HLA-A*02:01	1	559	567	9	KAEKHRGRA	1.02	-0.17	-5.56	0.85	-4.7	360670
HLA-A*02:01	1	438	446	9	MARKLQDVF	1.31	1.23	-5.56	2.54	-3.02	363170
HLA-A*02:01	1	165	173	9	MAQTLEKIF	1.3	1.15	-5.56	2.45	-3.11	364007
HLA-A*02:01	1	105	113	9	AVKLGLPDY	1.05	1.33	-5.56	2.38	-3.18	364007
HLA-A*02:01	1	611	619	9	SGTKLPKKA	1.03	-0.35	-5.58	0.68	-4.9	377668
HLA-A*02:01	1	278	286	9	GVKRKADTT	0.93	-0.28	-5.58	0.64	-4.93	377668
HLA-A*02:01	1	90	98	9	LWKHQFAWP	0.44	0.22	-5.58	0.66	-4.93	382922
HLA-A*02:01	1	451	459	9	AKMPDEPLE	0.77	-0.59	-5.58	0.19	-5.4	383804
HLA-A*02:01	1	30	38	9	GKRIRKPSL	1.38	0.32	-5.59	1.7	-3.89	384689
HLA-A*02:01	1	723	731	9	KTKEELALE	0.59	-0.66	-5.59	-0.07	-5.66	385576
HLA-A*02:01	1	568	576	9	GADEDDKGP	0.74	-0.02	-5.59	0.72	-4.87	387356
HLA-A*02:01	1	4	12	9	NVTPHNKLP	0.78	0.08	-5.59	0.86	-4.73	392744
HLA-A*02:01	1	589	597	9	KASGSGGGS	1.09	-0.87	-5.6	0.22	-5.38	395467
HLA-A*02:01	1	185	193	9	QELVVTIPK	0.62	0.08	-5.6	0.7	-4.9	396378
HLA-A*02:01	1	772	780	9	SRLSASSSS	1.05	-0.84	-5.6	0.21	-5.39	400968
HLA-A*02:01	1	781	789	9	SDSSSSSSS	0.82	-1.07	-5.62	-0.25	-5.87	416975
HLA-A*02:01	1	762	770	9	ESSSAQQVA	1.13	-0.3	-5.63	0.83	-4.8	421803
HLA-A*02:01	1	696	704	9	LRELERYVL	1.78	0.45	-5.63	2.23	-3.4	426688
HLA-A*02:01	1	80	88	9	QYLHKVVMK	1.23	0.35	-5.64	1.58	-4.06	435622
HLA-A*02:01	1	291	299	9	TAILAPGSP	0.68	0.02	-5.64	0.7	-4.94	438642
HLA-A*02:01	1	363	371	9	KKHAAYAWP	0.46	0.15	-5.64	0.6	-5.04	438642
HLA-A*02:01	1	582	590	9	PQPKKSKKA	1.19	-0.48	-5.65	0.72	-4.93	445769
HLA-A*02:01	1	458	466	9	LEPGPLPVS	1.15	-1.1	-5.66	0.04	-5.61	453012
HLA-A*02:01	1	116	124	9	IIKQPMDMG	0.86	-0.5	-5.66	0.36	-5.3	459314
HLA-A*02:01	1	716	724	9	TIKKPVGKT	0.76	-0.28	-5.66	0.47	-5.19	460373
HLA-A*02:01	1	92	100	9	KHQFAWPFR	1	0.65	-5.67	1.66	-4.01	466778
HLA-A*02:01	1	786	794	9	SSSSSSSSD	0.8	-0.73	-5.68	0.07	-5.61	482070
HLA-A*02:01	1	665	673	9	VVHIIQARE	0.81	-0.52	-5.69	0.29	-5.4	484295
HLA-A*02:01	1	251	259	9	LKSLHSAGP	0.62	0.09	-5.7	0.7	-5	505953
HLA-A*02:01	1	749	757	9	STKKPPKKA	1.18	-0.16	-5.71	1.02	-4.68	507119
HLA-A*02:01	1	755	763	9	KKANEKTES	0.96	-0.96	-5.71	-0.01	-5.71	510634
HLA-A*02:01	1	35	43	9	KPSLLYEGF	1.24	1.07	-5.71	2.31	-3.4	512991
HLA-A*02:01	1	82	90	9	LHKVVMKAL	1.44	0.4	-5.71	1.84	-3.87	514174
HLA-A*02:01	1	537	545	9	LSQGPISKP	0.47	0.12	-5.72	0.59	-5.14	529798
HLA-A*02:01	1	473	481	9	LAKSSSESS	1.01	-0.97	-5.73	0.05	-5.68	534700
HLA-A*02:01	1	607	615	9	PSGGSGTKL	1.25	0.14	-5.73	1.39	-4.34	535932
HLA-A*02:01	1	601	609	9	GPSGFGPSG	0.91	-0.8	-5.74	0.11	-5.62	543388
HLA-A*02:01	1	52	60	9	PALQLTPAN	0.75	-0.73	-5.74	0.02	-5.71	545896
HLA-A*02:01	1	652	660	9	LDINKLPGE	0.99	-0.76	-5.74	0.23	-5.51	547154
HLA-A*02:01	1	411	419	9	AQEFAADVR	0.98	0.62	-5.74	1.6	-4.15	554766
HLA-A*02:01	1	288	296	9	PTPTAILAP	0.67	-0.18	-5.74	0.49	-5.25	554766
HLA-A*02:01	1	476	484	9	SSSESSSEE	0.71	-0.6	-5.75	0.11	-5.64	559899
HLA-A*02:01	1	485	493	9	SSSESSSEE	0.7	-0.71	-5.75	-0.02	-5.76	559899
HLA-A*02:01	1	198	206	9	KGAKLAALQ	0.72	-0.07	-5.76	0.65	-5.11	574262
HLA-A*02:01	1	588	596	9	KKASGSGGG	0.76	-0.51	-5.76	0.26	-5.5	576913
HLA-A*02:01	1	160	168	9	DDIVLMAQT	0.67	-0.54	-5.76	0.12	-5.64	578242
HLA-A*02:01	1	15	23	9	GNAGLLGLG	0.6	-0.81	-5.76	-0.21	-5.98	580912
HLA-A*02:01	1	721	729	9	VGKTKEELA	0.89	-0.38	-5.78	0.5	-5.27	595813
HLA-A*02:01	1	384	392	9	HDYHDIIKH	1.04	-0.3	-5.78	0.74	-5.04	599943
HLA-A*02:01	1	66	74	9	VSNPKKPGR	1.16	0.57	-5.78	1.74	-4.04	605494
HLA-A*02:01	1	789	797	9	SSSSSDTSD	1.14	-0.73	-5.79	0.41	-5.38	615333
HLA-A*02:01	1	448	456	9	FRYAKMPDE	0.65	-0.62	-5.81	0.02	-5.78	638425
HLA-A*02:01	1	729	737	9	ALEKKRELE	0.77	-0.65	-5.82	0.12	-5.69	659341
HLA-A*02:01	1	222	230	9	SHTALYTPP	0.17	0.07	-5.82	0.24	-5.58	666976
HLA-A*02:01	1	96	104	9	AWPFRQPVD	1.19	-0.67	-5.83	0.52	-5.31	682512
HLA-A*02:01	1	42	50	9	GFESPTMAS	0.86	-1.12	-5.84	-0.26	-6.1	693602
HLA-A*02:01	1	335	343	9	QQQHQSSKK	0.78	0.25	-5.84	1.03	-4.81	696803
HLA-A*02:01	1	477	485	9	SSESSSEES	0.97	-0.98	-5.84	0	-5.85	696803
HLA-A*02:01	1	593	601	9	SGGGSAALG	0.66	-0.78	-5.85	-0.12	-5.97	700019
HLA-A*02:01	1	3	11	9	QNVTPHNKL	1.47	0.41	-5.85	1.88	-3.97	711394
HLA-A*02:01	1	603	611	9	SGFGPSGGS	0.91	-1.08	-5.85	-0.18	-6.03	711394
HLA-A*02:01	1	585	593	9	KKSKKASGS	0.88	-0.97	-5.85	-0.09	-5.95	714677
HLA-A*02:01	1	159	167	9	TDDIVLMAQ	0.91	-0.33	-5.86	0.58	-5.28	721290
HLA-A*02:01	1	233	241	9	IPTTVLNIP	0.68	-0.17	-5.86	0.51	-5.35	724620
HLA-A*02:01	1	625	633	9	PALPTGYDS	0.76	-1.22	-5.86	-0.46	-6.32	726290
HLA-A*02:01	1	99	107	9	FRQPVDAVK	0.92	0.17	-5.86	1.1	-4.77	729642
HLA-A*02:01	1	26	34	9	AAAPGKRIR	1.05	0.66	-5.88	1.71	-4.17	755284
HLA-A*02:01	1	103	111	9	VDAVKLGLP	0.42	-0.12	-5.88	0.3	-5.58	764029
HLA-A*02:01	1	610	618	9	GSGTKLPKK	1.11	0.06	-5.89	1.17	-4.72	767556
HLA-A*02:01	1	418	426	9	VRLMFSNCY	1.48	1.33	-5.89	2.81	-3.08	769325
HLA-A*02:01	1	792	800	9	SSDTSDSDS	0.68	-0.99	-5.89	-0.31	-6.2	769325
HLA-A*02:01	1	689	697	9	ETLKPSTLR	0.91	0.51	-5.89	1.42	-4.47	771099
HLA-A*02:01	1	474	482	9	AKSSSESSS	0.76	-0.87	-5.89	-0.11	-6	771099
HLA-A*02:01	1	119	127	9	QPMDMGTIK	1.01	0.15	-5.89	1.16	-4.73	772876
HLA-A*02:01	1	394	402	9	MDLSTVKRK	1.11	0.03	-5.9	1.15	-4.75	789060
HLA-A*02:01	1	362	370	9	SKKHAAYAW	1.43	0.45	-5.9	1.88	-4.03	796361
HLA-A*02:01	1	708	716	9	RKKPRKPYT	0.59	-0.16	-5.91	0.43	-5.47	807440
HLA-A*02:01	1	152	160	9	CYIYNKPTD	1.18	-0.6	-5.91	0.58	-5.33	809301
HLA-A*02:01	1	469	477	9	MPPGLAKSS	1.12	-1.03	-5.93	0.09	-5.84	843548
HLA-A*02:01	1	354	362	9	NGILKELLS	0.89	-1.05	-5.93	-0.16	-6.08	843548
HLA-A*02:01	1	144	152	9	DFNTMFTNC	1.26	-0.12	-5.93	1.14	-4.79	851354
HLA-A*02:01	1	760	768	9	KTESSSAQQ	0.85	-0.15	-5.93	0.7	-5.23	851354
HLA-A*02:01	1	409	417	9	RDAQEFAAD	0.82	-0.83	-5.93	-0.01	-5.94	855283
HLA-A*02:01	1	25	33	9	EAAAPGKRI	1.2	0.11	-5.93	1.31	-4.63	857255
HLA-A*02:01	1	435	443	9	VVAMARKLQ	0.81	-0.01	-5.93	0.8	-5.13	857255
HLA-A*02:01	1	196	204	9	HKKGAKLAA	1.05	-0.23	-5.94	0.83	-5.11	863197
HLA-A*02:01	1	16	24	9	NAGLLGLGP	0.73	0	-5.95	0.73	-5.22	881272
HLA-A*02:01	1	301	309	9	SPPGSLEPK	0.68	0.15	-5.95	0.83	-5.12	897656
HLA-A*02:01	1	302	310	9	PPGSLEPKA	1.21	-0.62	-5.95	0.59	-5.36	897656
HLA-A*02:01	1	741	749	9	QDVSGQLNS	0.81	-1.05	-5.96	-0.24	-6.19	901800
HLA-A*02:01	1	701	709	9	RYVLSCLRK	0.93	0.38	-5.96	1.32	-4.64	903878
HLA-A*02:01	1	623	631	9	APPALPTGY	1.15	1.2	-5.96	2.35	-3.61	912242
HLA-A*02:01	1	94	102	9	QFAWPFRQP	0.89	0.12	-5.99	1.01	-4.98	977485
HLA-A*02:01	1	329	337	9	KDLPDSQQQ	0.93	-0.07	-5.99	0.86	-5.13	986529
HLA-A*02:01	1	480	488	9	SSSEESSSE	0.72	-0.71	-6	0.01	-5.99	997953
HLA-A*02:01	1	615	623	9	LPKKATKTA	1.18	-0.32	-6	0.86	-5.14	1.00256e+06
HLA-A*02:01	1	318	326	9	RESGRPIKP	0.55	0.15	-6.01	0.69	-5.31	1.01651e+06
HLA-A*02:01	1	376	384	9	VDASALGLH	0.77	-0.39	-6.01	0.37	-5.63	1.01651e+06
HLA-A*02:01	1	177	185	9	VASMPQEEQ	0.92	0.04	-6.01	0.96	-5.05	1033023
HLA-A*02:01	1	567	575	9	AGADEDDKG	0.68	-0.59	-6.02	0.09	-5.93	1.04018e+06
HLA-A*02:01	1	178	186	9	ASMPQEEQE	0.84	-0.55	-6.02	0.29	-5.73	1.05223e+06
HLA-A*02:01	1	758	766	9	NEKTESSSA	0.97	-0.21	-6.02	0.77	-5.26	1.05709e+06
HLA-A*02:01	1	170	178	9	EKIFLQKVA	1.37	-0.25	-6.03	1.13	-4.9	1.06441e+06
HLA-A*02:01	1	455	463	9	DEPLEPGPL	0.93	0.15	-6.03	1.08	-4.95	1.08171e+06
HLA-A*02:01	1	793	801	9	SDTSDSDSG	0.77	-0.71	-6.04	0.06	-5.98	1.09172e+06
HLA-A*02:01	1	653	661	9	DINKLPGEK	0.58	0.1	-6.04	0.68	-5.35	1.09423e+06
HLA-A*02:01	1	743	751	9	VSGQLNSTK	0.81	0.12	-6.04	0.92	-5.12	1.10436e+06
HLA-A*02:01	1	478	486	9	SESSSEESS	0.97	-0.99	-6.05	-0.02	-6.07	1127483
HLA-A*02:01	1	275	283	9	KKKGVKRKA	1.13	-0.1	-6.06	1.03	-5.03	1.15375e+06
HLA-A*02:01	1	738	746	9	KRLQDVSGQ	0.58	0.02	-6.07	0.61	-5.46	1.16442e+06
HLA-A*02:01	1	594	602	9	GGGSAALGP	0.71	-0.2	-6.07	0.51	-5.56	1.1698e+06
HLA-A*02:01	1	272	280	9	PLAKKKGVK	0.86	-0.01	-6.07	0.84	-5.23	1.18062e+06
HLA-A*02:01	1	277	285	9	KGVKRKADT	0.59	-0.3	-6.07	0.29	-5.78	1.18607e+06
HLA-A*02:01	1	27	35	9	AAPGKRIRK	0.91	0.35	-6.08	1.26	-4.83	1.20812e+06
HLA-A*02:01	1	459	467	9	EPGPLPVST	1.2	-0.58	-6.08	0.62	-5.46	1.20812e+06
HLA-A*02:01	1	17	25	9	AGLLGLGPE	0.67	-0.66	-6.08	0.01	-6.07	1.2137e+06
HLA-A*02:01	1	417	425	9	DVRLMFSNC	0.95	0.02	-6.1	0.97	-5.13	1.25924e+06
HLA-A*02:01	1	184	192	9	EQELVVTIP	0.7	-0.15	-6.1	0.56	-5.54	1.25924e+06
HLA-A*02:01	1	101	109	9	QPVDAVKLG	0.8	-0.64	-6.11	0.16	-5.95	1.27383e+06
HLA-A*02:01	1	523	531	9	LQEQLRAVH	1.07	-0.33	-6.11	0.73	-5.37	1.28266e+06
HLA-A*02:01	1	460	468	9	PGPLPVSTA	1.2	-0.63	-6.13	0.57	-5.56	1340016
HLA-A*02:01	1	234	242	9	PTTVLNIPH	0.55	-0.46	-6.13	0.09	-6.05	1.36179e+06
HLA-A*02:01	1	279	287	9	VKRKADTTT	0.9	-0.25	-6.14	0.65	-5.49	1374390
HLA-A*02:01	1	125	133	9	TIKRRLENN	0.98	-0.54	-6.14	0.44	-5.7	1374390
HLA-A*02:01	1	516	524	9	RAHRLAELQ	0.91	0.02	-6.14	0.93	-5.21	1.37756e+06
HLA-A*02:01	1	577	585	9	RAPRPPQPK	0.47	0.26	-6.14	0.73	-5.41	1.38073e+06
HLA-A*02:01	1	734	742	9	RELEKRLQD	0.98	-0.69	-6.14	0.29	-5.85	1.38073e+06
HLA-A*02:01	1	320	328	9	SGRPIKPPR	0.96	0.5	-6.14	1.46	-4.68	1.38392e+06
HLA-A*02:01	1	371	379	9	PFYKPVDAS	1.08	-1.06	-6.14	0.02	-6.12	1.38392e+06
HLA-A*02:01	1	475	483	9	KSSSESSSE	0.67	-0.55	-6.14	0.12	-6.02	1.38711e+06
HLA-A*02:01	1	226	234	9	LYTPPPEIP	0.82	0.21	-6.14	1.04	-5.11	1.3903e+06
HLA-A*02:01	1	215	223	9	VPAVSSVSH	1.17	-0.35	-6.14	0.82	-5.33	1.39351e+06
HLA-A*02:01	1	771	779	9	VSRLSASSS	0.93	-0.84	-6.15	0.09	-6.07	1.42597e+06
HLA-A*02:01	1	132	140	9	NNYYWAASE	0.88	-0.72	-6.16	0.16	-6	1.44248e+06
HLA-A*02:01	1	138	146	9	ASECMQDFN	0.9	-0.48	-6.16	0.42	-5.74	1.44581e+06
HLA-A*02:01	1	336	344	9	QQHQSSKKG	0.89	-0.58	-6.16	0.31	-5.85	1.44914e+06
HLA-A*02:01	1	641	649	9	PMSYDEKRQ	0.93	-0.15	-6.17	0.79	-5.38	1.47608e+06
HLA-A*02:01	1	270	278	9	AQPLAKKKG	0.8	-0.58	-6.17	0.22	-5.95	1.48289e+06
HLA-A*02:01	1	558	566	9	RKAEKHRGR	1.13	0.82	-6.18	1.95	-4.23	1527953
HLA-A*02:01	1	83	91	9	HKVVMKALW	1.33	0.42	-6.19	1.75	-4.44	1.53854e+06
HLA-A*02:01	1	423	431	9	SNCYKYNPP	0.32	-0.04	-6.19	0.28	-5.91	1.55636e+06
HLA-A*02:01	1	114	122	9	HKIIKQPMD	1.15	-0.8	-6.2	0.35	-5.85	1.57801e+06
HLA-A*02:01	1	195	203	9	SHKKGAKLA	1.26	-0.15	-6.2	1.11	-5.09	1.59628e+06
HLA-A*02:01	1	782	790	9	DSSSSSSSS	0.83	-1.07	-6.21	-0.24	-6.45	1.61477e+06
HLA-A*02:01	1	574	582	9	KGPRAPRPP	0.21	-0.09	-6.21	0.12	-6.1	1.63347e+06
HLA-A*02:01	1	310	318	9	AARLPPMRR	1.06	0.79	-6.21	1.85	-4.36	1.63723e+06
HLA-A*02:01	1	398	406	9	TVKRKMENR	0.96	0.72	-6.22	1.68	-4.54	1.65238e+06
HLA-A*02:01	1	489	497	9	SSSEEEEEE	0.79	-0.71	-6.22	0.08	-6.14	1.66001e+06
HLA-A*02:01	1	267	275	9	APPAQPLAK	0.84	0.19	-6.23	1.03	-5.2	1694767
HLA-A*02:01	1	295	303	9	APGSPASPP	0.22	-0.08	-6.24	0.15	-6.09	1.7223e+06
HLA-A*02:01	1	296	304	9	PGSPASPPG	0.64	-0.86	-6.24	-0.22	-6.46	1.7223e+06
HLA-A*02:01	1	350	358	9	LKHCNGILK	0.94	0.22	-6.24	1.16	-5.08	1.73025e+06
HLA-A*02:01	1	608	616	9	SGGSGTKLP	0.58	-0.18	-6.25	0.4	-5.85	1.78694e+06
HLA-A*02:01	1	188	196	9	VVTIPKNSH	0.98	-0.14	-6.26	0.84	-5.42	1.82016e+06
HLA-A*02:01	1	747	755	9	LNSTKKPPK	0.66	0.12	-6.26	0.77	-5.49	1.82856e+06
HLA-A*02:01	1	110	118	9	LPDYHKIIK	0.87	-0.02	-6.26	0.86	-5.41	1.837e+06
HLA-A*02:01	1	679	687	9	SNPEEIEID	0.95	-0.9	-6.27	0.05	-6.21	1.84124e+06
HLA-A*02:01	1	383	391	9	LHDYHDIIK	0.91	0.12	-6.27	1.03	-5.24	1.84974e+06
HLA-A*02:01	1	620	628	9	TKTAPPALP	0.56	0.11	-6.27	0.67	-5.6	1.86256e+06
HLA-A*02:01	1	609	617	9	GGSGTKLPK	0.58	0.03	-6.27	0.61	-5.66	1871156
HLA-A*02:01	1	687	695	9	DFETLKPST	0.73	-0.43	-6.28	0.3	-5.98	1.90156e+06
HLA-A*02:01	1	724	732	9	TKEELALEK	0.78	0.2	-6.29	0.97	-5.32	1.94585e+06
HLA-A*02:01	1	70	78	9	KKPGRVTNQ	0.79	-0.05	-6.29	0.74	-5.55	1.95934e+06
HLA-A*02:01	1	629	637	9	TGYDSEEEE	0.89	-0.79	-6.29	0.1	-6.19	1.96838e+06
HLA-A*02:01	1	520	528	9	LAELQEQLR	1.15	0.66	-6.3	1.82	-4.48	1982029
HLA-A*02:01	1	199	207	9	GAKLAALQG	0.97	-0.62	-6.3	0.35	-5.94	1982029
HLA-A*02:01	1	104	112	9	DAVKLGLPD	0.7	-0.85	-6.3	-0.15	-6.45	2.00037e+06
HLA-A*02:01	1	182	190	9	QEEQELVVT	0.94	-0.49	-6.3	0.45	-5.85	2.0096e+06
HLA-A*02:01	1	666	674	9	VHIIQAREP	0.76	0.12	-6.32	0.89	-5.43	2.09464e+06
HLA-A*02:01	1	344	352	9	GKLSEQLKH	1.06	-0.24	-6.32	0.83	-5.5	2.09947e+06
HLA-A*02:01	1	604	612	9	GFGPSGGSG	0.71	-0.66	-6.33	0.05	-6.28	2.15333e+06
HLA-A*02:01	1	530	538	9	VHEQLAALS	0.73	-0.94	-6.33	-0.21	-6.54	2158291
HLA-A*02:01	1	325	333	9	KPPRKDLPD	0.69	-0.88	-6.34	-0.19	-6.52	2.16825e+06
HLA-A*02:01	1	655	663	9	NKLPGEKLG	0.95	-0.56	-6.35	0.4	-5.95	2.23929e+06
HLA-A*02:01	1	387	395	9	HDIIKHPMD	0.87	-0.95	-6.35	-0.08	-6.43	2.24445e+06
HLA-A*02:01	1	315	323	9	PMRRESGRP	0.33	-0.15	-6.36	0.18	-6.19	2.30202e+06
HLA-A*02:01	1	670	678	9	QAREPSLRD	1.04	-0.74	-6.36	0.31	-6.05	2.30733e+06
HLA-A*02:01	1	508	516	9	ESSDSEEER	1.29	0.59	-6.37	1.88	-4.48	2.31798e+06
HLA-A*02:01	1	646	654	9	EKRQLSLDI	0.91	0.12	-6.37	1.04	-5.33	2.33405e+06
HLA-A*02:01	1	627	635	9	LPTGYDSEE	0.77	-0.76	-6.37	0.01	-6.36	2.33405e+06
HLA-A*02:01	1	131	139	9	ENNYYWAAS	0.83	-1.15	-6.37	-0.32	-6.69	2.33405e+06
HLA-A*02:01	1	518	526	9	HRLAELQEQ	0.7	0.08	-6.37	0.77	-5.6	2350228
HLA-A*02:01	1	385	393	9	DYHDIIKHP	1.21	0.02	-6.37	1.23	-5.14	2366519
HLA-A*02:01	1	490	498	9	SSEEEEEED	0.9	-0.79	-6.38	0.11	-6.26	2.37744e+06
HLA-A*02:01	1	13	21	9	GEGNAGLLG	0.64	-0.88	-6.38	-0.24	-6.62	2393922
HLA-A*02:01	1	654	662	9	INKLPGEKL	1.47	0.3	-6.38	1.77	-4.61	2.41607e+06
HLA-A*02:01	1	377	385	9	DASALGLHD	1.18	-0.88	-6.39	0.29	-6.1	2.46099e+06
HLA-A*02:01	1	12	20	9	PGEGNAGLL	1.46	0.05	-6.39	1.51	-4.89	2.47235e+06
HLA-A*02:01	1	613	621	9	TKLPKKATK	0.94	0.21	-6.39	1.15	-5.24	2.47235e+06
HLA-A*02:01	1	658	666	9	PGEKLGRVV	1.26	-0.23	-6.41	1.03	-5.38	2.57105e+06
HLA-A*02:01	1	561	569	9	EKHRGRAGA	0.92	-0.22	-6.41	0.71	-5.7	2.57105e+06
HLA-A*02:01	1	247	255	9	SSPLLKSLH	1	-0.19	-6.41	0.8	-5.61	2.57697e+06
HLA-A*02:01	1	212	220	9	AHQVPAVSS	1.03	-0.9	-6.41	0.13	-6.28	2.58887e+06
HLA-A*02:01	1	482	490	9	SEESSSESS	1.01	-1.05	-6.42	-0.05	-6.46	2.61282e+06
HLA-A*02:01	1	705	713	9	SCLRKKPRK	0.8	0.26	-6.44	1.06	-5.37	2.74859e+06
HLA-A*02:01	1	566	574	9	RAGADEDDK	0.55	0.25	-6.45	0.8	-5.65	2.81261e+06
HLA-A*02:01	1	57	65	9	TPANPPPPE	0.56	-0.79	-6.45	-0.23	-6.68	2.81261e+06
HLA-A*02:01	1	748	756	9	NSTKKPPKK	1.03	0.24	-6.46	1.27	-5.19	2.85831e+06
HLA-A*02:01	1	680	688	9	NPEEIEIDF	1.23	0.94	-6.46	2.17	-4.29	2.90476e+06
HLA-A*02:01	1	752	760	9	KPPKKANEK	0.77	0.15	-6.46	0.92	-5.54	2.91145e+06
HLA-A*02:01	1	433	441	9	HDVVAMARK	0.7	0	-6.47	0.7	-5.76	2918166
HLA-A*02:01	1	306	314	9	LEPKAARLP	0.48	0	-6.47	0.49	-5.98	2.94517e+06
HLA-A*02:01	1	324	332	9	IKPPRKDLP	0.43	0.01	-6.47	0.44	-6.03	2.96558e+06
HLA-A*02:01	1	351	359	9	KHCNGILKE	0.82	-0.6	-6.48	0.22	-6.26	3.01377e+06
HLA-A*02:01	1	346	354	9	LSEQLKHCN	1.16	-0.57	-6.48	0.59	-5.89	3.02072e+06
HLA-A*02:01	1	456	464	9	EPLEPGPLP	0.48	-0.23	-6.48	0.25	-6.23	3.03466e+06
HLA-A*02:01	1	280	288	9	KRKADTTTP	0.69	0.2	-6.48	0.89	-5.6	3.04166e+06
HLA-A*02:01	1	331	339	9	LPDSQQQHQ	0.92	-0.31	-6.49	0.61	-5.87	3055695
HLA-A*02:01	1	59	67	9	ANPPPPEVS	1.19	-1.05	-6.49	0.14	-6.35	3.09108e+06
HLA-A*02:01	1	507	515	9	SESSDSEEE	1.02	-0.79	-6.49	0.23	-6.26	3.0982e+06
HLA-A*02:01	1	586	594	9	KSKKASGSG	0.69	-0.5	-6.5	0.2	-6.31	3.17037e+06
HLA-A*02:01	1	230	238	9	PPEIPTTVL	1.77	-0.05	-6.52	1.72	-4.8	3.29693e+06
HLA-A*02:01	1	303	311	9	PGSLEPKAA	1.33	-0.62	-6.53	0.71	-5.82	3.35823e+06
HLA-A*02:01	1	323	331	9	PIKPPRKDL	1.43	0.32	-6.53	1.75	-4.78	3.37373e+06
HLA-A*02:01	1	630	638	9	GYDSEEEEE	0.82	-0.71	-6.53	0.11	-6.42	3.39711e+06
HLA-A*02:01	1	231	239	9	PEIPTTVLN	0.89	-0.87	-6.53	0.02	-6.51	3.39711e+06
HLA-A*02:01	1	273	281	9	LAKKKGVKR	1.14	0.6	-6.54	1.74	-4.79	3.43645e+06
HLA-A*02:01	1	634	642	9	EEEEESRPM	0.65	-0.05	-6.56	0.59	-5.97	3.64007e+06
HLA-A*02:01	1	712	720	9	RKPYTIKKP	0.71	0.1	-6.57	0.81	-5.76	3.72486e+06
HLA-A*02:01	1	552	560	9	KEKKKKRKA	0.95	-0.2	-6.57	0.75	-5.83	3.74205e+06
HLA-A*02:01	1	647	655	9	KRQLSLDIN	0.97	-0.52	-6.59	0.45	-6.14	3.88249e+06
HLA-A*02:01	1	704	712	9	LSCLRKKPR	0.82	0.69	-6.59	1.5	-5.09	3909399
HLA-A*02:01	1	175	183	9	QKVASMPQE	0.91	-0.6	-6.6	0.32	-6.28	3.9365e+06
HLA-A*02:01	1	569	577	9	ADEDDKGPR	0.73	0.5	-6.6	1.23	-5.37	3.98208e+06
HLA-A*02:01	1	744	752	9	SGQLNSTKK	0.74	0.12	-6.6	0.86	-5.74	4.01893e+06
HLA-A*02:01	1	606	614	9	GPSGGSGTK	0.72	-0.05	-6.61	0.67	-5.94	4.02819e+06
HLA-A*02:01	1	150	158	9	TNCYIYNKP	0.83	-0.07	-6.61	0.75	-5.86	4.10308e+06
HLA-A*02:01	1	339	347	9	QSSKKGKLS	0.98	-0.97	-6.61	0.02	-6.6	4.11254e+06
HLA-A*02:01	1	347	355	9	SEQLKHCNG	0.77	-0.63	-6.62	0.14	-6.48	4.17936e+06
HLA-A*02:01	1	479	487	9	ESSSEESSS	0.74	-1.03	-6.63	-0.29	-6.92	4.29645e+06
HLA-A*02:01	1	700	708	9	ERYVLSCLR	0.83	0.75	-6.65	1.58	-5.07	4.427e+06
HLA-A*02:01	1	499	507	9	EEDEEEEES	0.83	-1.26	-6.65	-0.43	-7.07	4.43721e+06
HLA-A*02:01	1	192	200	9	PKNSHKKGA	1.21	-0.46	-6.65	0.76	-5.89	4.46797e+06
HLA-A*02:01	1	564	572	9	RGRAGADED	0.81	-0.79	-6.66	0.03	-6.63	4.59314e+06
HLA-A*02:01	1	6	14	9	TPHNKLPGE	0.94	-0.79	-6.66	0.15	-6.51	4.61434e+06
HLA-A*02:01	1	28	36	9	APGKRIRKP	0.8	-0.03	-6.67	0.77	-5.9	4.63564e+06
HLA-A*02:01	1	33	41	9	IRKPSLLYE	0.91	-0.52	-6.67	0.39	-6.28	4.63564e+06
HLA-A*02:01	1	612	620	9	GTKLPKKAT	1.15	-0.37	-6.67	0.78	-5.89	4.66778e+06
HLA-A*02:01	1	602	610	9	PSGFGPSGG	0.72	-0.88	-6.67	-0.16	-6.83	4.67854e+06
HLA-A*02:01	1	73	81	9	GRVTNQLQY	1.33	1.25	-6.69	2.59	-4.1	4.85411e+06
HLA-A*02:01	1	510	518	9	SDSEEERAH	1.07	-0.32	-6.71	0.75	-5.96	5.14174e+06
HLA-A*02:01	1	65	73	9	EVSNPKKPG	0.62	-0.7	-6.71	-0.08	-6.8	5.17738e+06
HLA-A*02:01	1	23	31	9	GPEAAAPGK	1.05	-0.05	-6.72	1	-5.71	5.20128e+06
HLA-A*02:01	1	62	70	9	PPPEVSNPK	0.52	-0.21	-6.72	0.32	-6.4	5.21327e+06
HLA-A*02:01	1	639	647	9	SRPMSYDEK	0.93	0.24	-6.72	1.16	-5.55	5.22529e+06
HLA-A*02:01	1	727	735	9	ELALEKKRE	0.87	-0.82	-6.72	0.04	-6.67	5.22529e+06
HLA-A*02:01	1	313	321	9	LPPMRRESG	0.9	-0.68	-6.73	0.22	-6.51	5.31019e+06
HLA-A*02:01	1	341	349	9	SKKGKLSEQ	0.6	0.02	-6.73	0.62	-6.1	5.32243e+06
HLA-A*02:01	1	111	119	9	PDYHKIIKQ	0.97	-0.29	-6.73	0.68	-6.05	5334700
HLA-A*02:01	1	486	494	9	SSESSSEEE	0.86	-0.68	-6.73	0.18	-6.55	5.39647e+06
HLA-A*02:01	1	206	214	9	QGSVTSAHQ	0.84	-0.14	-6.75	0.7	-6.04	5.57327e+06
HLA-A*02:01	1	241	249	9	PHPSVISSP	0.41	-0.16	-6.76	0.25	-6.51	5.76913e+06
HLA-A*02:01	1	672	680	9	REPSLRDSN	0.76	-0.46	-6.77	0.3	-6.47	5.86287e+06
HLA-A*02:01	1	540	548	9	GPISKPKRK	1	0	-6.79	1	-5.79	6.18173e+06
HLA-A*02:01	1	432	440	9	DHDVVAMAR	1.02	0.37	-6.8	1.39	-5.41	6.31117e+06
HLA-A*02:01	1	633	641	9	SEEEEESRP	0.61	-0.12	-6.82	0.5	-6.32	6532960
HLA-A*02:01	1	487	495	9	SESSSEEEE	0.83	-0.69	-6.83	0.13	-6.7	6746989
HLA-A*02:01	1	692	700	9	KPSTLRELE	0.95	-0.74	-6.84	0.2	-6.64	6.88827e+06
HLA-A*02:01	1	44	52	9	ESPTMASVP	0.9	-0.08	-6.85	0.82	-6.03	7.06496e+06
HLA-A*02:01	1	531	539	9	HEQLAALSQ	1.01	-0.14	-6.85	0.87	-5.98	7.08125e+06
HLA-A*02:01	1	628	636	9	PTGYDSEEE	0.83	-0.95	-6.85	-0.12	-6.97	7.08125e+06
HLA-A*02:01	1	674	682	9	PSLRDSNPE	0.68	-0.93	-6.86	-0.26	-7.12	7.24619e+06
HLA-A*02:01	1	321	329	9	GRPIKPPRK	0.89	0.23	-6.86	1.12	-5.75	7.31324e+06
HLA-A*02:01	1	757	765	9	ANEKTESSS	0.93	-1	-6.86	-0.07	-6.93	7.31324e+06
HLA-A*02:01	1	719	727	9	KPVGKTKEE	0.96	-0.69	-6.87	0.28	-6.59	7.347e+06
HLA-A*02:01	1	736	744	9	LEKRLQDVS	1.14	-1.11	-6.87	0.04	-6.83	7.36394e+06
HLA-A*02:01	1	36	44	9	PSLLYEGFE	0.91	-0.82	-6.88	0.1	-6.78	7.57025e+06
HLA-A*02:01	1	332	340	9	PDSQQQHQS	0.85	-1.3	-6.88	-0.45	-7.34	7.65791e+06
HLA-A*02:01	1	322	330	9	RPIKPPRKD	0.82	-0.8	-6.89	0.02	-6.87	7.69325e+06
HLA-A*02:01	1	76	84	9	TNQLQYLHK	0.93	0.13	-6.89	1.06	-5.83	7836281
HLA-A*02:01	1	127	135	9	KRRLENNYY	1.32	1.43	-6.91	2.76	-4.15	8.13036e+06
HLA-A*02:01	1	539	547	9	QGPISKPKR	0.99	0.55	-6.91	1.54	-5.38	8.18672e+06
HLA-A*02:01	1	725	733	9	KEELALEKK	1.06	0.13	-6.92	1.19	-5.73	8.33892e+06
HLA-A*02:01	1	60	68	9	NPPPPEVSN	0.85	-0.62	-6.94	0.22	-6.72	8.69181e+06
HLA-A*02:01	1	587	595	9	SKKASGSGG	0.68	-0.52	-6.94	0.16	-6.78	8.71184e+06
HLA-A*02:01	1	483	491	9	EESSSESSS	0.81	-1.1	-6.96	-0.3	-7.25	9.03878e+06
HLA-A*02:01	1	333	341	9	DSQQQHQSS	0.91	-1.17	-6.96	-0.27	-7.23	9.10144e+06
HLA-A*02:01	1	576	584	9	PRAPRPPQP	0.62	-0.08	-6.96	0.54	-6.42	9.16453e+06
HLA-A*02:01	1	112	120	9	DYHKIIKQP	0.98	-0.03	-6.98	0.95	-6.03	9.48659e+06
HLA-A*02:01	1	662	670	9	LGRVVHIIQ	1.04	-0.1	-6.99	0.94	-6.05	9.81997e+06
HLA-A*02:01	1	541	549	9	PISKPKRKR	0.8	0.48	-7	1.28	-5.72	9.88804e+06
HLA-A*02:01	1	314	322	9	PPMRRESGR	0.89	0.35	-7	1.24	-5.75	9.93368e+06
HLA-A*02:01	1	693	701	9	PSTLRELER	1.18	0.48	-7	1.66	-5.34	1.00487e+07
HLA-A*02:01	1	751	759	9	KKPPKKANE	0.98	-0.61	-7.03	0.37	-6.66	1.06933e+07
HLA-A*02:01	1	573	581	9	DKGPRAPRP	0.64	-0.2	-7.04	0.44	-6.61	1.1069e+07
HLA-A*02:01	1	571	579	9	EDDKGPRAP	0.65	-0.31	-7.06	0.33	-6.72	1.1353e+07
HLA-A*02:01	1	671	679	9	AREPSLRDS	0.84	-0.91	-7.06	-0.07	-7.12	1.1353e+07
HLA-A*02:01	1	425	433	9	CYKYNPPDH	0.71	-0.07	-7.08	0.64	-6.44	1.19154e+07
HLA-A*02:01	1	730	738	9	LEKKRELEK	0.96	0.21	-7.1	1.17	-5.93	1.25058e+07
HLA-A*02:01	1	565	573	9	GRAGADEDD	0.79	-0.71	-7.1	0.08	-7.02	1.25635e+07
HLA-A*02:01	1	578	586	9	APRPPQPKK	0.86	0.21	-7.11	1.07	-6.04	1.29155e+07
HLA-A*02:01	1	328	336	9	RKDLPDSQQ	0.87	-0.06	-7.12	0.81	-6.31	1.3065e+07
HLA-A*02:01	1	311	319	9	ARLPPMRRE	1.03	-0.45	-7.12	0.58	-6.54	1.3065e+07
HLA-A*02:01	1	554	562	9	KKKKRKAEK	0.69	0.2	-7.14	0.89	-6.25	1.38392e+07
HLA-A*02:01	1	340	348	9	SSKKGKLSE	0.81	-0.66	-7.14	0.15	-6.99	1.38392e+07
HLA-A*02:01	1	61	69	9	PPPPEVSNP	0.47	-0.24	-7.14	0.23	-6.91	1.38711e+07
HLA-A*02:01	1	193	201	9	KNSHKKGAK	0.7	0.12	-7.15	0.82	-6.33	1.40965e+07
HLA-A*02:01	1	513	521	9	EEERAHRLA	1.04	-0.42	-7.15	0.62	-6.52	1.40965e+07
HLA-A*02:01	1	126	134	9	IKRRLENNY	1.39	1.33	-7.15	2.71	-4.44	1.41942e+07
HLA-A*02:01	1	557	565	9	KRKAEKHRG	0.99	-0.43	-7.15	0.56	-6.59	1.42597e+07
HLA-A*02:01	1	447	455	9	EFRYAKMPD	0.61	-0.83	-7.16	-0.22	-7.38	1.45583e+07
HLA-A*02:01	1	319	327	9	ESGRPIKPP	0.37	-0.04	-7.18	0.33	-6.85	1.51394e+07
HLA-A*02:01	1	343	351	9	KGKLSEQLK	0.88	0.18	-7.19	1.06	-6.13	1.55636e+07
HLA-A*02:01	1	718	726	9	KKPVGKTKE	0.88	-0.61	-7.2	0.27	-6.93	1.56715e+07
HLA-A*02:01	1	454	462	9	PDEPLEPGP	0.53	-0.35	-7.22	0.18	-7.03	16561894
HLA-A*02:01	1	637	645	9	EESRPMSYD	0.66	-1.01	-7.22	-0.35	-7.57	1.66767e+07
HLA-A*02:01	1	543	551	9	SKPKRKREK	0.76	0.24	-7.23	1.01	-6.22	1.68698e+07
HLA-A*02:01	1	471	479	9	PGLAKSSSE	0.75	-1.06	-7.24	-0.31	-7.55	1.73025e+07
HLA-A*02:01	1	714	722	9	PYTIKKPVG	1.04	-0.67	-7.24	0.37	-6.87	17422481
HLA-A*02:01	1	399	407	9	VKRKMENRD	0.94	-0.72	-7.24	0.23	-7.02	1.75432e+07
HLA-A*02:01	1	632	640	9	DSEEEEESR	0.92	0.44	-7.25	1.36	-5.89	1.77056e+07
HLA-A*02:01	1	502	510	9	EEEEESESS	0.83	-1.25	-7.25	-0.42	-7.67	1.79106e+07
HLA-A*02:01	1	269	277	9	PAQPLAKKK	1	-0.06	-7.26	0.94	-6.32	1.82016e+07
HLA-A*02:01	1	759	767	9	EKTESSSAQ	0.69	-0.07	-7.26	0.62	-6.64	1.837e+07
HLA-A*02:01	1	710	718	9	KPRKPYTIK	0.83	0.18	-7.27	1.02	-6.25	1.84548e+07
HLA-A*02:01	1	484	492	9	ESSSESSSE	0.73	-0.82	-7.27	-0.09	-7.36	1.854e+07
HLA-A*02:01	1	326	334	9	PPRKDLPDS	0.62	-1.25	-7.27	-0.63	-7.9	1.87547e+07
HLA-A*02:01	1	268	276	9	PPAQPLAKK	0.81	-0.06	-7.28	0.75	-6.53	1.91034e+07
HLA-A*02:01	1	501	509	9	DEEEEESES	1	-1.31	-7.28	-0.31	-7.59	1.92358e+07
HLA-A*02:01	1	511	519	9	DSEEERAHR	0.87	0.48	-7.3	1.36	-5.94	2.00037e+07
HLA-A*02:01	1	635	643	9	EEEESRPMS	1.22	-1.26	-7.31	-0.04	-7.35	2.03756e+07
HLA-A*02:01	1	575	583	9	GPRAPRPPQ	0.32	-0.19	-7.33	0.13	-7.2	2.12868e+07
HLA-A*02:01	1	556	564	9	KKRKAEKHR	1.07	0.78	-7.33	1.85	-5.48	2.13359e+07
HLA-A*02:01	1	24	32	9	PEAAAPGKR	0.68	0.37	-7.33	1.05	-6.28	2.13359e+07
HLA-A*02:01	1	274	282	9	AKKKGVKRK	1.24	0.31	-7.35	1.55	-5.8	2.24445e+07
HLA-A*02:01	1	7	15	9	PHNKLPGEG	0.83	-0.85	-7.36	-0.01	-7.38	2.30733e+07
HLA-A*02:01	1	547	555	9	RKREKKEKK	0.71	0.39	-7.37	1.11	-6.26	2.31798e+07
HLA-A*02:01	1	624	632	9	PPALPTGYD	0.9	-1.06	-7.37	-0.16	-7.53	2.33405e+07
HLA-A*02:01	1	317	325	9	RRESGRPIK	0.78	0.35	-7.38	1.13	-6.25	24105159
HLA-A*02:01	1	726	734	9	EELALEKKR	1.15	0.55	-7.39	1.7	-5.7	2.47805e+07
HLA-A*02:01	1	524	532	9	QEQLRAVHE	1.13	-0.72	-7.4	0.41	-6.99	2.50098e+07
HLA-A*02:01	1	505	513	9	EESESSDSE	0.73	-0.9	-7.4	-0.17	-7.58	2.53577e+07
HLA-A*02:01	1	123	131	9	MGTIKRRLE	0.97	-0.85	-7.41	0.12	-7.29	2.54748e+07
HLA-A*02:01	1	562	570	9	KHRGRAGAD	1.08	-0.79	-7.43	0.28	-7.14	2.6614e+07
HLA-A*02:01	1	299	307	9	PASPPGSLE	0.6	-0.84	-7.43	-0.24	-7.67	2.71088e+07
HLA-A*02:01	1	677	685	9	RDSNPEEIE	0.99	-0.69	-7.44	0.3	-7.14	2.78042e+07
HLA-A*02:01	1	276	284	9	KKGVKRKAD	1.12	-0.75	-7.46	0.37	-7.09	28715078
HLA-A*02:01	1	717	725	9	IKKPVGKTK	1.15	0.24	-7.47	1.39	-6.08	2.93164e+07
HLA-A*02:01	1	488	496	9	ESSSEEEEE	1.04	-0.73	-7.49	0.31	-7.17	3.08397e+07
HLA-A*02:01	1	405	413	9	NRDYRDAQE	0.91	-0.72	-7.5	0.19	-7.31	3.17768e+07
HLA-A*02:01	1	638	646	9	ESRPMSYDE	0.61	-0.8	-7.52	-0.19	-7.7	3.28178e+07
HLA-A*02:01	1	496	504	9	EEDEEDEEE	0.76	-0.97	-7.52	-0.22	-7.73	3.28178e+07
HLA-A*02:01	1	711	719	9	PRKPYTIKK	0.94	0.13	-7.53	1.07	-6.46	3.36597e+07
HLA-A*02:01	1	753	761	9	PPKKANEKT	0.77	-0.6	-7.53	0.17	-7.36	3.3815e+07
HLA-A*02:01	1	636	644	9	EEESRPMSY	1.15	0.99	-7.54	2.14	-5.4	3.43645e+07
HLA-A*02:01	1	470	478	9	PPGLAKSSS	0.8	-1.37	-7.54	-0.57	-8.11	34602701
HLA-A*02:01	1	357	365	9	LKELLSKKH	1.33	-0.27	-7.54	1.06	-6.48	3.47624e+07
HLA-A*02:01	1	560	568	9	AEKHRGRAG	1.2	-0.56	-7.6	0.64	-6.96	4.00968e+07
HLA-A*02:01	1	191	199	9	IPKNSHKKG	1.02	-0.72	-7.61	0.3	-7.31	4.05611e+07
HLA-A*02:01	1	673	681	9	EPSLRDSNP	0.54	-0.12	-7.62	0.42	-7.2	4.16975e+07
HLA-A*02:01	1	555	563	9	KKKRKAEKH	1.1	-0.12	-7.63	0.98	-6.64	4.21803e+07
HLA-A*02:01	1	68	76	9	NPKKPGRVT	1.14	-0.4	-7.64	0.74	-6.9	4.36626e+07
HLA-A*02:01	1	307	315	9	EPKAARLPP	0.27	-0.16	-7.64	0.11	-7.53	4.39653e+07
HLA-A*02:01	1	439	447	9	ARKLQDVFE	1.01	-0.51	-7.65	0.5	-7.15	4.50931e+07
HLA-A*02:01	1	396	404	9	LSTVKRKME	1	-0.73	-7.67	0.27	-7.41	4.71097e+07
HLA-A*02:01	1	503	511	9	EEEESESSD	0.9	-1.07	-7.72	-0.18	-7.89	51893146
HLA-A*02:01	1	64	72	9	PEVSNPKKP	0.67	-0.25	-7.72	0.42	-7.3	5.23733e+07
HLA-A*02:01	1	737	745	9	EKRLQDVSG	1.02	-0.63	-7.73	0.39	-7.34	5.39647e+07
HLA-A*02:01	1	659	667	9	GEKLGRVVH	1.3	-0.43	-7.76	0.87	-6.89	5.79575e+07
HLA-A*02:01	1	580	588	9	RPPQPKKSK	0.94	0.11	-7.8	1.04	-6.76	6.32572e+07
HLA-A*02:01	1	493	501	9	EEEEEDEED	0.9	-1.07	-7.8	-0.17	-7.97	6.32572e+07
HLA-A*02:01	1	645	653	9	DEKRQLSLD	0.68	-1.01	-7.84	-0.33	-8.17	6.92006e+07
HLA-A*02:01	1	337	345	9	QHQSSKKGK	0.74	0.18	-7.85	0.92	-6.93	7.04872e+07
HLA-A*02:01	1	517	525	9	AHRLAELQE	0.96	-0.53	-7.86	0.43	-7.43	71797612
HLA-A*02:01	1	506	514	9	ESESSDSEE	0.64	-0.88	-7.87	-0.24	-8.11	7.41498e+07
HLA-A*02:01	1	491	499	9	SEEEEEEDE	0.79	-0.75	-7.87	0.04	-7.83	7.43207e+07
HLA-A*02:01	1	584	592	9	PKKSKKASG	0.87	-0.81	-7.88	0.06	-7.83	7.62272e+07
HLA-A*02:01	1	583	591	9	QPKKSKKAS	1.02	-1.17	-7.91	-0.14	-8.05	8.0744e+07
HLA-A*02:01	1	616	624	9	PKKATKTAP	0.6	-0.12	-7.91	0.48	-7.43	8.16789e+07
HLA-A*02:01	1	579	587	9	PRPPQPKKS	1.04	-1.03	-7.91	0	-7.91	8.16789e+07
HLA-A*02:01	1	572	580	9	DDKGPRAPR	0.52	0.3	-7.92	0.82	-7.1	8.22451e+07
HLA-A*02:01	1	504	512	9	EEESESSDS	0.57	-1.26	-7.92	-0.69	-8.61	8.28152e+07
HLA-A*02:01	1	400	408	9	KRKMENRDY	1.36	1.42	-7.92	2.79	-5.13	83389237
HLA-A*02:01	1	404	412	9	ENRDYRDAQ	0.94	-0.17	-7.92	0.77	-7.15	83581469
HLA-A*02:01	1	551	559	9	KKEKKKKRK	1	0.13	-7.94	1.14	-6.8	8.65187e+07
HLA-A*02:01	1	327	335	9	PRKDLPDSQ	0.91	-0.23	-7.95	0.68	-7.27	8.8534e+07
HLA-A*02:01	1	497	505	9	EDEEDEEEE	0.81	-1.04	-7.96	-0.23	-8.19	9.16453e+07
HLA-A*02:01	1	544	552	9	KPKRKREKK	0.72	0.14	-7.99	0.86	-7.13	9.75237e+07
HLA-A*02:01	1	63	71	9	PPEVSNPKK	0.78	-0.26	-7.99	0.51	-7.48	9.77485e+07
HLA-A*02:01	1	542	550	9	ISKPKRKRE	0.98	-0.71	-8.03	0.26	-7.76	1.06687e+08
HLA-A*02:01	1	69	77	9	PKKPGRVTN	1.17	-0.7	-8.04	0.47	-7.56	1.0842e+08
HLA-A*02:01	1	731	739	9	EKKRELEKR	0.91	0.6	-8.08	1.51	-6.57	1.19154e+08
HLA-A*02:01	1	581	589	9	PPQPKKSKK	0.94	-0.09	-8.08	0.84	-7.24	1.20257e+08
HLA-A*02:01	1	733	741	9	KRELEKRLQ	0.76	0.07	-8.11	0.83	-7.28	1.28266e+08
HLA-A*02:01	1	681	689	9	PEEIEIDFE	0.89	-0.95	-8.14	-0.06	-8.2	1.36808e+08
HLA-A*02:01	1	548	556	9	KREKKEKKK	0.8	0.33	-8.15	1.13	-7.02	1.4129e+08
HLA-A*02:01	1	707	715	9	LRKKPRKPY	1.11	1.36	-8.18	2.46	-5.72	1.52795e+08
HLA-A*02:01	1	498	506	9	DEEDEEEEE	0.99	-1.01	-8.21	-0.02	-8.23	1.61105e+08
HLA-A*02:01	1	8	16	9	HNKLPGEGN	1.15	-0.74	-8.21	0.41	-7.8	1.63723e+08
HLA-A*02:01	1	72	80	9	PGRVTNQLQ	0.94	-0.31	-8.22	0.64	-7.58	1.65238e+08
HLA-A*02:01	1	29	37	9	PGKRIRKPS	0.64	-1.23	-8.23	-0.6	-8.82	1.67923e+08
HLA-A*02:01	1	563	571	9	HRGRAGADE	0.68	-0.66	-8.24	0.03	-8.22	1.74626e+08
HLA-A*02:01	1	750	758	9	TKKPPKKAN	0.88	-0.53	-8.26	0.34	-7.91	1.80347e+08
HLA-A*02:01	1	495	503	9	EEEDEEDEE	0.88	-0.96	-8.26	-0.08	-8.34	1.81598e+08
HLA-A*02:01	1	546	554	9	KRKREKKEK	0.82	0.27	-8.29	1.09	-7.2	1.93691e+08
HLA-A*02:01	1	500	508	9	EDEEEEESE	0.88	-1.04	-8.3	-0.16	-8.45	1.98203e+08
HLA-A*02:01	1	492	500	9	EEEEEEDEE	0.7	-0.87	-8.3	-0.16	-8.47	2.01423e+08
HLA-A*02:01	1	514	522	9	EERAHRLAE	0.78	-0.88	-8.45	-0.1	-8.55	280614430
HLA-A*02:01	1	549	557	9	REKKEKKKK	0.9	0.29	-8.47	1.2	-7.27	2.93839e+08
HLA-A*02:01	1	550	558	9	EKKEKKKKR	1.13	0.63	-8.56	1.77	-6.79	3.61501e+08
HLA-A*02:01	1	494	502	9	EEEEDEEDE	0.6	-0.96	-8.63	-0.36	-8.99	4.27671e+08
HLA-A*02:01	1	754	762	9	PKKANEKTE	1.09	-0.93	-9.1	0.16	-8.94	1.25058e+09
HLA-A*02:01	1	545	553	9	PKRKREKKE	0.82	-0.8	-9.47	0.01	-9.45	2.91817e+09
HLA-A*02:01	1	553	561	9	EKKKKRKAE	1	-0.7	-9.51	0.29	-9.22	3.2517e+09
